# Supplementary material for: Crystal structure of bis­{N-[2-(di­methyl­amino)­eth­yl]quinolin-8-amine-κ3 N,N′,N′′}nickel(II) dichloride 3.5-hydrate
Source: Acta Crystallogr Sect E Struct Rep Online. 2014 Aug 30;70(Pt 9):m339–40. doi: 10.1107/S1600536814019035 (PMC4186116; doi:10.1107/S1600536814019035)
Supplement: Supplementary file 1 [file e-70-0m339-sup1.cif]

##############################################################################
#                                                                            #
# This CIF contains the data in a paper accepted for publication in          #
# Acta Crystallographica Section E. It conforms to the requirements of       #
# Notes for Authors for Acta Crystallographica Section E, and has been       #
# peer reviewed under the auspices of the IUCr Commission on Journals.       #
#                                                                            #
# Full details of the Crystallographic Information File format               #
# are given in the paper "The Crystallographic Information File (CIF):       #
# a New Standard Archive File for Crystallography" by S. R. Hall, F. H.      #
# Allen and I. D. Brown [Acta Cryst. (1991), A47, 655-685].                  #
#                                                                            #
# The current version of the core CIF dictionary is obtainable from          #
# ftp://ftp.iucr.org/pub/cif_core.dic.                                       #
#                                                                            #
# Software is freely available for graphical display of the structure(s)     #
# in this CIF. For information consult the CIF software page                 #
# http://www.iucr.org/resources/cif/software.                                #
#                                                                            #
# This file may be used for bona fide research purposes within the           #
# scientific community so long as proper attribution is given to the journal # 
# article from which it was obtained.                                        #
#                                                                            #
##############################################################################
data_I
_audit_creation_method     SHELXL-2013
_chemical_name_systematic
;\
Bis{<i>N</i>-[2-(dimethylamino)ethyl]quinolin-\
8-amine-\k^3^<i>N</i>,<i>N</i>',<i>N</i>''}nickel(II)
dichloride 3.5-hydrate
;
_chemical_name_common     ?
_chemical_formula_moiety     'C26 H34 N6 Ni 2+, 2(Cl -), 3.5(H 2 O)'
_chemical_formula_sum     'C26 H41 Cl2 N6 Ni O3.50'
_chemical_formula_iupac     '[Ni (C13 H17 N3)2] Cl2, 3.5H 2 O'
_chemical_formula_weight     623.26
_chemical_melting_point     ?
_shelx_space_group_comment
;
The symmetry employed for this SHELXL refinement is uniquely defined
by the following loop, which should always be used as a source of
symmetry information in preference to the above space-group names.
They are only intended as comments.
;
_space_group_crystal_system     triclinic
_space_group_name_H-M_alt     'P -1'
_space_group_name_Hall     '-P 1'
loop_
    _space_group_symop_operation_xyz
    'x, y, z'
    '-x, -y, -z'
_cell_length_a     10.6940(2)
_cell_length_b     11.8612(4)
_cell_length_c     12.1088(3)
_cell_angle_alpha     90.5200(10)
_cell_angle_beta     101.181(2)
_cell_angle_gamma     102.259(2)
_cell_volume     1470.39(7)
_cell_formula_units_Z     2
_cell_measurement_reflns_used     5592
_cell_measurement_theta_min     1.989
_cell_measurement_theta_max     25.242
_cell_measurement_temperature     150(2)
_exptl_crystal_description     block
_exptl_crystal_colour     violet
_exptl_crystal_size_max     0.180
_exptl_crystal_size_mid     0.160
_exptl_crystal_size_min     0.080
_exptl_crystal_density_diffrn     1.408
_exptl_crystal_density_meas     ?
_exptl_crystal_density_method     ?
_exptl_crystal_F_000     658
_exptl_absorpt_coefficient_mu     0.882
_exptl_absorpt_correction_type     multi-scan
_exptl_absorpt_process_details     '(DENZO/SCALEPACK; Otwinowski & Minor, 1997)'
_shelx_estimated_absorpt_T_min     0.857
_shelx_estimated_absorpt_T_max     0.933
_exptl_absorpt_correction_T_min     0.857
_exptl_absorpt_correction_T_max     0.933
_exptl_special_details     ?
_diffrn_ambient_temperature     150(2)
_diffrn_radiation_type     MoK\a
_diffrn_radiation_wavelength     0.71073
_diffrn_radiation_source     'fine-focus sealed tube'
_diffrn_radiation_monochromator     graphite
_diffrn_measurement_device_type     'Nonius KappaCCD'
_diffrn_measurement_method     'CCD slices, \w and \f scans'
_diffrn_detector_area_resol_mean     ?
_diffrn_reflns_number     10258
_diffrn_reflns_av_R_equivalents     0.0225
_diffrn_reflns_theta_min     1.989
_diffrn_reflns_theta_max     27.687
_diffrn_reflns_theta_full     25.242
_diffrn_measured_fraction_theta_max     0.978
_diffrn_measured_fraction_theta_full     0.995
_diffrn_reflns_limit_h_min     -13
_diffrn_reflns_limit_h_max     13
_diffrn_reflns_limit_k_min     -14
_diffrn_reflns_limit_k_max     15
_diffrn_reflns_limit_l_min     -15
_diffrn_reflns_limit_l_max     15
_refine_special_details     ?
_reflns_number_total     6714
_reflns_number_gt     5592
_reflns_threshold_expression     I>2\s(I)
_refine_ls_structure_factor_coef     Fsqd
_refine_ls_matrix_type     full
_refine_ls_R_factor_all     0.0515
_refine_ls_R_factor_gt     0.0387
_refine_ls_wR_factor_gt     0.0838
_refine_ls_wR_factor_ref     0.0904
_refine_ls_goodness_of_fit_ref     1.030
_refine_ls_restrained_S_all     1.031
_refine_ls_number_reflns     6714
_refine_ls_number_parameters     383
_refine_ls_number_restraints     12
_refine_ls_hydrogen_treatment     mixed
_refine_ls_weighting_scheme     calc
_refine_ls_weighting_details
              'w=1/[\s^2^(Fo^2^)+(0.0261P)^2^+1.4643P] where P=(Fo^2^+2Fc^2^)/3'
_atom_sites_solution_hydrogens     mixed
_atom_sites_solution_primary     ?
_atom_sites_solution_secondary     ?
_refine_ls_shift/su_max     0.000
_refine_ls_shift/su_mean     0.000
_refine_diff_density_max     0.456
_refine_diff_density_min     -0.592
_refine_ls_extinction_method     none
_refine_ls_extinction_coef     .
loop_
    _atom_type_symbol
    _atom_type_description
    _atom_type_scat_dispersion_real
    _atom_type_scat_dispersion_imag
    _atom_type_scat_source
    'C' 'C' 0.0033 0.0016
                         'International Tables Vol C Tables 4.2.6.8 and 6.1.1.4'
    'H' 'H' 0.0000 0.0000
                         'International Tables Vol C Tables 4.2.6.8 and 6.1.1.4'
    'Cl' 'Cl' 0.1484 0.1585
                         'International Tables Vol C Tables 4.2.6.8 and 6.1.1.4'
    'N' 'N' 0.0061 0.0033
                         'International Tables Vol C Tables 4.2.6.8 and 6.1.1.4'
    'Ni' 'Ni' 0.3393 1.1124
                         'International Tables Vol C Tables 4.2.6.8 and 6.1.1.4'
    'O' 'O' 0.0106 0.0060
                         'International Tables Vol C Tables 4.2.6.8 and 6.1.1.4'
_computing_data_collection     'COLLECT (Nonius, 2000)'
_computing_cell_refinement     'SCALEPACK (Otwinowski & Minor, 1997)'
_computing_data_reduction     'DENZO and SCALEPACK (Otwinowski & Minor, 1997)'
_computing_structure_solution     'SIR92 (Altomare <i>et al.</i>, 1993)'
_computing_structure_refinement     'SHELXL2013 (Sheldrick, 2008)'
_computing_molecular_graphics
;
Mercury (Macrae <i>et al.</i>, 2008),
ORTEP-3 for Windows (Farrugia, 2012) and
CHEMDRAW Ultra (Cambridge Soft, 2001)
;
_computing_publication_material     'publCIF (Westrip, 2010)'
loop_
    _atom_site_type_symbol
    _atom_site_label
    _atom_site_fract_x
    _atom_site_fract_y
    _atom_site_fract_z
    _atom_site_U_iso_or_equiv
    _atom_site_adp_type
    _atom_site_calc_flag
    _atom_site_occupancy
    _atom_site_disorder_assembly
    _atom_site_disorder_group
    C C1 0.1605(2) -0.0934(2) 0.70598(18) 0.0262(5) Uani d 1 . .
    H H1 0.0799 -0.1382 0.7180 0.031 Uiso calc 1 . .
    C C2 0.2745(2) -0.0947(2) 0.78635(19) 0.0335(5) Uani d 1 . .
    H H2 0.2703 -0.1398 0.8505 0.040 Uiso calc 1 . .
    C C3 0.3911(2) -0.0301(2) 0.7709(2) 0.0336(5) Uani d 1 . .
    H H3 0.4685 -0.0283 0.8255 0.040 Uiso calc 1 . .
    C C4 0.3964(2) 0.0340(2) 0.67356(19) 0.0277(5) Uani d 1 . .
    C C5 0.27726(19) 0.02971(18) 0.59635(17) 0.0212(4) Uani d 1 . .
    C C6 0.27629(19) 0.09175(18) 0.49678(18) 0.0224(4) Uani d 1 . .
    C C7 0.3910(2) 0.1567(2) 0.4765(2) 0.0302(5) Uani d 1 . .
    H H7 0.3908 0.1983 0.4098 0.036 Uiso calc 1 . .
    C C8 0.5094(2) 0.1622(2) 0.5540(2) 0.0358(6) Uani d 1 . .
    H H8 0.5881 0.2080 0.5391 0.043 Uiso calc 1 . .
    C C9 0.5123(2) 0.1027(2) 0.6499(2) 0.0340(5) Uani d 1 . .
    H H9 0.5928 0.1075 0.7012 0.041 Uiso calc 1 . .
    C C10 0.1447(2) 0.00486(19) 0.31787(17) 0.0254(4) Uani d 1 . .
    H H10A 0.2263 0.0272 0.2886 0.030 Uiso calc 1 . .
    H H10B 0.0709 0.0142 0.2578 0.030 Uiso calc 1 . .
    C C11 0.1257(2) -0.11934(19) 0.34988(18) 0.0248(4) Uani d 1 . .
    H H11A 0.1214 -0.1698 0.2831 0.030 Uiso calc 1 . .
    H H11B 0.2010 -0.1288 0.4083 0.030 Uiso calc 1 . .
    C C12 -0.1075(2) -0.1898(2) 0.29630(19) 0.0314(5) Uani d 1 . .
    H H12A -0.0959 -0.2577 0.2559 0.047 Uiso calc 1 . .
    H H12B -0.1096 -0.1262 0.2454 0.047 Uiso calc 1 . .
    H H12C -0.1897 -0.2090 0.3233 0.047 Uiso calc 1 . .
    C C13 0.0092(2) -0.25829(19) 0.45980(19) 0.0298(5) Uani d 1 . .
    H H13A 0.0202 -0.3208 0.4115 0.045 Uiso calc 1 . .
    H H13B -0.0719 -0.2827 0.4879 0.045 Uiso calc 1 . .
    H H13C 0.0834 -0.2401 0.5237 0.045 Uiso calc 1 . .
    C C14 0.4792(2) 0.57059(19) 0.24055(17) 0.0241(4) Uani d 1 . .
    H H14 0.4000 0.5922 0.2081 0.029 Uiso calc 1 . .
    C C15 0.5159(2) 0.5735(2) 0.35907(18) 0.0279(5) Uani d 1 . .
    H H15 0.4634 0.5988 0.4049 0.034 Uiso calc 1 . .
    C C16 0.6272(2) 0.5397(2) 0.40723(18) 0.0285(5) Uani d 1 . .
    H H16 0.6525 0.5411 0.4870 0.034 Uiso calc 1 . .
    C C17 0.7048(2) 0.50270(19) 0.33842(17) 0.0239(4) Uani d 1 . .
    C C18 0.66485(19) 0.50777(17) 0.21999(16) 0.0204(4) Uani d 1 . .
    C C19 0.7417(2) 0.47741(18) 0.14687(17) 0.0215(4) Uani d 1 . .
    C C20 0.8527(2) 0.43944(19) 0.18998(18) 0.0262(5) Uani d 1 . .
    H H20 0.9051 0.4199 0.1409 0.031 Uiso calc 1 . .
    C C21 0.8896(2) 0.4292(2) 0.30789(19) 0.0285(5) Uani d 1 . .
    H H21 0.9649 0.4001 0.3369 0.034 Uiso calc 1 . .
    C C22 0.8183(2) 0.4607(2) 0.37999(18) 0.0268(5) Uani d 1 . .
    H H22 0.8451 0.4544 0.4588 0.032 Uiso calc 1 . .
    C C23 0.2283(2) 0.4009(2) 0.01160(18) 0.0269(5) Uani d 1 . .
    H H23A 0.1344 0.3883 -0.0234 0.032 Uiso calc 1 . .
    H H23B 0.2369 0.4071 0.0944 0.032 Uiso calc 1 . .
    C C24 0.2821(2) 0.2997(2) -0.02055(19) 0.0278(5) Uani d 1 . .
    H H24A 0.2325 0.2276 0.0047 0.033 Uiso calc 1 . .
    H H24B 0.2705 0.2922 -0.1036 0.033 Uiso calc 1 . .
    C C25 0.4344(2) 0.2817(2) 0.15013(18) 0.0282(5) Uani d 1 . .
    H H25A 0.3904 0.2006 0.1522 0.042 Uiso calc 1 . .
    H H25B 0.3936 0.3307 0.1910 0.042 Uiso calc 1 . .
    H H25C 0.5269 0.2920 0.1856 0.042 Uiso calc 1 . .
    C C26 0.4790(2) 0.2333(2) -0.0273(2) 0.0321(5) Uani d 1 . .
    H H26A 0.5716 0.2419 0.0070 0.048 Uiso calc 1 . .
    H H26B 0.4702 0.2500 -0.1072 0.048 Uiso calc 1 . .
    H H26C 0.4323 0.1539 -0.0203 0.048 Uiso calc 1 . .
    Cl Cl1 0.17945(7) 0.69447(6) 0.09796(5) 0.04344(16) Uani d 1 . .
    Cl Cl2 0.17828(6) 0.32313(5) 0.30115(5) 0.03642(14) Uani d 1 . .
    N N1 0.15965(16) -0.03312(15) 0.61464(14) 0.0205(3) Uani d 1 . .
    N N2 0.15207(16) 0.08100(15) 0.41938(14) 0.0203(3) Uani d 1 . .
    H H2A 0.1392 0.1590 0.3958 0.024 Uiso calc 1 . .
    N N3 0.00298(16) -0.15441(15) 0.39384(14) 0.0216(4) Uani d 1 . .
    N N4 0.54994(16) 0.53923(15) 0.17267(14) 0.0211(4) Uani d 1 . .
    N N5 0.30146(16) 0.51031(16) -0.02755(14) 0.0220(4) Uani d 1 . .
    H H5 0.2917 0.5784 0.0167 0.026 Uiso calc 1 . .
    N N6 0.42293(17) 0.31473(15) 0.03107(14) 0.0235(4) Uani d 1 . .
    Ni Ni1 0.0000 0.0000 0.5000 0.01664(9) Uani d 1 . .
    Ni Ni2 0.5000 0.5000 0.0000 0.01794(9) Uani d 1 . .
    O O1 0.0938(4) 0.0324(3) 0.9528(3) 0.0467(9) Uani d 0.5 . .
    H H1O1 0.059(6) -0.0378(15) 0.943(6) 0.070 Uiso d 0.5 . .
    H H2O1 0.055(6) 0.065(4) 0.992(5) 0.070 Uiso d 0.5 . .
    O O2 0.0033(3) 0.8165(2) 0.91596(19) 0.0614(6) Uani d 1 . .
    H H1O2 -0.038(4) 0.778(3) 0.8572(18) 0.092 Uiso d 1 . .
    H H2O2 0.034(4) 0.776(3) 0.966(2) 0.092 Uiso d 1 . .
    O O3 0.78812(19) 0.40276(17) 0.65477(15) 0.0400(4) Uani d 1 . .
    H H1O3 0.794(3) 0.4737(10) 0.670(2) 0.060 Uiso d 1 . .
    H H2O3 0.804(3) 0.374(2) 0.7181(14) 0.060 Uiso d 1 . .
    O O4 0.2998(2) 0.9624(2) 0.0870(2) 0.0639(6) Uani d 1 . .
    H H1O4 0.238(3) 0.987(3) 0.046(3) 0.096 Uiso d 1 . .
    H H2O4 0.274(4) 0.8898(11) 0.093(4) 0.096 Uiso d 1 . .
loop_
    _atom_site_aniso_label
    _atom_site_aniso_U_11
    _atom_site_aniso_U_22
    _atom_site_aniso_U_33
    _atom_site_aniso_U_12
    _atom_site_aniso_U_13
    _atom_site_aniso_U_23
    C1 0.0267(11) 0.0283(12) 0.0244(10) 0.0095(9) 0.0033(9) 0.0018(9)
    C2 0.0372(13) 0.0379(14) 0.0260(11) 0.0161(11) -0.0010(10) 0.0061(10)
    C3 0.0295(12) 0.0382(14) 0.0310(12) 0.0154(10) -0.0074(10) -0.0024(10)
    C4 0.0236(10) 0.0261(12) 0.0328(11) 0.0112(9) -0.0018(9) -0.0048(9)
    C5 0.0179(9) 0.0204(10) 0.0250(10) 0.0067(8) 0.0009(8) -0.0034(8)
    C6 0.0195(10) 0.0204(10) 0.0281(10) 0.0074(8) 0.0033(8) -0.0003(8)
    C7 0.0246(11) 0.0251(12) 0.0426(13) 0.0062(9) 0.0097(10) 0.0040(10)
    C8 0.0190(10) 0.0296(13) 0.0577(16) 0.0031(9) 0.0074(10) -0.0013(11)
    C9 0.0198(10) 0.0329(13) 0.0470(14) 0.0097(9) -0.0028(10) -0.0054(11)
    C10 0.0273(11) 0.0286(12) 0.0221(10) 0.0071(9) 0.0085(8) 0.0006(9)
    C11 0.0247(10) 0.0276(12) 0.0245(10) 0.0089(9) 0.0073(8) -0.0033(9)
    C12 0.0305(12) 0.0312(13) 0.0302(12) 0.0068(10) 0.0007(9) -0.0094(10)
    C13 0.0395(13) 0.0204(11) 0.0320(12) 0.0101(9) 0.0095(10) -0.0006(9)
    C14 0.0229(10) 0.0261(11) 0.0249(10) 0.0083(9) 0.0058(8) 0.0012(9)
    C15 0.0315(12) 0.0333(13) 0.0224(10) 0.0100(10) 0.0104(9) 0.0000(9)
    C16 0.0331(12) 0.0327(13) 0.0198(10) 0.0073(10) 0.0053(9) 0.0009(9)
    C17 0.0251(10) 0.0234(11) 0.0220(10) 0.0046(8) 0.0024(8) 0.0027(8)
    C18 0.0199(9) 0.0187(10) 0.0203(9) 0.0025(8) 0.0003(8) 0.0015(8)
    C19 0.0225(10) 0.0205(10) 0.0210(10) 0.0045(8) 0.0032(8) 0.0025(8)
    C20 0.0250(11) 0.0266(11) 0.0278(11) 0.0075(9) 0.0049(9) 0.0039(9)
    C21 0.0234(11) 0.0312(12) 0.0311(11) 0.0105(9) 0.0003(9) 0.0074(9)
    C22 0.0273(11) 0.0297(12) 0.0207(10) 0.0057(9) -0.0012(8) 0.0062(9)
    C23 0.0221(10) 0.0345(13) 0.0253(10) 0.0069(9) 0.0065(8) 0.0096(9)
    C24 0.0245(11) 0.0268(12) 0.0287(11) 0.0002(9) 0.0027(9) 0.0039(9)
    C25 0.0331(12) 0.0265(12) 0.0268(11) 0.0087(9) 0.0074(9) 0.0078(9)
    C26 0.0436(14) 0.0224(12) 0.0353(12) 0.0120(10) 0.0143(11) 0.0018(9)
    Cl1 0.0589(4) 0.0479(4) 0.0332(3) 0.0311(3) 0.0112(3) 0.0026(3)
    Cl2 0.0428(3) 0.0371(3) 0.0393(3) 0.0192(3) 0.0201(3) 0.0156(3)
    N1 0.0195(8) 0.0222(9) 0.0202(8) 0.0077(7) 0.0013(7) -0.0009(7)
    N2 0.0191(8) 0.0208(9) 0.0216(8) 0.0067(7) 0.0029(7) 0.0015(7)
    N3 0.0221(8) 0.0204(9) 0.0223(8) 0.0060(7) 0.0031(7) -0.0016(7)
    N4 0.0222(8) 0.0229(9) 0.0183(8) 0.0057(7) 0.0032(7) 0.0013(7)
    N5 0.0224(8) 0.0249(9) 0.0196(8) 0.0075(7) 0.0037(7) 0.0026(7)
    N6 0.0257(9) 0.0212(9) 0.0235(9) 0.0062(7) 0.0039(7) 0.0035(7)
    Ni1 0.01521(17) 0.01787(19) 0.01697(17) 0.00518(13) 0.00185(13) 0.00047(13)
    Ni2 0.01852(18) 0.02006(19) 0.01495(17) 0.00518(14) 0.00156(13) 0.00111(14)
    O1 0.056(2) 0.028(2) 0.051(2) 0.0087(18) 0.0000(19) -0.0011(17)
    O2 0.0768(16) 0.0634(15) 0.0489(12) 0.0309(13) 0.0067(11) 0.0157(11)
    O3 0.0440(10) 0.0422(11) 0.0364(9) 0.0131(9) 0.0102(8) 0.0017(8)
    O4 0.0583(14) 0.0596(15) 0.0636(15) 0.0000(12) 0.0018(11) -0.0004(12)
_geom_special_details
;
All e.s.d.'s (except the e.s.d. in the dihedral angle between two l.s. planes)
are estimated using the full covariance matrix. The cell e.s.d.'s are taken
into account individually in the estimation of e.s.d.'s in distances, angles
and torsion angles; correlations between e.s.d.'s in cell parameters are only
used when they are defined by crystal symmetry. An approximate (isotropic)
treatment of cell e.s.d.'s is used for estimating e.s.d.'s involving l.s.
planes.
;
loop_
    _geom_bond_atom_site_label_1
    _geom_bond_atom_site_label_2
    _geom_bond_site_symmetry_2
    _geom_bond_distance
    _geom_bond_publ_flag
    C1 N1 . 1.322(3) ?
    C1 C2 . 1.407(3) ?
    C1 H1 . 0.9500 ?
    C2 C3 . 1.365(3) ?
    C2 H2 . 0.9500 ?
    C3 C4 . 1.412(3) ?
    C3 H3 . 0.9500 ?
    C4 C9 . 1.412(3) ?
    C4 C5 . 1.418(3) ?
    C5 N1 . 1.378(3) ?
    C5 C6 . 1.418(3) ?
    C6 C7 . 1.370(3) ?
    C6 N2 . 1.450(3) ?
    C7 C8 . 1.411(3) ?
    C7 H7 . 0.9500 ?
    C8 C9 . 1.364(4) ?
    C8 H8 . 0.9500 ?
    C9 H9 . 0.9500 ?
    C10 N2 . 1.498(3) ?
    C10 C11 . 1.508(3) ?
    C10 H10A . 0.9900 ?
    C10 H10B . 0.9900 ?
    C11 N3 . 1.491(3) ?
    C11 H11A . 0.9900 ?
    C11 H11B . 0.9900 ?
    C12 N3 . 1.485(3) ?
    C12 H12A . 0.9800 ?
    C12 H12B . 0.9800 ?
    C12 H12C . 0.9800 ?
    C13 N3 . 1.481(3) ?
    C13 H13A . 0.9800 ?
    C13 H13B . 0.9800 ?
    C13 H13C . 0.9800 ?
    C14 N4 . 1.319(3) ?
    C14 C15 . 1.411(3) ?
    C14 H14 . 0.9500 ?
    C15 C16 . 1.361(3) ?
    C15 H15 . 0.9500 ?
    C16 C17 . 1.411(3) ?
    C16 H16 . 0.9500 ?
    C17 C22 . 1.414(3) ?
    C17 C18 . 1.420(3) ?
    C18 N4 . 1.380(3) ?
    C18 C19 . 1.411(3) ?
    C19 C20 . 1.370(3) ?
    C19 N5 2_665 1.448(3) ?
    C20 C21 . 1.419(3) ?
    C20 H20 . 0.9500 ?
    C21 C22 . 1.362(3) ?
    C21 H21 . 0.9500 ?
    C22 H22 . 0.9500 ?
    C23 N5 . 1.499(3) ?
    C23 C24 . 1.515(3) ?
    C23 H23A . 0.9900 ?
    C23 H23B . 0.9900 ?
    C24 N6 . 1.486(3) ?
    C24 H24A . 0.9900 ?
    C24 H24B . 0.9900 ?
    C25 N6 . 1.486(3) ?
    C25 H25A . 0.9800 ?
    C25 H25B . 0.9800 ?
    C25 H25C . 0.9800 ?
    C26 N6 . 1.480(3) ?
    C26 H26A . 0.9800 ?
    C26 H26B . 0.9800 ?
    C26 H26C . 0.9800 ?
    N1 Ni1 . 2.0909(17) ?
    N2 Ni1 . 2.1189(16) ?
    N2 H2A . 1.0000 ?
    N3 Ni1 . 2.2374(17) ?
    N4 Ni2 . 2.0778(16) ?
    N5 C19 2_665 1.448(3) ?
    N5 Ni2 . 2.1143(17) ?
    N5 H5 . 1.0000 ?
    N6 Ni2 . 2.2397(17) ?
    Ni1 N1 2_556 2.0909(17) ?
    Ni1 N2 2_556 2.1189(16) ?
    Ni1 N3 2_556 2.2373(17) ?
    Ni2 N4 2_665 2.0777(16) ?
    Ni2 N5 2_665 2.1144(17) ?
    Ni2 N6 2_665 2.2397(17) ?
    O1 H1O1 . 0.833(10) ?
    O1 H2O1 . 0.836(10) ?
    O2 H1O2 . 0.835(10) ?
    O2 H2O2 . 0.833(10) ?
    O3 H1O3 . 0.846(10) ?
    O3 H2O3 . 0.846(10) ?
    O4 H1O4 . 0.848(10) ?
    O4 H2O4 . 0.854(10) ?
loop_
    _geom_angle_atom_site_label_1
    _geom_angle_atom_site_label_2
    _geom_angle_atom_site_label_3
    _geom_angle_site_symmetry_1
    _geom_angle_site_symmetry_3
    _geom_angle
    _geom_angle_publ_flag
    N1 C1 C2 . . 123.5(2) ?
    N1 C1 H1 . . 118.2 ?
    C2 C1 H1 . . 118.2 ?
    C3 C2 C1 . . 119.1(2) ?
    C3 C2 H2 . . 120.5 ?
    C1 C2 H2 . . 120.5 ?
    C2 C3 C4 . . 119.9(2) ?
    C2 C3 H3 . . 120.1 ?
    C4 C3 H3 . . 120.1 ?
    C9 C4 C3 . . 124.0(2) ?
    C9 C4 C5 . . 118.6(2) ?
    C3 C4 C5 . . 117.4(2) ?
    N1 C5 C6 . . 117.79(18) ?
    N1 C5 C4 . . 122.12(19) ?
    C6 C5 C4 . . 120.09(19) ?
    C7 C6 C5 . . 119.51(19) ?
    C7 C6 N2 . . 123.0(2) ?
    C5 C6 N2 . . 117.51(17) ?
    C6 C7 C8 . . 120.5(2) ?
    C6 C7 H7 . . 119.8 ?
    C8 C7 H7 . . 119.8 ?
    C9 C8 C7 . . 120.8(2) ?
    C9 C8 H8 . . 119.6 ?
    C7 C8 H8 . . 119.6 ?
    C8 C9 C4 . . 120.5(2) ?
    C8 C9 H9 . . 119.7 ?
    C4 C9 H9 . . 119.7 ?
    N2 C10 C11 . . 109.39(17) ?
    N2 C10 H10A . . 109.8 ?
    C11 C10 H10A . . 109.8 ?
    N2 C10 H10B . . 109.8 ?
    C11 C10 H10B . . 109.8 ?
    H10A C10 H10B . . 108.2 ?
    N3 C11 C10 . . 110.47(17) ?
    N3 C11 H11A . . 109.6 ?
    C10 C11 H11A . . 109.6 ?
    N3 C11 H11B . . 109.6 ?
    C10 C11 H11B . . 109.6 ?
    H11A C11 H11B . . 108.1 ?
    N3 C12 H12A . . 109.5 ?
    N3 C12 H12B . . 109.5 ?
    H12A C12 H12B . . 109.5 ?
    N3 C12 H12C . . 109.5 ?
    H12A C12 H12C . . 109.5 ?
    H12B C12 H12C . . 109.5 ?
    N3 C13 H13A . . 109.5 ?
    N3 C13 H13B . . 109.5 ?
    H13A C13 H13B . . 109.5 ?
    N3 C13 H13C . . 109.5 ?
    H13A C13 H13C . . 109.5 ?
    H13B C13 H13C . . 109.5 ?
    N4 C14 C15 . . 123.0(2) ?
    N4 C14 H14 . . 118.5 ?
    C15 C14 H14 . . 118.5 ?
    C16 C15 C14 . . 119.5(2) ?
    C16 C15 H15 . . 120.3 ?
    C14 C15 H15 . . 120.3 ?
    C15 C16 C17 . . 119.85(19) ?
    C15 C16 H16 . . 120.1 ?
    C17 C16 H16 . . 120.1 ?
    C16 C17 C22 . . 124.18(19) ?
    C16 C17 C18 . . 117.32(19) ?
    C22 C17 C18 . . 118.50(19) ?
    N4 C18 C19 . . 118.02(17) ?
    N4 C18 C17 . . 121.87(18) ?
    C19 C18 C17 . . 120.10(19) ?
    C20 C19 C18 . . 119.92(19) ?
    C20 C19 N5 . 2_665 122.84(18) ?
    C18 C19 N5 . 2_665 117.24(18) ?
    C19 C20 C21 . . 120.1(2) ?
    C19 C20 H20 . . 120.0 ?
    C21 C20 H20 . . 120.0 ?
    C22 C21 C20 . . 120.8(2) ?
    C22 C21 H21 . . 119.6 ?
    C20 C21 H21 . . 119.6 ?
    C21 C22 C17 . . 120.5(2) ?
    C21 C22 H22 . . 119.7 ?
    C17 C22 H22 . . 119.7 ?
    N5 C23 C24 . . 109.85(17) ?
    N5 C23 H23A . . 109.7 ?
    C24 C23 H23A . . 109.7 ?
    N5 C23 H23B . . 109.7 ?
    C24 C23 H23B . . 109.7 ?
    H23A C23 H23B . . 108.2 ?
    N6 C24 C23 . . 111.42(18) ?
    N6 C24 H24A . . 109.3 ?
    C23 C24 H24A . . 109.3 ?
    N6 C24 H24B . . 109.3 ?
    C23 C24 H24B . . 109.3 ?
    H24A C24 H24B . . 108.0 ?
    N6 C25 H25A . . 109.5 ?
    N6 C25 H25B . . 109.5 ?
    H25A C25 H25B . . 109.5 ?
    N6 C25 H25C . . 109.5 ?
    H25A C25 H25C . . 109.5 ?
    H25B C25 H25C . . 109.5 ?
    N6 C26 H26A . . 109.5 ?
    N6 C26 H26B . . 109.5 ?
    H26A C26 H26B . . 109.5 ?
    N6 C26 H26C . . 109.5 ?
    H26A C26 H26C . . 109.5 ?
    H26B C26 H26C . . 109.5 ?
    C1 N1 C5 . . 117.98(18) ?
    C1 N1 Ni1 . . 128.92(14) ?
    C5 N1 Ni1 . . 112.58(13) ?
    C6 N2 C10 . . 110.88(16) ?
    C6 N2 Ni1 . . 109.03(12) ?
    C10 N2 Ni1 . . 106.62(12) ?
    C6 N2 H2A . . 110.1 ?
    C10 N2 H2A . . 110.1 ?
    Ni1 N2 H2A . . 110.1 ?
    C13 N3 C12 . . 106.35(17) ?
    C13 N3 C11 . . 108.99(16) ?
    C12 N3 C11 . . 108.26(16) ?
    C13 N3 Ni1 . . 112.67(13) ?
    C12 N3 Ni1 . . 116.48(13) ?
    C11 N3 Ni1 . . 103.85(12) ?
    C14 N4 C18 . . 118.37(17) ?
    C14 N4 Ni2 . . 129.17(14) ?
    C18 N4 Ni2 . . 111.46(13) ?
    C19 N5 C23 2_665 . 111.93(16) ?
    C19 N5 Ni2 2_665 . 107.77(12) ?
    C23 N5 Ni2 . . 106.88(12) ?
    C19 N5 H5 2_665 . 110.1 ?
    C23 N5 H5 . . 110.1 ?
    Ni2 N5 H5 . . 110.1 ?
    C26 N6 C25 . . 106.69(17) ?
    C26 N6 C24 . . 108.98(17) ?
    C25 N6 C24 . . 108.49(16) ?
    C26 N6 Ni2 . . 113.21(13) ?
    C25 N6 Ni2 . . 117.61(13) ?
    C24 N6 Ni2 . . 101.49(13) ?
    N1 Ni1 N1 2_556 . 180.00(9) ?
    N1 Ni1 N2 2_556 . 99.10(6) ?
    N1 Ni1 N2 . . 80.90(6) ?
    N1 Ni1 N2 2_556 2_556 80.90(6) ?
    N1 Ni1 N2 . 2_556 99.11(6) ?
    N2 Ni1 N2 . 2_556 180.00(7) ?
    N1 Ni1 N3 2_556 2_556 88.88(6) ?
    N1 Ni1 N3 . 2_556 91.12(6) ?
    N2 Ni1 N3 . 2_556 97.02(6) ?
    N2 Ni1 N3 2_556 2_556 82.98(6) ?
    N1 Ni1 N3 2_556 . 91.12(6) ?
    N1 Ni1 N3 . . 88.88(6) ?
    N2 Ni1 N3 . . 82.98(6) ?
    N2 Ni1 N3 2_556 . 97.02(6) ?
    N3 Ni1 N3 2_556 . 180.0 ?
    N4 Ni2 N4 2_665 . 180.0 ?
    N4 Ni2 N5 2_665 . 81.04(6) ?
    N4 Ni2 N5 . . 98.96(6) ?
    N4 Ni2 N5 2_665 2_665 98.96(6) ?
    N4 Ni2 N5 . 2_665 81.04(6) ?
    N5 Ni2 N5 . 2_665 180.0 ?
    N4 Ni2 N6 2_665 . 89.87(6) ?
    N4 Ni2 N6 . . 90.13(6) ?
    N5 Ni2 N6 . . 84.17(7) ?
    N5 Ni2 N6 2_665 . 95.83(7) ?
    N4 Ni2 N6 2_665 2_665 90.13(6) ?
    N4 Ni2 N6 . 2_665 89.87(6) ?
    N5 Ni2 N6 . 2_665 95.83(7) ?
    N5 Ni2 N6 2_665 2_665 84.17(7) ?
    N6 Ni2 N6 . 2_665 180.00(4) ?
    H1O1 O1 H2O1 . . 110(3) ?
    H1O2 O2 H2O2 . . 113(2) ?
    H1O3 O3 H2O3 . . 105(2) ?
    H1O4 O4 H2O4 . . 108(2) ?
loop_
    _geom_hbond_atom_site_label_D
    _geom_hbond_atom_site_label_H
    _geom_hbond_atom_site_label_A
    _geom_hbond_site_symmetry_A
    _geom_hbond_distance_DH
    _geom_hbond_distance_HA
    _geom_hbond_distance_DA
    _geom_hbond_angle_DHA
    N2 H2A Cl2 . 1.00 2.27 3.2038(18) 155
    N5 H5 Cl1 . 1.00 2.33 3.2715(19) 156
    O1 H1O1 O2 1_545 0.833(10) 1.711(12) 2.541(5) 173(6)
    O1 H2O1 O2 2_567 0.836(10) 2.048(17) 2.863(5) 165(6)
    O2 H1O2 Cl2 2_566 0.835(10) 2.333(11) 3.162(3) 172(4)
    O2 H2O2 Cl1 1_556 0.833(10) 2.373(15) 3.179(2) 163(4)
    O3 H1O3 Cl2 2_666 0.846(10) 2.379(10) 3.222(2) 174(3)
    O3 H2O3 Cl1 2_666 0.846(10) 2.363(11) 3.2008(19) 170(3)
    O4 H1O4 O1 1_564 0.848(10) 1.908(11) 2.755(5) 177(4)
    O4 H2O4 Cl1 . 0.854(10) 2.331(12) 3.180(3) 173(3)
_shelx_hkl_file
;
   0   0   1    0.10    0.10   1
   0   0  -1    0.10    0.10   1
   0   0   2 1107.30   26.80   1
   0   0  -2 1017.50   34.30   1
   0   0   3 3021.80  101.00   1
   0   0  -3 2817.10   92.00   1
   0   0   4  200.50    5.80   1
   0   0  -4  196.40    4.30   1
   0   0   5   12.50    1.00   1
   0   0  -5   13.00    0.70   1
   0   0   6 1328.40   32.20   1
   0   0  -6 1340.80   26.00   1
   0   0   7    3.60    1.00   1
   0   0  -7    3.40    1.00   1
   0   0   8  246.20    7.70   1
   0   0  -8  249.20    7.60   1
   0   0   9   23.70    2.80   1
   0   0  -9   28.90    2.30   1
   0   0 -10 1066.90   27.40   1
   0   0 -11    8.20    1.20   1
   0   0 -12  174.20    5.30   1
   0   0 -13   29.00    3.30   1
   0   0 -14   37.30    3.70   1
   0   0 -15   59.60    5.20   1
   0   1 -15   10.50    2.60   1
   0   1 -14    7.60    3.00   1
   0   1 -13  274.10   11.20   1
   0   1 -12  104.00    5.10   1
   0   1 -11  260.50    9.20   1
   0  -1  11  251.80   11.90   1
   0   1 -10   10.20    1.80   1
   0  -1  10    8.00    2.00   1
   0   1  -9  746.20   16.00   1
   0  -1   9  783.60   21.80   1
   0   1  -8  164.70    4.90   1
   0  -1   8  161.20    5.40   1
   0   1  -7  223.30    6.20   1
   0  -1   7  219.30    6.40   1
   0   1  -6  934.20   22.00   1
   0  -1   6  882.70   23.50   1
   0   1  -5 1480.00   34.50   1
   0  -1   5 1504.60   37.00   1
   0   1  -4   13.80    0.90   1
   0  -1   4   11.20    0.90   1
   0   1  -2  752.20   25.90   1
   0  -1   2  738.00   24.90   1
   0  -1   1  315.30   16.30   1
   0   1   0   -0.10    0.20   1
   0  -1   0    0.10    0.20   1
   0   1   1   -0.80    0.20   1
   0   1   2   15.80    0.80   1
   0  -1  -2   16.10    0.80   1
   0   1   3    4.80    0.80   1
   0  -1  -3    4.80    0.50   1
   0   1   4    3.40    0.50   1
   0  -1  -4    3.50    0.60   1
   0   1   5 1431.30   33.40   1
   0  -1  -5 1421.40   27.40   1
   0   1   6  315.00   12.70   1
   0  -1  -6  288.60    6.40   1
   0   1   7 1669.50   60.50   1
   0  -1  -7 1560.80   25.90   1
   0   1   8  361.60   14.80   1
   0  -1  -8  345.90    6.40   1
   0   1   9  234.40   12.30   1
   0  -1  -9  245.10    4.80   1
   0  -1 -10   13.60    0.90   1
   0  -1 -11  493.60   14.30   1
   0  -1 -12   99.00    5.00   1
   0  -1 -13   15.00    2.90   1
   0  -1 -14    0.60    2.80   1
   0  -1 -15   26.00    4.10   1
   0   2 -15   65.10    5.30   1
   0   2 -14   50.70    4.60   1
   0   2 -13    5.70    2.50   1
   0  -2  13    3.90    2.70   1
   0   2 -12  451.70   14.50   1
   0  -2  12  443.10   19.50   1
   0   2 -11  203.00    5.90   1
   0  -2  11  212.50   10.90   1
   0   2 -10   72.00    3.20   1
   0  -2  10   75.50    3.80   1
   0   2  -9    2.20    0.90   1
   0  -2   9    2.60    1.40   1
   0   2  -8   26.20    1.70   1
   0  -2   8   23.20    1.80   1
   0   2  -7 1072.90   25.50   1
   0  -2   7 1041.30   26.70   1
   0   2  -6 1155.00   27.70   1
   0  -2   6 1111.00   28.60   1
   0   2  -5 1590.60   53.80   1
   0  -2   5 1637.60   38.80   1
   0   2  -4   30.70    2.10   1
   0  -2   4   39.60    1.70   1
   0   2  -3  433.00   15.50   1
   0  -2   3  462.60   17.40   1
   0   2  -2  242.00    9.30   1
   0  -2   2  235.50    9.20   1
   0   2  -1 1032.10   35.00   1
   0  -2   1 1007.20   33.70   1
   0   2   1  560.60   11.80   1
   0  -2  -1  560.10   20.40   1
   0   2   2  728.90   18.00   1
   0  -2  -2  736.70   18.60   1
   0   2   3   45.50    1.80   1
   0  -2  -3   49.40    2.00   1
   0   2   4  913.00   23.50   1
   0  -2  -4  850.80   21.50   1
   0   2   5  538.10   14.40   1
   0  -2  -5  520.20   11.00   1
   0   2   6  702.10   17.40   1
   0  -2  -6  695.50   14.00   1
   0   2   7    5.00    0.70   1
   0  -2  -7    3.10    0.90   1
   0   2   8 1158.20   42.10   1
   0  -2  -8 1159.00   23.30   1
   0   2   9    4.70    2.50   1
   0  -2  -9    7.80    1.10   1
   0  -2 -10  155.00    4.70   1
   0  -2 -11   36.30    2.80   1
   0  -2 -12  196.10    7.70   1
   0  -2 -13    8.90    2.90   1
   0  -2 -14  145.30    8.20   1
   0  -2 -15   -2.70    3.20   1
   0   3 -15  164.80    8.80   1
   0   3 -14   -0.70    2.70   1
   0  -3  14   -3.00    2.90   1
   0   3 -13   53.10    3.90   1
   0  -3  13   43.00    4.70   1
   0   3 -12   -1.80    3.10   1
   0  -3  12    1.10    2.30   1
   0   3 -11   -1.40    1.30   1
   0  -3  11    7.40    2.50   1
   0   3 -10  175.60    6.00   1
   0  -3  10  177.40    6.70   1
   0   3  -9  319.40    8.90   1
   0  -3   9  322.10   10.30   1
   0   3  -8    2.60    1.00   1
   0  -3   8    3.30    1.40   1
   0   3  -7  182.10    5.50   1
   0  -3   7  182.90    6.00   1
   0   3  -6  286.70   11.20   1
   0  -3   6  279.40    8.20   1
   0   3  -5  668.40   24.60   1
   0  -3   5  666.70   17.20   1
   0   3  -4   79.40    3.80   1
   0  -3   4   83.60    4.00   1
   0   3  -3   67.90    3.30   1
   0  -3   3   68.90    3.50   1
   0   3  -2   61.80    3.20   1
   0  -3   2   60.80    2.90   1
   0   3  -1   52.80    2.80   1
   0  -3   1   49.20    2.50   1
   0   3   0   15.60    1.60   1
   0  -3   0   14.90    1.40   1
   0   3   1    7.40    0.80   1
   0   3   2  272.10    6.30   1
   0  -3  -2  272.80    7.70   1
   0   3   3   32.70    1.60   1
   0  -3  -3   30.80    1.80   1
   0   3   4   94.30    3.50   1
   0  -3  -4   97.70    4.80   1
   0   3   5 3905.70   90.50   1
   0  -3  -5 3787.00  127.00   1
   0   3   6   11.40    1.40   1
   0  -3  -6   15.30    1.00   1
   0   3   7  241.60    6.30   1
   0  -3  -7  230.20    5.40   1
   0   3   8   67.10    2.60   1
   0  -3  -8   64.60    2.40   1
   0  -3  -9   18.30    1.50   1
   0  -3 -10   56.10    2.50   1
   0  -3 -11  770.40   23.00   1
   0  -3 -12    0.20    2.30   1
   0  -3 -13   56.40    4.30   1
   0  -3 -14   66.90    5.40   1
   0   4 -15    0.00    3.20   1
   0  -4  15   -2.40    3.50   1
   0   4 -14   12.00    3.50   1
   0  -4  14   16.30    4.00   1
   0   4 -13   11.60    3.20   1
   0  -4  13   17.90    3.70   1
   0   4 -12   12.90    3.50   1
   0  -4  12   19.20    3.40   1
   0   4 -11    5.90    2.00   1
   0  -4  11    8.40    2.80   1
   0   4 -10  243.70    7.80   1
   0  -4  10  252.40    8.70   1
   0   4  -9   -1.10    2.10   1
   0  -4   9    0.10    1.90   1
   0   4  -8 1212.10   31.20   1
   0  -4   8 1231.90   32.00   1
   0   4  -7  130.50    6.50   1
   0  -4   7  132.80    4.60   1
   0   4  -6  442.90   16.70   1
   0  -4   6  470.50   13.50   1
   0   4  -5   70.30    3.90   1
   0  -4   5   64.70    4.00   1
   0   4  -4   64.00    3.60   1
   0  -4   4   62.50    3.60   1
   0   4  -3 1489.90   50.50   1
   0  -4   3 1516.90   50.60   1
   0   4  -2   68.50    3.50   1
   0  -4   2   58.10    3.20   1
   0   4  -1 2516.60   85.00   1
   0  -4   1 2636.60   85.60   1
   0   4   0 2599.50   87.70   1
   0  -4   0 2570.40   83.70   1
   0   4   1   19.50    1.10   1
   0  -4  -1   22.10    2.00   1
   0   4   2 4975.40  164.20   1
   0   4   3  594.50   13.30   1
   0  -4  -3  557.80   15.30   1
   0   4   4 1195.10   29.50   1
   0  -4  -4 1099.40   27.70   1
   0   4   5   26.50    2.00   1
   0  -4  -5   25.90    1.80   1
   0   4   6  272.00    8.60   1
   0  -4  -6  269.20    8.20   1
   0   4   7   26.10    2.10   1
   0  -4  -7   27.00    1.50   1
   0   4   8    1.00    0.80   1
   0  -4  -8    2.70    1.10   1
   0   4   9    1.40    0.80   1
   0  -4  -9    0.20    0.90   1
   0  -4 -10   56.20    2.60   1
   0  -4 -11   27.20    2.10   1
   0  -4 -12  305.60   12.40   1
   0  -4 -13  112.70    6.70   1
   0  -4 -14    2.10    2.80   1
   0   5 -14   -2.80    4.20   1
   0  -5  14   12.30    4.40   1
   0   5 -13   92.20    7.30   1
   0  -5  13  103.30    7.50   1
   0   5 -12   10.70    3.60   1
   0  -5  12    6.90    2.90   1
   0   5 -11   89.20    4.50   1
   0  -5  11  107.90    7.00   1
   0   5 -10   35.20    2.70   1
   0  -5  10   37.90    3.60   1
   0   5  -9  199.60    7.40   1
   0  -5   9  198.70    7.30   1
   0   5  -8   14.10    2.70   1
   0  -5   8   10.50    1.70   1
   0   5  -7 1048.30   38.80   1
   0  -5   7 1052.40   27.00   1
   0   5  -6   13.90    2.30   1
   0  -5   6    8.90    1.30   1
   0   5  -5  586.80   21.60   1
   0  -5   5  616.00   22.10   1
   0   5  -4  247.30   10.70   1
   0  -5   4  227.60    9.10   1
   0   5  -3  184.00    7.70   1
   0  -5   3  201.80    8.40   1
   0   5  -2   63.90    3.50   1
   0  -5   2   55.20    3.10   1
   0   5  -1 1209.30   43.40   1
   0  -5   1 1302.10   44.30   1
   0   5   0  624.10   25.00   1
   0  -5   0  628.40   22.00   1
   0   5   1 1028.90   20.80   1
   0  -5  -1 1044.20   37.00   1
   0   5   2   31.40    1.70   1
   0   5   3  197.50    5.20   1
   0  -5  -3  202.90    9.10   1
   0   5   4  190.20    5.10   1
   0  -5  -4  179.50    5.60   1
   0   5   5   45.90    2.60   1
   0  -5  -5   41.30    2.40   1
   0   5   6   43.20    2.50   1
   0  -5  -6   40.00    2.50   1
   0   5   7   92.70    4.50   1
   0  -5  -7  105.90    4.60   1
   0   5   8   14.30    2.90   1
   0  -5  -8   14.50    1.40   1
   0   5   9  278.30    9.10   1
   0  -5  -9  288.40    7.60   1
   0   5  10   10.30    1.20   1
   0  -5 -10   13.80    1.60   1
   0  -5 -11  151.20    6.90   1
   0  -5 -12    0.00    2.10   1
   0  -5 -13    0.80    3.00   1
   0  -5 -14    7.00    3.40   1
   0   6 -14    8.80    4.70   1
   0  -6  14   10.40    4.60   1
   0   6 -13  157.90   10.30   1
   0  -6  13  172.80   11.40   1
   0   6 -12  167.20   10.40   1
   0  -6  12  163.10   10.40   1
   0   6 -11   32.70    4.80   1
   0  -6  11   44.20    4.90   1
   0   6 -10  370.20   12.00   1
   0  -6  10  360.40   16.70   1
   0   6  -9   -2.80    2.20   1
   0  -6   9   10.50    2.00   1
   0   6  -8   10.50    2.70   1
   0  -6   8    9.20    1.60   1
   0   6  -7  113.10    6.50   1
   0  -6   7  108.50    4.30   1
   0   6  -6  301.40   11.60   1
   0  -6   6  312.50   13.00   1
   0   6  -5  105.90    5.30   1
   0  -6   5  100.80    5.60   1
   0   6  -4   64.80    3.80   1
   0  -6   4   70.00    4.20   1
   0   6  -3  339.40   12.60   1
   0  -6   3  341.60   14.10   1
   0   6  -2  568.70   20.50   1
   0  -6   2  570.20   20.70   1
   0   6  -1   64.40    4.20   1
   0  -6   1   64.80    3.80   1
   0   6   0 1499.70   54.40   1
   0  -6   0 1537.70   53.10   1
   0   6   1   67.60    2.40   1
   0  -6  -1   76.80    4.60   1
   0   6   2  407.40    9.30   1
   0   6   3    1.90    1.10   1
   0   6   4  593.30   13.40   1
   0  -6  -4  572.20   22.60   1
   0   6   5   87.70    3.30   1
   0  -6  -5   93.60    5.60   1
   0   6   6   35.40    2.20   1
   0  -6  -6   34.60    2.50   1
   0   6   7  311.90   16.30   1
   0  -6  -7  318.60   10.10   1
   0   6   8  337.50   18.80   1
   0  -6  -8  335.20   10.50   1
   0   6   9    6.40    3.00   1
   0  -6  -9    2.90    1.30   1
   0   6  10  408.30   16.20   1
   0  -6 -10  416.70   13.60   1
   0  -6 -11    3.50    2.50   1
   0  -6 -12    6.60    3.10   1
   0  -6 -13    7.60    3.30   1
   0   7 -14   11.00    4.80   1
   0  -7  14   14.70    4.80   1
   0   7 -13  122.20    9.40   1
   0  -7  13  126.90    9.60   1
   0   7 -12    0.70    3.70   1
   0  -7  12    2.80    3.40   1
   0   7 -11    0.00    2.90   1
   0  -7  11    8.90    3.40   1
   0   7 -10    4.70    2.80   1
   0  -7  10   -0.40    2.60   1
   0   7  -9   12.70    2.70   1
   0  -7   9    6.20    2.20   1
   0   7  -8   14.00    2.70   1
   0  -7   8   18.10    2.20   1
   0   7  -7   70.80    5.10   1
   0  -7   7   60.90    3.30   1
   0   7  -6   -0.70    2.10   1
   0  -7   6    3.30    2.10   1
   0   7  -5  650.10   23.50   1
   0  -7   5  629.30   25.00   1
   0   7  -4    0.60    1.90   1
   0  -7   4   -0.50    1.70   1
   0   7  -3  715.70   26.00   1
   0  -7   3  734.00   26.40   1
   0   7  -2  207.50    8.90   1
   0  -7   2  205.30    8.70   1
   0   7  -1  257.10   10.30   1
   0  -7   1  263.80   10.90   1
   0   7   0  360.40   16.20   1
   0  -7   0  329.60   12.60   1
   0   7   1  784.70   17.30   1
   0  -7  -1  848.90   30.00   1
   0   7   2  144.30    4.40   1
   0   7   3  147.40    4.50   1
   0   7   4  228.40    6.50   1
   0   7   5  167.00    5.10   1
   0   7   6   17.90    2.30   1
   0   7   7  592.80   18.60   1
   0  -7  -7  596.60   24.00   1
   0   7   8   16.30    2.60   1
   0  -7  -8    6.80    2.10   1
   0   7   9  575.50   27.50   1
   0  -7  -9  540.00   15.30   1
   0   7  10    3.50    3.90   1
   0  -7 -10    1.80    2.40   1
   0   7  11   32.30    5.80   1
   0  -7 -11   34.00    3.80   1
   0   7  12    3.40    4.80   1
   0  -7 -12    5.40    3.10   1
   0   7  13   -2.20    5.30   1
   0  -7 -13    1.80    2.80   1
   0   8 -13   -7.20    4.10   1
   0  -8  13    2.70    4.20   1
   0   8 -12  110.70    8.40   1
   0  -8  12   87.80    8.20   1
   0   8 -11   46.30    5.30   1
   0  -8  11   42.00    4.90   1
   0   8 -10   16.60    3.30   1
   0  -8  10    8.50    2.80   1
   0   8  -9   76.20    6.10   1
   0  -8   9   79.90    6.10   1
   0   8  -8  351.90   15.50   1
   0  -8   8  333.70   11.60   1
   0   8  -7   15.40    2.80   1
   0  -8   7   11.80    2.10   1
   0   8  -6  743.70   27.50   1
   0  -8   6  703.20   27.40   1
   0   8  -5   36.80    3.60   1
   0  -8   5   42.10    4.10   1
   0   8  -4  170.50    7.50   1
   0  -8   4  158.70    8.00   1
   0   8  -3   96.90    5.70   1
   0  -8   3   87.50    5.60   1
   0   8  -2  825.70   30.50   1
   0  -8   2  848.30   30.70   1
   0   8  -1  276.80   11.50   1
   0  -8   1  260.30   12.60   1
   0   8   0    5.90    2.30   1
   0  -8   0    3.60    2.10   1
   0   8   1   37.30    2.30   1
   0   8   2  204.10    5.80   1
   0   8   3   64.20    2.80   1
   0   8   4  654.90   19.40   1
   0   8   5  137.30    6.10   1
   0   8   6  361.10   12.60   1
   0   8   7   31.70    4.20   1
   0  -8  -7   23.80    3.60   1
   0   8   8  260.20   14.80   1
   0  -8  -8  238.50   13.30   1
   0   8   9   -1.80    3.80   1
   0  -8  -9    0.40    2.00   1
   0   8  10    1.70    4.10   1
   0  -8 -10    3.00    3.40   1
   0   8  11    2.60    3.40   1
   0  -8 -11   -1.80    3.60   1
   0   8  12   55.50    7.40   1
   0  -8 -12   48.60    7.00   1
   0   9 -12   -1.30    4.30   1
   0  -9  12   -5.80    4.20   1
   0   9 -11  140.60    9.60   1
   0  -9  11  139.20   10.60   1
   0   9 -10   15.70    3.50   1
   0  -9  10   11.80    3.10   1
   0   9  -9   27.80    4.00   1
   0  -9   9   26.10    4.00   1
   0   9  -8  225.80   11.00   1
   0  -9   8  209.30   11.20   1
   0   9  -7  412.40   18.40   1
   0  -9   7  424.30   20.90   1
   0   9  -6   25.80    3.20   1
   0  -9   6   37.20    4.10   1
   0   9  -5  702.20   28.10   1
   0  -9   5  641.70   26.00   1
   0   9  -4   17.10    3.10   1
   0  -9   4   14.10    3.00   1
   0   9  -3   85.00    5.00   1
   0  -9   3   85.10    6.00   1
   0   9  -2   52.80    4.50   1
   0  -9   2   58.80    5.00   1
   0   9  -1  566.90   22.80   1
   0  -9   1  563.20   24.00   1
   0   9   0    6.50    2.80   1
   0  -9   0   10.00    2.80   1
   0   9   1  223.70    6.60   1
   0   9   2  287.20   10.00   1
   0   9   3   65.60    4.10   1
   0   9   4    4.40    2.20   1
   0   9   5  119.70    9.30   1
   0   9   6    4.60    2.60   1
   0   9   7    9.60    3.10   1
   0   9   8    2.20    3.90   1
   0   9   9  397.40   23.00   1
   0   9  10   28.00    6.20   1
   0  -9 -10   41.60    5.20   1
   0   9  11   94.10    9.70   1
   0 -10  12   34.70    6.00   1
   0  10 -11   44.30    6.30   1
   0 -10  11   28.70    5.80   1
   0  10 -10  113.10    8.70   1
   0 -10  10  141.60    9.80   1
   0  10  -9    6.00    3.60   1
   0 -10   9   -0.30    3.30   1
   0  10  -8  196.00   10.20   1
   0 -10   8  196.60   12.00   1
   0  10  -7   39.20    4.40   1
   0 -10   7   32.50    3.90   1
   0  10  -6  118.40    7.20   1
   0  10  -5   58.60    4.90   1
   0  10  -4  303.30   13.40   1
   0  10  -3   14.70    2.90   1
   0 -10   3    6.50    3.20   1
   0  10  -2   34.60    4.10   1
   0  10  -1  139.20    8.60   1
   0  10   0  584.80   24.00   1
   0  10   1   63.50    5.10   1
   0  10   2  259.00   12.90   1
   0  10   3  377.90   18.00   1
   0  10   4  232.40   12.60   1
   0  10   5  123.50    9.00   1
   0  10   6  442.40   23.90   1
   0  10   7   48.70    6.40   1
   0  10   8   60.60    6.40   1
   0  10   9  179.80   14.40   1
   0  10  10  101.70   11.20   1
   0  11 -11   57.10    6.80   1
   0 -11  11   57.60    6.80   1
   0  11 -10    5.70    4.30   1
   0 -11  10    6.70    3.60   1
   0  11  -9   28.00    4.70   1
   0 -11   9   20.00    3.80   1
   0  11  -8    9.40    4.00   1
   0 -11   8   10.10    3.20   1
   0  11  -7  138.40    8.90   1
   0 -11   7  139.90   10.50   1
   0  11  -6    4.60    3.30   1
   0  11  -5   52.70    5.20   1
   0  11  -4   61.90    5.10   1
   0  11  -3  792.80   31.80   1
   0  11  -2    2.70    3.00   1
   0  11  -1  629.30   27.10   1
   0  11   0   75.50    6.70   1
   0  11   1  282.80   15.10   1
   0  11   2    4.00    3.50   1
   0  11   3  573.10   25.60   1
   0  11   4   31.80    5.20   1
   0  11   5  153.40   11.60   1
   0  11   6    4.20    4.20   1
   0  11   7   20.40    5.40   1
   0  11   8   30.30    6.10   1
   0  11   9  471.40   30.10   1
   0  12  -9   -8.40    4.80   1
   0 -12   9    1.20    4.60   1
   0  12  -8    3.40    3.70   1
   0 -12   8    3.00    3.90   1
   0  12  -7   17.10    4.50   1
   0 -12   7   10.10    4.40   1
   0  12  -6  232.90   13.70   1
   0  12  -5   37.40    5.70   1
   0  12  -4  278.30   13.90   1
   0  12  -3   31.50    4.50   1
   0  12  -2  231.20   12.70   1
   0  12  -1   46.20    4.90   1
   0  12   0  265.70   14.70   1
   0  12   1   77.20    6.80   1
   0  12   2   19.70    3.60   1
   0  12   3   -3.60    3.50   1
   0  12   4  416.00   23.00   1
   0  12   5    7.10    4.70   1
   0  12   6   80.10    8.90   1
   0  12   7   37.10    6.00   1
   0  12   8   47.80    7.50   1
   0  13  -8   29.80    5.50   1
   0 -13   8   14.70    4.20   1
   0  13  -7    4.80    4.00   1
   0 -13   7    4.70    4.60   1
   0  13  -6    8.90    4.50   1
   0  13  -5   28.40    5.20   1
   0  13  -4   40.30    6.00   1
   0  13  -3  193.60   11.80   1
   0  13  -2   72.70    7.00   1
   0  13  -1   11.90    3.60   1
   0  13   0    9.70    4.30   1
   0  13   1   92.90    8.40   1
   0  13   2   56.00    7.10   1
   0  13   3   98.10    9.30   1
   0  13   4   16.50    4.50   1
   0  13   5  102.60    9.90   1
   0  13   6    2.20    3.60   1
   0  13   7    2.40    4.30   1
   0  14  -6   40.30    5.70   1
   0 -14   6   47.20    6.60   1
   0  14  -5   -6.70    4.50   1
   0  14  -4   51.10    6.20   1
   0  14  -3  111.40   10.00   1
   0  14  -2    6.60    4.90   1
   0  14  -1    2.60    4.60   1
   0  14   0    0.70    4.40   1
   0  14   1    0.60    4.50   1
   0  14   2  129.50   12.10   1
   0  14   3    0.30    5.90   1
   0  14   4  118.60   11.70   1
   0  15  -2    8.70    5.60   1
   0  15  -1   52.70    8.20   1
   0  15   0   48.50    8.30   1
  -1  15   2   21.40    5.80   1
  -1  15   1   -2.00    5.30   1
  -1  15   0  160.50   12.50   1
  -1  15  -1   88.80    9.80   1
  -1  15  -2  198.10   15.00   1
  -1  15  -3    7.80    5.80   1
  -1  14   5    3.70    5.60   1
  -1  14   4   19.90    6.30   1
  -1  14   3   12.20    6.00   1
  -1  14   2   38.50    6.50   1
  -1  14   1  186.00   13.40   1
  -1  14   0    5.30    4.90   1
  -1  14  -1   58.90    7.90   1
  -1  14  -2   15.10    5.30   1
  -1  14  -3  136.00   10.50   1
  -1  14  -4   39.90    5.80   1
  -1  14  -5   -4.20    4.50   1
  -1  14  -6   -1.80    4.70   1
  -1  13   7    0.80    3.80   1
  -1  13   6   31.90    7.20   1
  -1  13   5   -2.80    4.80   1
  -1  13   4   41.70    7.30   1
  -1  13   3   14.60    4.90   1
  -1  13   2   22.30    4.90   1
  -1  13   1    1.50    3.30   1
  -1  13   0  179.70   12.50   1
  -1  13  -1   84.40    7.40   1
  -1  13  -2   19.70    4.80   1
  -1  13  -3   -0.90    4.00   1
  -1  13  -4   42.70    6.20   1
  -1  13  -5   90.00    8.40   1
  -1  13  -6   31.20    5.60   1
  -1  13  -7   14.00    4.90   1
   1 -13   8   92.60    9.50   1
  -1  13  -8   84.10    8.50   1
  -1  12   9   95.20   11.20   1
  -1  12   8   30.30    6.20   1
  -1  12   7   -0.60    3.30   1
  -1  12   6   14.20    4.00   1
  -1  12   5  134.10   11.00   1
  -1  12   4  132.40   10.40   1
  -1  12   3  275.60   16.00   1
  -1  12   2   23.40    4.70   1
  -1  12   1  136.70    9.20   1
  -1  12   0   -2.40    3.20   1
  -1  12  -1  140.50    9.60   1
  -1  12  -2   74.40    5.90   1
  -1  12  -3  199.80   11.40   1
  -1  12  -4   27.40    4.20   1
  -1  12  -5  258.50   14.80   1
  -1  12  -6   11.70    4.10   1
  -1  12  -7   87.20    8.40   1
   1 -12   8  116.90    9.80   1
  -1  12  -8  110.80    9.10   1
   1 -12   9   71.20    7.60   1
  -1  12  -9   70.50    7.80   1
  -1  11  10  196.10   16.00   1
  -1  11   9   28.40    6.30   1
  -1  11   8   34.80    5.40   1
  -1  11   7   -1.60    4.00   1
  -1  11   6  266.90   15.30   1
  -1  11   5   34.90    5.50   1
  -1  11   4  445.10   23.00   1
  -1  11   3   16.30    4.00   1
  -1  11   2  274.10   13.50   1
  -1  11   1    0.20    3.10   1
  -1  11   0   94.80    6.80   1
  -1  11  -1   20.30    3.80   1
  -1  11  -2  140.40    8.40   1
  -1  11  -3   28.20    3.60   1
  -1  11  -4  709.10   29.70   1
  -1  11  -5   23.30    4.10   1
  -1  11  -6   59.90    6.00   1
  -1  11  -7    4.10    3.50   1
  -1  11  -8   55.20    6.20   1
   1 -11   9    1.80    3.00   1
  -1  11  -9   13.50    4.10   1
   1 -11  10   -2.40    4.20   1
  -1  11 -10    4.40    4.30   1
   1 -11  11   24.70    5.60   1
  -1  11 -11   25.50    5.60   1
   1 -10 -11  141.70   12.90   1
  -1  10  11  148.00   13.00   1
  -1  10  10    0.10    3.90   1
  -1  10   9  197.60   14.20   1
  -1  10   8   63.00    7.70   1
  -1  10   7  104.00    9.10   1
  -1  10   6   25.00    4.50   1
  -1  10   5  549.50   24.70   1
  -1  10   4   -4.00    2.70   1
  -1  10   3   31.10    4.30   1
  -1  10   2   -3.10    2.80   1
  -1  10   1  146.50    8.30   1
  -1  10   0   11.00    3.10   1
  -1  10  -1  106.20    6.50   1
  -1  10  -2   75.30    5.50   1
  -1  10  -3  361.20   15.70   1
  -1  10  -4   44.80    4.60   1
  -1  10  -5  522.10   21.60   1
  -1  10  -6    1.10    3.20   1
  -1  10  -7   22.70    3.00   1
  -1  10  -8   13.40    3.60   1
   1 -10   9   39.00    4.60   1
  -1  10  -9   46.80    5.40   1
   1 -10  10   38.00    5.30   1
  -1  10 -10   26.50    4.90   1
   1 -10  11   29.90    4.70   1
  -1  10 -11   41.10    6.20   1
   1  -9 -12   40.50    5.60   1
  -1   9  12   38.30    7.40   1
   1  -9 -11    1.60    4.00   1
  -1   9  11   -0.50    3.30   1
   1  -9 -10  254.70   16.20   1
  -1   9  10  320.60   19.60   1
   1  -9  -9  124.40    9.00   1
  -1   9   9  114.50   10.10   1
   1  -9  -8    4.60    3.50   1
  -1   9   8    1.60    2.50   1
  -1   9   7   -2.50    3.20   1
  -1   9   6  103.00    8.00   1
  -1   9   5   40.50    4.20   1
  -1   9   4  333.40   12.40   1
  -1   9   3  139.40    5.80   1
  -1   9   2   10.50    2.00   1
   1  -9  -1   22.20    3.30   1
  -1   9   1   18.00    2.60   1
   1  -9   0  197.20   10.80   1
  -1   9   0  202.80    7.40   1
   1  -9   1   61.90    4.90   1
  -1   9  -1   71.70    4.90   1
   1  -9   2  244.30   12.30   1
  -1   9  -2  234.30   10.30   1
   1  -9   3    1.60    2.60   1
  -1   9  -3    5.70    2.50   1
   1  -9   4    1.90    2.60   1
  -1   9  -4    1.20    2.40   1
   1  -9   5  203.60   11.70   1
  -1   9  -5  210.00   10.50   1
  -1   9  -6  283.20   12.50   1
  -1   9  -7   65.20    5.20   1
   1  -9   8   27.60    3.10   1
  -1   9  -8   29.50    3.90   1
   1  -9   9   69.70    6.10   1
  -1   9  -9   54.80    5.30   1
   1  -9  10   64.40    5.90   1
  -1   9 -10   88.80    7.10   1
   1  -9  11   -2.70    3.70   1
  -1   9 -11    1.20    4.10   1
   1  -9  12  151.20   11.30   1
  -1   9 -12  134.10   10.50   1
   1  -8 -12   15.70    4.90   1
  -1   8  12   12.00    5.40   1
   1  -8 -11   81.90    7.80   1
  -1   8  11   91.00    9.60   1
   1  -8 -10  237.60   12.80   1
  -1   8  10  260.00   16.10   1
   1  -8  -9  100.10    8.00   1
  -1   8   9   95.10    8.00   1
   1  -8  -8  142.90    9.20   1
  -1   8   8  162.30   10.50   1
   1  -8  -7   42.50    4.70   1
  -1   8   7   27.00    4.00   1
   1  -8  -6  164.30    8.80   1
  -1   8   6  165.80    7.60   1
  -1   8   5   62.90    4.00   1
  -1   8   4    8.50    1.40   1
  -1   8   3  399.40   12.60   1
   1  -8  -2    1.70    1.80   1
  -1   8   2    3.10    1.70   1
   1  -8  -1  318.10   14.60   1
  -1   8   1  308.20   10.20   1
   1  -8   0   45.30    3.90   1
  -1   8   0   60.50    4.30   1
  -1   8  -1  364.00   15.70   1
   1  -8   2  143.40    7.30   1
  -1   8  -2  146.80    7.00   1
   1  -8   3  349.70   14.00   1
  -1   8  -3  343.00   13.60   1
   1  -8   4  331.80   16.00   1
  -1   8  -4  342.60   13.80   1
   1  -8   5   23.20    2.90   1
  -1   8  -5   22.60    3.30   1
   1  -8   6   12.50    2.90   1
  -1   8  -6    6.20    2.60   1
  -1   8  -7  228.10   10.80   1
   1  -8   8    2.40    2.90   1
  -1   8  -8    2.30    2.60   1
   1  -8   9  275.50   14.30   1
  -1   8  -9  252.80   13.10   1
   1  -8  10   61.10    5.40   1
  -1   8 -10   53.40    5.60   1
   1  -8  11   68.80    6.40   1
  -1   8 -11   61.00    6.20   1
   1  -8  12   12.20    4.20   1
  -1   8 -12    2.30    2.70   1
   1  -8  13   82.50    7.60   1
  -1   8 -13   61.20    7.00   1
   1  -7 -13   -7.40    4.80   1
  -1   7  13    5.10    3.80   1
   1  -7 -12   84.30    7.70   1
  -1   7  12   81.90    8.90   1
   1  -7 -11    1.00    3.60   1
  -1   7  11    2.60    2.70   1
   1  -7 -10  516.80   25.10   1
  -1   7  10  499.10   25.20   1
   1  -7  -9   48.90    5.30   1
  -1   7   9   58.00    5.90   1
   1  -7  -8    6.00    3.20   1
  -1   7   8   16.00    4.00   1
   1  -7  -7    0.50    2.90   1
  -1   7   7    2.30    1.10   1
   1  -7  -6  830.80   32.40   1
  -1   7   6  853.70   24.80   1
   1  -7  -5   -0.90    1.80   1
  -1   7   5   -2.00    1.30   1
  -1   7   4 1426.70   30.80   1
  -1   7   3  473.80   11.30   1
   1  -7  -2  208.80    9.70   1
  -1   7   2  217.20    6.00   1
   1  -7  -1   82.00    4.60   1
  -1   7   1   80.10    3.80   1
   1  -7   0  866.10   30.60   1
  -1   7   0  826.20   31.30   1
   1  -7   1  285.40   11.30   1
  -1   7  -1  273.10   11.50   1
   1  -7   2   67.80    4.10   1
  -1   7  -2   62.80    3.90   1
   1  -7   3  464.80   17.50   1
  -1   7  -3  452.40   18.00   1
   1  -7   4   80.90    4.80   1
  -1   7  -4   81.40    4.70   1
   1  -7   5   68.30    4.90   1
  -1   7  -5   76.00    4.90   1
   1  -7   6  498.10   21.80   1
  -1   7  -6  490.70   17.90   1
   1  -7   7   10.20    2.90   1
  -1   7  -7   17.90    3.10   1
   1  -7   8   20.90    3.60   1
  -1   7  -8   28.70    3.40   1
   1  -7   9   68.60    5.30   1
  -1   7  -9   46.50    4.60   1
   1  -7  10  109.50    7.80   1
  -1   7 -10  109.00    6.80   1
   1  -7  11   65.00    6.40   1
  -1   7 -11   74.70    6.80   1
   1  -7  12    7.40    3.50   1
  -1   7 -12   -0.80    4.10   1
   1  -7  13    0.40    3.80   1
  -1   7 -13    5.20    3.30   1
   1  -6 -14    7.40    2.90   1
  -1   6  14   -2.70    3.20   1
   1  -6 -13  121.90    7.40   1
   1  -6 -12    4.10    3.00   1
   1  -6 -11    8.00    2.20   1
   1  -6 -10   -1.40    1.50   1
  -1   6  10   -1.40    1.50   1
   1  -6  -9  743.20   17.10   1
  -1   6   9  791.10   38.60   1
   1  -6  -8   37.80    2.90   1
  -1   6   8   27.50    2.80   1
   1  -6  -7  184.90   10.30   1
  -1   6   7  196.10    5.40   1
  -1   6   6  311.50    8.50   1
   1  -6  -5  624.80   24.30   1
  -1   6   5  678.30   15.40   1
   1  -6  -4  203.40    9.60   1
  -1   6   4  229.40    7.60   1
  -1   6   3 1189.00   24.30   1
   1  -6  -2  129.40    6.40   1
  -1   6   2  117.20    3.50   1
   1  -6  -1    3.90    1.90   1
  -1   6   1    7.30    1.40   1
   1  -6   0  171.30    7.10   1
  -1   6   0  162.60    7.50   1
   1  -6   1  450.90   17.30   1
  -1   6  -1  447.40   16.80   1
   1  -6   2   78.00    4.30   1
  -1   6  -2   84.90    4.80   1
   1  -6   3  408.20   14.90   1
  -1   6  -3  402.20   16.10   1
   1  -6   4  606.10   22.90   1
  -1   6  -4  572.60   21.80   1
   1  -6   5  840.10   31.70   1
  -1   6  -5  852.50   29.70   1
   1  -6   6   54.30    4.00   1
  -1   6  -6   59.10    4.20   1
   1  -6   7  663.80   27.00   1
  -1   6  -7  666.30   24.90   1
   1  -6   8    5.50    1.60   1
  -1   6  -8    7.10    2.10   1
   1  -6   9    7.30    2.50   1
  -1   6  -9    4.10    2.70   1
   1  -6  10  133.70    7.70   1
  -1   6 -10  135.30    8.60   1
   1  -6  11  239.30   12.90   1
  -1   6 -11  224.20   11.70   1
   1  -6  12   19.10    4.20   1
  -1   6 -12   26.90    4.90   1
   1  -6  13    3.70    3.40   1
  -1   6 -13    3.60    4.00   1
   1  -6  14   23.40    5.10   1
  -1   6 -14   18.70    5.60   1
   1  -5 -14   52.90    5.20   1
   1  -5 -13  143.10    8.40   1
   1  -5 -12  249.90   10.20   1
   1  -5 -11  101.80    5.60   1
  -1   5  11   96.00    5.00   1
   1  -5 -10  239.60    7.00   1
  -1   5  10  246.70   10.80   1
   1  -5  -9  103.70    3.50   1
  -1   5   9   90.30    7.20   1
   1  -5  -8  104.80    3.50   1
  -1   5   8  101.50    7.10   1
   1  -5  -7  170.90    5.80   1
  -1   5   7  170.20    6.40   1
   1  -5  -6  654.10   17.60   1
  -1   5   6  683.20   13.30   1
   1  -5  -5  236.20   10.20   1
  -1   5   5  257.20    6.10   1
   1  -5  -4  253.60   11.30   1
  -1   5   4  246.10    6.00   1
   1  -5  -3  229.60   10.90   1
  -1   5   3  242.00    5.80   1
   1  -5  -2 2179.10   70.90   1
  -1   5   2 2140.40   42.10   1
  -1   5   1  135.30    4.50   1
   1  -5   0  331.10   13.00   1
  -1   5   0  333.70   13.80   1
   1  -5   1  852.20   29.70   1
  -1   5  -1  835.20   29.80   1
   1  -5   2  424.70   16.50   1
  -1   5  -2  422.50   17.00   1
   1  -5   3  311.40   11.80   1
  -1   5  -3  301.20   12.40   1
   1  -5   4  370.60   14.40   1
  -1   5  -4  362.00   14.60   1
   1  -5   5    6.10    1.90   1
  -1   5  -5    5.00    2.10   1
   1  -5   6  545.70   21.60   1
  -1   5  -6  490.20   19.10   1
   1  -5   7  187.10    6.50   1
  -1   5  -7  184.90    9.00   1
   1  -5   8  418.40   12.60   1
  -1   5  -8  445.50   18.20   1
   1  -5   9  155.60    8.50   1
  -1   5  -9  174.30    8.70   1
   1  -5  10    1.80    2.60   1
  -1   5 -10   -1.20    1.80   1
   1  -5  11    2.40    2.50   1
  -1   5 -11    1.50    1.60   1
   1  -5  12  332.80   17.10   1
  -1   5 -12  346.30   18.50   1
   1  -5  13   -3.50    3.00   1
  -1   5 -13   -2.70    4.10   1
   1  -5  14   86.30    7.00   1
  -1   5 -14   66.40    7.20   1
   1  -4 -14    7.20    3.40   1
   1  -4 -13   91.40    5.30   1
   1  -4 -12    3.50    2.50   1
   1  -4 -11  431.40   10.70   1
  -1   4  11  442.80   17.20   1
   1  -4 -10  125.90    4.10   1
  -1   4  10  129.50    6.00   1
   1  -4  -9  539.00   12.20   1
  -1   4   9  562.20   21.70   1
   1  -4  -8  232.00    5.90   1
  -1   4   8  234.90    8.40   1
   1  -4  -7  278.20    8.20   1
  -1   4   7  270.20    9.10   1
   1  -4  -6  189.90    6.00   1
  -1   4   6  184.10    4.50   1
   1  -4  -5  246.00    7.40   1
  -1   4   5  260.50    5.80   1
   1  -4  -4   61.90    3.80   1
  -1   4   4   76.00    2.60   1
   1  -4  -3  339.70   14.80   1
  -1   4   3  376.60    8.60   1
   1  -4  -2 3281.60   76.80   1
  -1   4   2 3262.10   76.60   1
  -1   4   1 4550.10  147.60   1
   1  -4   0    2.80    1.40   1
  -1   4   0    0.60    0.90   1
   1  -4   1 2586.70   85.50   1
  -1   4  -1 2514.40   83.90   1
   1  -4   2 2262.80   73.40   1
  -1   4  -2 2127.30   69.70   1
   1  -4   3  220.60    8.70   1
  -1   4  -3  216.10    9.40   1
   1  -4   4  395.10   15.60   1
  -1   4  -4  390.80   14.50   1
   1  -4   5 1462.30   49.40   1
  -1   4  -5 1454.40   50.70   1
   1  -4   6  405.00   15.40   1
  -1   4  -6  374.90   14.60   1
   1  -4   7   57.60    2.90   1
  -1   4  -7   61.20    4.30   1
   1  -4   8   11.20    1.70   1
  -1   4  -8    5.00    2.50   1
   1  -4   9  317.10   10.30   1
  -1   4  -9  307.90    9.40   1
   1  -4  10   -0.70    1.40   1
  -1   4 -10    2.80    1.80   1
   1  -4  11  166.10    8.70   1
  -1   4 -11  156.20    6.20   1
   1  -4  12   94.10    6.90   1
  -1   4 -12   96.30    7.20   1
   1  -4  13   95.90    7.50   1
  -1   4 -13   85.00    7.10   1
   1  -4  14   17.40    3.90   1
  -1   4 -14   12.20    3.40   1
   1  -3 -15    4.30    3.60   1
   1  -3 -14   97.90    6.20   1
   1  -3 -13   10.50    2.60   1
   1  -3 -12  441.60   12.20   1
   1  -3 -11   51.50    2.80   1
   1  -3 -10  638.90   15.00   1
  -1   3  10  642.00   23.20   1
   1  -3  -9    9.80    1.40   1
  -1   3   9    6.80    1.20   1
   1  -3  -8  286.40    6.90   1
  -1   3   8  288.60    8.60   1
   1  -3  -7  127.60    3.50   1
  -1   3   7  125.60    4.80   1
   1  -3  -6   81.00    3.20   1
  -1   3   6   84.00    3.50   1
   1  -3  -5    6.80    1.20   1
  -1   3   5    5.80    0.60   1
   1  -3  -4 4620.90  105.80   1
   1  -3  -3  758.50   28.10   1
  -1   3   3  763.60   15.90   1
   1  -3  -1  101.40    3.30   1
  -1   3   1  100.10    3.30   1
   1  -3   0  257.10    9.80   1
  -1   3   0  263.90   10.90   1
   1  -3   1  668.70   24.00   1
  -1   3  -1  652.60   23.60   1
   1  -3   2 1334.00   45.60   1
  -1   3  -2 1320.80   44.30   1
   1  -3   3  308.40   12.50   1
  -1   3  -3  279.80   10.80   1
   1  -3   4    3.30    1.50   1
  -1   3  -4    5.90    1.50   1
   1  -3   5  104.70    5.10   1
  -1   3  -5  101.80    5.10   1
   1  -3   6  572.30   15.90   1
  -1   3  -6  562.60   20.30   1
   1  -3   7   -0.30    1.10   1
  -1   3  -7   -2.00    1.70   1
   1  -3   8  361.60   10.90   1
  -1   3  -8  396.90   10.90   1
   1  -3   9  123.40    5.20   1
  -1   3  -9  133.00    4.70   1
   1  -3  10  212.40   10.30   1
  -1   3 -10  172.20    8.70   1
   1  -3  11   34.50    3.40   1
  -1   3 -11   37.70    2.30   1
   1  -3  12  294.80   13.70   1
  -1   3 -12  313.30   14.70   1
   1  -3  13    7.70    3.20   1
  -1   3 -13    5.20    2.60   1
   1  -3  14   -4.60    3.00   1
  -1   3 -14    6.80    2.50   1
  -1   3 -15   17.70    3.90   1
   1  -2 -15   90.40    6.50   1
   1  -2 -14   25.20    3.70   1
   1  -2 -13  431.90   14.70   1
   1  -2 -12    1.50    1.80   1
   1  -2 -11  393.90   10.40   1
   1  -2 -10   84.60    3.20   1
   1  -2  -9  321.20    7.80   1
  -1   2   9  308.90    9.20   1
   1  -2  -8   21.10    1.50   1
  -1   2   8   20.30    1.50   1
   1  -2  -7  328.60    7.50   1
  -1   2   7  329.00    9.50   1
   1  -2  -6   26.30    1.30   1
  -1   2   6   28.60    1.30   1
   1  -2  -5  529.20   11.20   1
  -1   2   5  541.70   14.00   1
   1  -2  -4  140.10    4.30   1
  -1   2   4  151.90    3.70   1
   1  -2  -2  400.50   15.30   1
  -1   2   2  404.90    8.90   1
   1  -2   0  571.40   20.00   1
  -1   2   0  580.50   20.60   1
   1  -2   1   28.30    1.70   1
  -1   2  -1   26.20    1.60   1
   1  -2   2 2133.30   70.60   1
  -1   2  -2 1936.00   63.20   1
   1  -2   3   38.60    2.60   1
  -1   2  -3   33.90    2.40   1
   1  -2   4   57.60    3.00   1
  -1   2  -4   51.20    3.10   1
   1  -2   5  353.80    9.50   1
  -1   2  -5  340.50   12.60   1
   1  -2   6   71.10    2.90   1
  -1   2  -6   72.30    4.60   1
   1  -2   7  537.20   14.10   1
  -1   2  -7  543.60   13.50   1
   1  -2   8   13.60    1.70   1
  -1   2  -8   19.40    1.40   1
   1  -2   9  547.30   15.90   1
  -1   2  -9  566.50   14.80   1
   1  -2  10    5.80    1.80   1
  -1   2 -10    5.90    1.30   1
   1  -2  11  112.80    6.50   1
  -1   2 -11  111.40    3.70   1
   1  -2  12   10.70    2.60   1
  -1   2 -12   20.50    2.70   1
   1  -2  13  254.00   11.90   1
  -1   2 -13  238.90    9.30   1
  -1   2 -14   -1.00    2.50   1
  -1   2 -15   15.10    3.80   1
   1  -1 -15   -2.70    3.00   1
   1  -1 -14   55.30    4.60   1
   1  -1 -13   32.90    3.40   1
   1  -1 -12  138.90    4.20   1
   1  -1 -11  165.60    4.00   1
   1  -1 -10  220.20    5.00   1
  -1   1  10  186.30   10.80   1
   1  -1  -9   46.30    1.60   1
  -1   1   9   51.00    4.40   1
   1  -1  -8  359.10    6.70   1
  -1   1   8  355.10   10.00   1
   1  -1  -7  596.50   10.50   1
  -1   1   7  602.10   15.40   1
   1  -1  -6 1104.90   18.60   1
  -1   1   6 1096.80   26.80   1
   1  -1  -5  359.20    6.80   1
  -1   1   5  349.00    9.30   1
   1  -1  -4  728.30   12.70   1
  -1   1   4  742.00   15.20   1
   1  -1  -3 1839.40   42.80   1
  -1   1   3 1774.40   41.50   1
   1  -1  -2 3094.10  101.00   1
   1  -1  -1   53.50    2.60   1
  -1   1   1   53.60    2.50   1
  -1   1  -1    2.30    0.60   1
   1  -1   2  788.30   27.20   1
  -1   1  -2  758.30   26.50   1
   1  -1   3    2.90    1.10   1
  -1   1  -3    1.60    1.20   1
   1  -1   5  656.20   17.10   1
  -1   1  -5  634.80   24.00   1
   1  -1   6  817.50   21.60   1
  -1   1  -6  801.90   19.00   1
   1  -1   7  223.40    6.70   1
  -1   1  -7  222.90    6.30   1
   1  -1   8  325.10   10.20   1
  -1   1  -8  325.20    8.80   1
   1  -1   9  569.40   16.20   1
  -1   1  -9  595.10   15.70   1
   1  -1  10  239.10   10.50   1
  -1   1 -10  259.80    8.10   1
   1  -1  11   37.00    3.40   1
  -1   1 -11   39.80    2.90   1
  -1   1 -12  138.80    6.10   1
  -1   1 -13   -0.80    1.90   1
  -1   1 -14  212.10    9.50   1
  -1   1 -15    7.90    3.00   1
   1   0 -15   36.00    4.40   1
   1   0 -14   -2.20    2.70   1
   1   0 -13   10.30    2.60   1
   1   0 -12    3.20    2.00   1
   1   0 -11  160.70    4.80   1
   1   0 -10  149.50    3.80   1
  -1   0  10  154.10    8.90   1
   1   0  -9 1047.00   21.10   1
  -1   0   9 1037.10   40.80   1
   1   0  -8  566.80   12.10   1
  -1   0   8  577.60   15.50   1
   1   0  -7  379.90    8.50   1
  -1   0   7  367.70   10.30   1
   1   0  -6 2278.60   53.50   1
  -1   0   6 2295.60   44.00   1
   1   0  -5 3021.70   57.40   1
  -1   0   5 3021.30   56.90   1
   1   0  -4  251.30    4.80   1
  -1   0   4  253.90    5.80   1
   1   0  -3  134.70    3.20   1
  -1   0   3  130.70    3.20   1
   1   0  -2    4.10    0.40   1
  -1   0   2    3.40    0.30   1
   1   0  -1   -0.20    0.20   1
  -1   0   1    0.00    0.20   1
   1   0   0    0.00    0.10   1
  -1   0   0    0.00    0.10   1
   1   0   1  329.30   16.20   1
   1   0   2  165.40    7.00   1
  -1   0  -2  146.30    6.00   1
   1   0   3  628.60   15.50   1
  -1   0  -3  631.20   22.30   1
   1   0   4 2072.00   49.40   1
  -1   0  -4 1934.40   64.00   1
   1   0   5 2809.50   67.50   1
  -1   0  -5 2670.90   62.80   1
   1   0   6  156.00    4.80   1
  -1   0  -6  149.50    4.60   1
   1   0   7  165.20    5.20   1
  -1   0  -7  157.40    5.00   1
   1   0   8   23.60    1.80   1
  -1   0  -8   25.90    2.20   1
   1   0   9  152.30    5.70   1
  -1   0  -9  166.30    5.80   1
  -1   0 -10  285.50    8.80   1
  -1   0 -11   42.50    3.30   1
  -1   0 -12  126.20    6.00   1
  -1   0 -13  104.40    5.30   1
  -1   0 -14   10.80    2.70   1
  -1   0 -15   38.70    4.70   1
   1   1 -15   -4.20    3.10   1
   1   1 -14   30.60    3.80   1
   1   1 -13    7.60    2.70   1
   1   1 -12  313.30    8.50   1
   1   1 -11   -0.10    1.80   1
  -1  -1  11    0.40    1.80   1
   1   1 -10  192.80    7.00   1
  -1  -1  10  184.90    6.70   1
   1   1  -9    3.60    1.00   1
  -1  -1   9    4.50    1.40   1
   1   1  -8  808.30   17.00   1
  -1  -1   8  821.60   22.80   1
   1   1  -7   42.50    1.60   1
  -1  -1   7   50.20    2.30   1
   1   1  -6   36.10    1.50   1
  -1  -1   6   36.40    1.90   1
   1   1  -5  190.80    4.50   1
  -1  -1   5  186.40    5.70   1
   1   1  -4   21.80    1.00   1
  -1  -1   4   24.40    1.20   1
   1   1  -3   17.80    0.80   1
  -1  -1   3   17.60    0.90   1
   1   1  -2  551.20   11.10   1
  -1  -1   2  531.20   13.10   1
   1   1  -1  535.20   12.60   1
  -1  -1   1  618.80   21.30   1
   1   1   1   11.70    0.50   1
  -1  -1  -1   12.70    1.10   1
   1   1   2  432.70    7.70   1
  -1  -1  -2  418.90    7.30   1
   1   1   3  320.50   12.80   1
  -1  -1  -3  319.50    5.80   1
   1   1   4   11.10    1.60   1
  -1  -1  -4   13.80    0.50   1
   1   1   5  184.90    8.00   1
  -1  -1  -5  177.20    3.50   1
   1   1   6    4.10    1.80   1
  -1  -1  -6    2.70    1.10   1
   1   1   7  530.50   21.40   1
  -1  -1  -7  554.80   14.20   1
   1   1   8  490.90   22.80   1
  -1  -1  -8  486.00   13.00   1
  -1  -1  -9    4.10    0.50   1
  -1  -1 -10   76.20    3.70   1
  -1  -1 -11  146.60    6.30   1
  -1  -1 -12  142.10    6.50   1
  -1  -1 -13    8.50    2.70   1
  -1  -1 -14   55.90    4.60   1
  -1  -1 -15    7.10    3.40   1
   1   2 -15   26.60    3.40   1
   1   2 -14    1.30    2.80   1
   1   2 -13   59.10    3.80   1
  -1  -2  13   61.30    5.20   1
   1   2 -12    0.20    1.70   1
  -1  -2  12    3.00    2.30   1
   1   2 -11  848.40   19.40   1
  -1  -2  11  851.80   33.90   1
   1   2 -10    0.10    1.30   1
  -1  -2  10    0.30    1.50   1
   1   2  -9  429.30   11.50   1
  -1  -2   9  431.70   12.60   1
   1   2  -8   75.20    3.10   1
  -1  -2   8   87.20    3.30   1
   1   2  -7    3.60    1.00   1
  -1  -2   7    2.70    1.00   1
   1   2  -6    9.70    1.10   1
  -1  -2   6    9.20    1.10   1
   1   2  -5   21.60    1.30   1
  -1  -2   5   24.80    1.40   1
   1   2  -4 1044.00   24.80   1
  -1  -2   4 1021.70   24.30   1
   1   2  -3   80.00    3.50   1
  -1  -2   3   78.90    2.50   1
   1   2  -2  510.00   18.30   1
  -1  -2   2  518.80   13.20   1
   1   2   0  467.50   11.90   1
  -1  -2  -1 3038.20   99.20   1
   1   2   2  119.40    3.60   1
  -1  -2  -2  116.40    3.60   1
   1   2   3  198.20    4.50   1
  -1  -2  -3  191.80    5.70   1
   1   2   4   12.70    1.20   1
  -1  -2  -4   12.90    0.70   1
   1   2   5  425.60   12.40   1
  -1  -2  -5  403.00    8.50   1
   1   2   6  434.60   17.10   1
  -1  -2  -6  442.00    9.20   1
   1   2   7   49.30    3.60   1
  -1  -2  -7   52.20    1.90   1
   1   2   8    5.10    1.90   1
  -1  -2  -8   10.40    1.50   1
  -1  -2  -9  498.70   14.50   1
  -1  -2 -10    9.30    1.90   1
  -1  -2 -11   36.80    3.00   1
  -1  -2 -12  313.90   11.00   1
  -1  -2 -13   37.50    3.60   1
  -1  -2 -14   25.90    3.30   1
   1   3 -15    8.50    3.40   1
   1   3 -14  364.20   15.10   1
  -1  -3  14  345.90   19.80   1
   1   3 -13   37.10    3.40   1
  -1  -3  13   35.80    4.40   1
   1   3 -12   15.50    3.30   1
  -1  -3  12   14.80    3.10   1
   1   3 -11   39.40    2.70   1
  -1  -3  11   37.80    4.20   1
   1   3 -10  163.00    5.60   1
  -1  -3  10  151.90    5.80   1
   1   3  -9   99.80    3.90   1
  -1  -3   9  105.70    4.40   1
   1   3  -8  146.50    5.00   1
  -1  -3   8  137.50    4.70   1
   1   3  -7   75.70    3.00   1
  -1  -3   7   67.40    3.00   1
   1   3  -6  357.20    9.70   1
  -1  -3   6  339.20    9.70   1
   1   3  -5  200.90    7.90   1
  -1  -3   5  203.30    5.80   1
   1   3  -4 2135.20   69.40   1
  -1  -3   4 2112.50   50.10   1
   1   3  -3  194.40    7.70   1
  -1  -3   3  197.00    5.70   1
   1   3  -2   13.60    1.30   1
  -1  -3   2   12.90    1.20   1
   1   3   0 3839.20  126.70   1
   1   3   2   12.90    1.10   1
  -1  -3  -2    6.50    1.10   1
   1   3   3   26.60    1.50   1
  -1  -3  -3   29.80    1.70   1
   1   3   4  113.00    2.90   1
  -1  -3  -4  110.50    3.60   1
   1   3   5   45.10    2.20   1
  -1  -3  -5   44.60    1.50   1
   1   3   6 2288.80   56.30   1
  -1  -3  -6 2245.40   43.10   1
   1   3   7   56.60    4.20   1
  -1  -3  -7   59.40    2.00   1
  -1  -3  -8  162.20    4.20   1
  -1  -3  -9  189.70    5.10   1
  -1  -3 -10   79.80    4.40   1
  -1  -3 -11    4.80    2.30   1
  -1  -3 -12    2.60    2.00   1
  -1  -3 -13   -3.10    2.10   1
  -1  -3 -14   -1.80    3.00   1
   1   4 -15   90.30    6.00   1
  -1  -4  15   90.60    8.10   1
   1   4 -14   28.30    3.80   1
  -1  -4  14   30.30    4.70   1
   1   4 -13  227.70   12.50   1
  -1  -4  13  254.10   13.30   1
   1   4 -12   26.00    4.00   1
  -1  -4  12   39.20    4.10   1
   1   4 -11    4.00    1.70   1
  -1  -4  11    5.60    2.70   1
   1   4 -10   20.40    2.20   1
  -1  -4  10   21.40    2.30   1
   1   4  -9  395.20   11.60   1
  -1  -4   9  394.00   12.10   1
   1   4  -8  103.10    3.80   1
  -1  -4   8   99.80    4.10   1
   1   4  -7 1641.70   40.30   1
  -1  -4   7 1706.50   40.30   1
   1   4  -6 1976.70   65.50   1
  -1  -4   6 1920.50   46.00   1
   1   4  -5 1388.60   46.40   1
  -1  -4   5 1447.90   35.60   1
   1   4  -4   38.90    2.60   1
  -1  -4   4   45.50    2.10   1
   1   4  -2   56.00    2.90   1
  -1  -4   2   51.40    2.60   1
   1   4  -1 3392.20  112.40   1
   1   4   0  705.60   18.20   1
   1   4   1  129.00    3.30   1
   1   4   2  513.80   12.80   1
  -1  -4  -2  523.50   19.40   1
   1   4   3  528.30   13.50   1
  -1  -4  -3  508.70   13.80   1
   1   4   4  144.70    4.70   1
  -1  -4  -4  145.10    4.60   1
   1   4   5  934.90   19.00   1
  -1  -4  -5  854.30   21.20   1
   1   4   6   12.90    1.60   1
  -1  -4  -6   15.30    1.00   1
   1   4   7  733.20   21.20   1
  -1  -4  -7  729.20   14.60   1
  -1  -4  -8   15.30    1.30   1
  -1  -4  -9   17.40    1.40   1
  -1  -4 -10   28.70    2.80   1
  -1  -4 -11    7.20    2.10   1
  -1  -4 -12    2.20    2.00   1
  -1  -4 -13    1.90    2.40   1
  -1  -4 -14   -5.20    2.90   1
   1   5 -14   10.20    4.10   1
  -1  -5  14   20.60    4.70   1
   1   5 -13  133.80    8.90   1
  -1  -5  13  128.80    8.90   1
   1   5 -12   23.30    3.90   1
  -1  -5  12   28.90    3.90   1
   1   5 -11    5.90    2.10   1
  -1  -5  11    4.10    2.70   1
   1   5 -10  414.00   12.70   1
  -1  -5  10  403.30   13.00   1
   1   5  -9   56.00    3.10   1
  -1  -5   9   47.80    2.80   1
   1   5  -8  271.10    8.30   1
  -1  -5   8  275.70    8.40   1
   1   5  -7   24.70    2.80   1
  -1  -5   7   18.80    1.70   1
   1   5  -6 3547.20  115.60   1
  -1  -5   6 3355.00  113.10   1
   1   5  -5  105.50    5.20   1
  -1  -5   5  108.00    3.90   1
   1   5  -4  391.90   13.80   1
  -1  -5   4  387.80   14.70   1
   1   5  -3   52.20    3.10   1
  -1  -5   3   51.70    3.00   1
   1   5  -2   95.70    4.40   1
  -1  -5   2   95.90    4.50   1
   1   5  -1 1176.80   40.10   1
  -1  -5   1 1191.90   40.90   1
   1   5   0 2034.50   49.00   1
  -1  -5   0 2105.80   71.40   1
   1   5   1    2.80    0.80   1
   1   5   2  648.00   13.80   1
   1   5   3   96.50    3.00   1
  -1  -5  -3   91.00    4.80   1
   1   5   4  890.30   22.50   1
  -1  -5  -4  838.80   21.70   1
   1   5   5   38.70    2.30   1
  -1  -5  -5   48.40    2.50   1
   1   5   6   82.10    2.50   1
  -1  -5  -6   86.70    3.70   1
   1   5   7   49.90    4.20   1
  -1  -5  -7   48.50    2.00   1
   1   5   8   73.90    5.60   1
  -1  -5  -8   82.10    2.80   1
  -1  -5  -9  210.10    5.70   1
  -1  -5 -10   85.40    4.60   1
  -1  -5 -11    6.00    2.40   1
  -1  -5 -12    6.20    2.50   1
  -1  -5 -13    7.50    3.20   1
   1   6 -14   30.50    5.30   1
  -1  -6  14   26.40    4.80   1
   1   6 -13   33.60    5.10   1
  -1  -6  13   28.50    5.00   1
   1   6 -12    1.50    2.60   1
  -1  -6  12   -1.30    3.10   1
   1   6 -11   30.80    4.20   1
  -1  -6  11   32.50    3.90   1
   1   6 -10   -1.60    2.30   1
  -1  -6  10    5.70    2.10   1
   1   6  -9  945.10   25.80   1
  -1  -6   9  974.90   26.60   1
   1   6  -8    2.20    2.00   1
  -1  -6   8    1.20    1.30   1
   1   6  -7  420.20   16.00   1
  -1  -6   7  419.10   12.20   1
   1   6  -6  389.30   16.00   1
  -1  -6   6  372.10   10.50   1
   1   6  -5  362.40   13.30   1
  -1  -6   5  365.70   10.10   1
   1   6  -4  160.10    7.50   1
  -1  -6   4  174.20    7.20   1
   1   6  -3   48.00    3.00   1
  -1  -6   3   50.30    3.20   1
   1   6  -2   -1.60    1.40   1
  -1  -6   2    1.70    1.30   1
   1   6  -1  462.90   17.30   1
  -1  -6   1  478.80   17.50   1
   1   6   0   13.90    1.40   1
  -1  -6   0   13.00    1.60   1
   1   6   1  418.90    9.60   1
   1   6   2  213.20    6.60   1
   1   6   3  259.90    6.40   1
   1   6   4  252.90    6.50   1
   1   6   5  480.10   14.70   1
  -1  -6  -5  463.20   12.70   1
   1   6   6  109.00    4.00   1
  -1  -6  -6  115.40    4.80   1
   1   6   7  354.70   18.70   1
  -1  -6  -7  351.80   10.80   1
   1   6   8   95.20    6.80   1
  -1  -6  -8   95.10    3.10   1
   1   6   9  127.90    8.20   1
  -1  -6  -9  144.00    4.50   1
  -1  -6 -10   15.70    2.40   1
  -1  -6 -11  356.90   13.10   1
  -1  -6 -12    3.10    2.90   1
  -1  -6 -13   43.30    4.60   1
  -1  -7  14   25.50    5.60   1
   1   7 -13   -3.70    4.10   1
  -1  -7  13   -5.10    4.00   1
   1   7 -12  102.80    7.10   1
  -1  -7  12  116.00    9.20   1
   1   7 -11   18.70    3.50   1
  -1  -7  11    7.70    2.60   1
   1   7 -10  167.60    9.60   1
  -1  -7  10  196.00   10.90   1
   1   7  -9    0.50    2.20   1
  -1  -7   9    3.60    1.80   1
   1   7  -8  216.40   10.30   1
  -1  -7   8  230.90    8.10   1
   1   7  -7   33.10    3.10   1
  -1  -7   7   23.00    2.20   1
   1   7  -6   15.40    2.60   1
  -1  -7   6   16.60    1.90   1
   1   7  -5    7.10    2.00   1
  -1  -7   5    8.50    2.20   1
   1   7  -4  174.80    8.20   1
  -1  -7   4  163.70    6.90   1
   1   7  -3   71.20    4.30   1
  -1  -7   3   66.90    4.20   1
   1   7  -2 1163.60   41.30   1
  -1  -7   2 1189.50   40.90   1
   1   7  -1  799.50   29.50   1
  -1  -7   1  859.50   31.00   1
   1   7   0  223.20    6.90   1
   1   7   1    2.40    1.10   1
   1   7   2 1181.10   25.30   1
   1   7   3  109.10    3.60   1
   1   7   4   60.80    2.70   1
   1   7   5   63.20    3.40   1
   1   7   6  195.30    7.50   1
   1   7   7  124.40    3.90   1
  -1  -7  -7  135.90    5.70   1
   1   7   8  799.80   35.00   1
  -1  -7  -8  876.80   24.90   1
  -1  -7  -9    0.30    2.10   1
  -1  -7 -10  259.70    9.60   1
  -1  -7 -11   51.80    4.30   1
  -1  -7 -12  100.00    6.70   1
  -1  -8  13  154.80   11.30   1
   1   8 -12   18.60    4.00   1
  -1  -8  12   26.30    5.60   1
   1   8 -11  226.20   12.90   1
  -1  -8  11  224.70   12.70   1
   1   8 -10   37.10    3.90   1
  -1  -8  10   47.80    5.20   1
   1   8  -9   50.10    5.00   1
  -1  -8   9   53.90    5.20   1
   1   8  -8   12.70    2.60   1
  -1  -8   8    4.20    1.90   1
   1   8  -7  363.20   15.90   1
  -1  -8   7  344.80   16.20   1
   1   8  -6    9.90    2.20   1
  -1  -8   6   11.40    1.90   1
   1   8  -5  380.40   15.30   1
  -1  -8   5  356.20   14.60   1
   1   8  -4   10.70    2.30   1
  -1  -8   4   14.30    2.60   1
   1   8  -3  731.50   27.30   1
  -1  -8   3  739.50   28.00   1
   1   8  -2   57.70    4.30   1
  -1  -8   2   43.00    3.50   1
   1   8  -1 1963.70   66.10   1
   1   8   0    1.10    1.10   1
   1   8   1  221.20    6.50   1
   1   8   2   74.70    2.80   1
   1   8   3  160.60    5.20   1
   1   8   4    1.10    1.80   1
   1   8   5   96.00    4.60   1
   1   8   6   10.00    2.10   1
   1   8   7  432.30   11.70   1
   1   8   8    4.40    3.90   1
   1   8   9  126.90    9.40   1
  -1  -8  -9  119.10    8.50   1
   1   8  10   13.40    4.60   1
  -1  -8 -10   -3.60    3.10   1
   1   8  11   41.60    5.70   1
  -1  -8 -11   36.20    4.00   1
   1   8  12   12.60    5.70   1
  -1  -8 -12    6.00    2.80   1
   1   9 -12    8.50    4.00   1
  -1  -9  12   14.90    4.90   1
   1   9 -11    5.20    3.40   1
  -1  -9  11    2.00    3.20   1
   1   9 -10  258.90   11.90   1
  -1  -9  10  258.80   15.20   1
   1   9  -9   30.20    4.20   1
  -1  -9   9   15.20    2.80   1
   1   9  -8  183.30    9.10   1
  -1  -9   8  200.60   12.50   1
   1   9  -7  177.20    9.80   1
  -1  -9   7  163.50    6.30   1
   1   9  -6  481.50   19.70   1
  -1  -9   6  467.80   15.00   1
   1   9  -5   52.50    4.30   1
  -1  -9   5   50.10    4.50   1
   1   9  -4  948.60   37.20   1
  -1  -9   4  889.60   34.80   1
   1   9  -3    4.50    2.40   1
  -1  -9   3   -1.40    2.10   1
   1   9  -2  293.60   12.90   1
  -1  -9   2  302.40   13.30   1
   1   9  -1    3.30    1.30   1
  -1  -9   1   -0.80    2.00   1
   1   9   0  449.10   13.60   1
   1   9   1   28.20    2.10   1
   1   9   2  192.00    7.20   1
   1   9   3   -2.10    1.90   1
   1   9   4   97.30    5.30   1
   1   9   5    2.20    1.80   1
   1   9   6  398.60   19.00   1
   1   9   7    2.10    1.30   1
   1   9   8   54.80    6.80   1
   1   9   9   -0.90    3.30   1
   1   9  10    7.40    5.40   1
   1   9  11   26.60    5.60   1
  -1 -10  12   11.60    5.10   1
   1  10 -11    5.90    3.60   1
  -1 -10  11    6.10    4.40   1
   1  10 -10   -4.40    3.80   1
  -1 -10  10    2.10    3.90   1
   1  10  -9   45.90    4.80   1
  -1 -10   9   42.50    5.50   1
   1  10  -8    7.60    3.70   1
  -1 -10   8    2.10    3.80   1
   1  10  -7  279.20   14.40   1
  -1 -10   7  277.30   15.70   1
   1  10  -6  110.30    7.30   1
  -1 -10   6   84.50    6.90   1
   1  10  -5  529.40   21.90   1
  -1 -10   5  478.70   22.70   1
   1  10  -4    7.40    2.90   1
  -1 -10   4   11.30    3.20   1
   1  10  -3  356.10   16.10   1
  -1 -10   3  314.00   15.30   1
   1  10  -2   27.20    3.50   1
  -1 -10   2    7.90    2.70   1
   1  10  -1   21.80    2.40   1
   1  10   0    4.10    2.80   1
   1  10   1  458.00   21.80   1
   1  10   2   54.30    5.20   1
   1  10   3  504.40   23.70   1
   1  10   4   34.60    4.60   1
   1  10   5   82.80    7.60   1
   1  10   6   -5.20    3.60   1
   1  10   7  120.60    9.90   1
   1  10   8    9.40    4.60   1
   1  10   9    9.80    5.70   1
   1  10  10   17.90    4.90   1
  -1 -11  11    5.90    4.70   1
  -1 -11  10   41.70    5.50   1
   1  11  -9   66.80    8.10   1
  -1 -11   9   68.10    7.50   1
   1  11  -8   93.00    7.10   1
  -1 -11   8  106.00    8.50   1
   1  11  -7   17.60    3.70   1
  -1 -11   7   16.10    3.20   1
   1  11  -6  146.40    8.80   1
  -1 -11   6  134.50    8.40   1
   1  11  -5   22.80    3.80   1
   1  11  -4    5.90    3.10   1
   1  11  -3   18.70    3.80   1
   1  11  -2  116.30    7.60   1
   1  11  -1   54.70    5.70   1
   1  11   0  323.20   15.60   1
   1  11   1   82.40    6.70   1
   1  11   2  345.60   18.40   1
   1  11   3    3.00    3.40   1
   1  11   4  329.70   16.70   1
   1  11   5    3.60    3.90   1
   1  11   6   16.70    4.40   1
   1  11   7   -0.80    4.80   1
   1  11   8   78.30    9.50   1
   1  11   9   15.50    6.50   1
  -1 -12   9  131.20   10.30   1
   1  12  -8    5.60    3.80   1
  -1 -12   8   14.00    4.80   1
   1  12  -7    6.60    4.00   1
  -1 -12   7   10.90    4.10   1
   1  12  -6   16.10    4.10   1
  -1 -12   6   30.80    4.30   1
   1  12  -5   64.20    6.00   1
   1  12  -4   56.90    5.50   1
   1  12  -3    6.70    3.60   1
   1  12  -2  207.30   12.50   1
   1  12  -1   52.40    6.30   1
   1  12   0   16.30    4.00   1
   1  12   1  271.20   15.90   1
   1  12   2    6.40    4.00   1
   1  12   3  147.90   10.40   1
   1  12   4   13.70    5.50   1
   1  12   5   18.80    4.20   1
   1  12   6    8.40    5.30   1
   1  12   7    9.10    5.80   1
   1  12   8   63.90    8.80   1
  -1 -13   8  140.30   12.50   1
   1  13  -7   -2.30    3.50   1
  -1 -13   7    0.00    2.90   1
   1  13  -6   -1.30    3.80   1
  -1 -13   6    8.30    3.90   1
   1  13  -5    1.70    3.60   1
  -1 -13   5    3.60    3.90   1
   1  13  -4   48.80    6.70   1
   1  13  -3   -0.40    3.70   1
   1  13  -2   -3.70    4.00   1
   1  13  -1   71.60    7.00   1
   1  13   0   33.40    5.60   1
   1  13   1   23.30    5.30   1
   1  13   2   63.40    8.10   1
   1  13   3   -0.10    4.40   1
   1  13   4   10.20    5.00   1
   1  13   5    5.40    5.40   1
   1  13   6   31.60    7.40   1
   1  14  -5   53.80    7.00   1
  -1 -14   5   57.90    7.20   1
   1  14  -4   60.50    7.30   1
   1  14  -3   19.50    5.50   1
   1  14  -2   49.20    7.20   1
   1  14  -1   28.40    6.00   1
   1  14   0   -0.20    4.50   1
   1  14   1   41.20    6.60   1
   1  14   2   -7.70    4.80   1
   1  14   3  104.70   10.00   1
  -2  15   2    0.80    5.50   1
  -2  15   1    0.90    5.40   1
  -2  15   0   12.80    5.80   1
  -2  15  -1   31.60    6.50   1
  -2  15  -2   46.10    7.30   1
  -2  15  -3  204.30   16.60   1
  -2  14   6  104.60   11.20   1
  -2  14   5   15.10    6.10   1
  -2  14   4    1.70    6.00   1
  -2  14   3    5.40    5.20   1
  -2  14   2    6.00    4.20   1
  -2  14   1   55.00    7.60   1
  -2  14   0   44.30    6.70   1
  -2  14  -1   19.40    4.50   1
  -2  14  -2   30.90    6.10   1
  -2  14  -3    2.30    5.00   1
  -2  14  -4   38.90    6.30   1
  -2  14  -5   -1.50    3.30   1
  -2  14  -6    8.00    4.00   1
  -2  13   7   12.00    6.20   1
  -2  13   6   21.40    6.20   1
  -2  13   5    1.50    3.40   1
  -2  13   4    6.40    3.60   1
  -2  13   3    3.60    4.30   1
  -2  13   2   -0.20    4.50   1
  -2  13   1   -2.70    4.00   1
  -2  13   0   12.10    3.60   1
  -2  13  -1  304.70   17.80   1
  -2  13  -2    1.90    3.90   1
  -2  13  -3  139.90    9.60   1
  -2  13  -4    6.80    4.60   1
  -2  13  -5   13.80    4.60   1
  -2  13  -6  127.20   10.50   1
  -2  13  -7   37.40    6.40   1
  -2  13  -8  134.00   10.70   1
  -2  12   9   13.60    4.90   1
  -2  12   8   50.10    7.80   1
  -2  12   7   11.80    4.80   1
  -2  12   6   -3.20    4.40   1
  -2  12   5   -2.60    3.60   1
  -2  12   4  116.40    9.20   1
  -2  12   3    7.80    3.40   1
  -2  12   2  309.70   16.80   1
  -2  12   1   48.50    4.90   1
  -2  12   0  169.10   10.90   1
  -2  12  -1    1.70    3.70   1
  -2  12  -2  663.30   30.20   1
  -2  12  -3    7.50    3.70   1
  -2  12  -4   39.50    5.30   1
  -2  12  -5   11.70    4.20   1
  -2  12  -6   22.10    4.60   1
  -2  12  -7   39.40    5.80   1
  -2  12  -8  487.40   30.00   1
   2 -12   9    7.30    4.50   1
  -2  12  -9   12.00    5.10   1
  -2  11  10   22.40    6.20   1
  -2  11   9   16.70    4.90   1
  -2  11   8   -4.60    3.90   1
  -2  11   7   33.40    5.80   1
  -2  11   6   59.60    6.40   1
  -2  11   5  308.70   17.40   1
  -2  11   4   14.00    4.40   1
  -2  11   3  189.80   11.40   1
  -2  11   2    1.90    3.40   1
  -2  11   1  573.80   26.00   1
  -2  11   0   14.60    2.90   1
  -2  11  -1   37.60    4.50   1
  -2  11  -2   30.90    3.70   1
  -2  11  -3  144.40    9.00   1
  -2  11  -4  106.60    7.80   1
  -2  11  -5  271.40   13.60   1
  -2  11  -6   -1.70    3.30   1
  -2  11  -7  102.30    8.40   1
  -2  11  -8   96.20    8.10   1
   2 -11   9  103.40    9.20   1
  -2  11  -9  110.50    9.60   1
   2 -11  10   -0.90    4.30   1
  -2  11 -10    2.30    4.20   1
   2 -10 -11    5.20    3.20   1
  -2  10  11   -9.20    5.10   1
   2 -10 -10   49.80    7.30   1
  -2  10  10   51.80    7.50   1
   2 -10  -9   19.90    5.00   1
  -2  10   9   15.50    4.50   1
  -2  10   8    7.20    4.20   1
  -2  10   7    5.70    3.70   1
  -2  10   6  138.20    9.40   1
  -2  10   5   17.00    4.20   1
  -2  10   4  574.00   26.60   1
  -2  10   3   45.00    4.40   1
  -2  10   2   16.10    3.40   1
  -2  10   1   42.70    4.90   1
  -2  10   0   11.70    2.40   1
  -2  10  -1   87.50    6.50   1
  -2  10  -2   21.50    3.60   1
  -2  10  -3    6.50    2.70   1
  -2  10  -4   10.90    2.40   1
  -2  10  -5   17.20    3.50   1
  -2  10  -6   52.40    5.50   1
  -2  10  -7   -2.30    3.10   1
  -2  10  -8  311.90   17.20   1
   2 -10   9   28.10    4.70   1
  -2  10  -9   30.40    5.90   1
   2 -10  10   34.80    4.80   1
  -2  10 -10   41.60    5.40   1
   2 -10  11   25.50    5.30   1
  -2  10 -11   23.60    5.50   1
   2  -9 -12   19.60    6.10   1
  -2   9  12    5.20    4.50   1
   2  -9 -11   13.60    3.70   1
  -2   9  11   11.30    4.80   1
   2  -9 -10   77.30    7.70   1
  -2   9  10   96.40    8.90   1
   2  -9  -9   -0.50    3.90   1
  -2   9   9   15.10    4.60   1
   2  -9  -8   77.80    6.40   1
  -2   9   8   63.70    6.30   1
   2  -9  -7  261.50   14.90   1
  -2   9   7  300.60   16.10   1
  -2   9   6    9.50    3.70   1
  -2   9   5  367.20   17.90   1
  -2   9   4   56.30    5.20   1
  -2   9   3    7.30    2.30   1
  -2   9   2  142.50    6.10   1
   2  -9  -1  138.40    8.50   1
  -2   9   1  138.40    7.60   1
   2  -9   0    2.50    2.50   1
  -2   9   0    0.90    1.60   1
   2  -9   1   46.10    4.10   1
  -2   9  -1   46.30    4.10   1
   2  -9   2    1.50    2.30   1
  -2   9  -2   -0.40    2.40   1
   2  -9   3  692.40   27.00   1
  -2   9  -3  683.60   27.60   1
  -2   9  -4    4.70    2.60   1
  -2   9  -5   90.00    5.90   1
  -2   9  -6  108.30    6.40   1
  -2   9  -7  511.10   22.60   1
  -2   9  -8   15.70    3.80   1
   2  -9   9   10.70    3.80   1
  -2   9  -9   14.70    3.80   1
   2  -9  10    3.30    3.40   1
  -2   9 -10    8.00    4.00   1
   2  -9  11   37.10    5.40   1
  -2   9 -11   34.90    5.30   1
   2  -9  12    9.70    4.80   1
  -2   9 -12   12.70    4.50   1
   2  -8 -13    3.50    3.50   1
  -2   8  13    5.30    5.80   1
   2  -8 -12   18.30    6.00   1
  -2   8  12   18.70    5.20   1
   2  -8 -11   18.60    3.80   1
  -2   8  11   12.20    5.00   1
   2  -8 -10  304.20   17.80   1
  -2   8  10  288.00   17.70   1
   2  -8  -9   21.80    4.00   1
  -2   8   9   30.70    5.00   1
   2  -8  -8   89.90    7.20   1
  -2   8   8  104.50    4.40   1
   2  -8  -7   25.30    4.40   1
  -2   8   7   18.10    3.20   1
   2  -8  -6  377.90   17.30   1
  -2   8   6  379.00   18.80   1
   2  -8  -5   10.00    3.30   1
  -2   8   5    3.70    1.80   1
  -2   8   4  331.70    9.30   1
  -2   8   3  161.10    5.40   1
   2  -8  -2  102.60    5.90   1
  -2   8   2  109.70    5.00   1
   2  -8  -1   25.60    2.90   1
  -2   8   1   22.50    2.20   1
   2  -8   0  195.70    9.30   1
  -2   8   0  187.90    6.40   1
   2  -8   1  174.80    8.90   1
  -2   8  -1  159.70    7.60   1
   2  -8   2  917.00   34.20   1
  -2   8  -2  936.30   36.20   1
   2  -8   3    1.60    2.20   1
  -2   8  -3    2.80    2.40   1
   2  -8   4  746.60   29.60   1
  -2   8  -4  768.10   28.50   1
   2  -8   5   18.40    3.40   1
  -2   8  -5   14.10    2.90   1
  -2   8  -6    2.70    2.60   1
  -2   8  -7   18.70    3.50   1
  -2   8  -8  241.20   12.30   1
   2  -8   9   97.00    6.80   1
  -2   8  -9   99.40    6.70   1
   2  -8  10  198.60   11.10   1
  -2   8 -10  173.90   11.00   1
   2  -8  11   17.10    4.00   1
  -2   8 -11   20.70    4.80   1
   2  -8  12   34.80    5.40   1
  -2   8 -12   41.90    5.60   1
   2  -8  13   -9.70    4.20   1
  -2   8 -13    2.30    5.20   1
   2  -7 -13   48.50    6.40   1
  -2   7  13   46.30    7.20   1
   2  -7 -12   62.00    6.40   1
  -2   7  12   40.30    7.00   1
   2  -7 -11  355.50   18.10   1
  -2   7  11  343.50   12.70   1
   2  -7 -10  169.70    6.70   1
  -2   7  10  169.30   11.20   1
   2  -7  -9  302.90   16.50   1
  -2   7   9  331.00   17.50   1
   2  -7  -8    1.40    3.30   1
  -2   7   8    0.00    1.00   1
   2  -7  -7  168.40    9.60   1
  -2   7   7  152.80    5.00   1
   2  -7  -6   -7.00    2.80   1
  -2   7   6    0.50    1.50   1
   2  -7  -5 1884.90   68.10   1
  -2   7   5 2020.50   43.60   1
   2  -7  -4  391.00   16.70   1
  -2   7   4  388.80    9.80   1
   2  -7  -3  544.70   21.90   1
  -2   7   3  527.40   12.00   1
   2  -7  -2 1014.90   37.40   1
  -2   7   2 1008.30   38.90   1
   2  -7  -1 1146.50   39.20   1
  -2   7   1 1119.00   28.40   1
   2  -7   0   70.80    4.60   1
  -2   7   0   63.80    3.20   1
   2  -7   1 1182.10   41.70   1
  -2   7  -1 1228.50   44.90   1
   2  -7   2   21.20    2.60   1
  -2   7  -2   33.50    3.40   1
   2  -7   3   55.60    3.60   1
  -2   7  -3   50.10    4.00   1
   2  -7   4   44.60    4.10   1
  -2   7  -4   47.20    3.90   1
   2  -7   5  148.10    7.70   1
  -2   7  -5  150.70    7.30   1
   2  -7   6  280.00   12.60   1
  -2   7  -6  275.20   11.90   1
  -2   7  -7  132.00    7.40   1
  -2   7  -8  108.10    7.00   1
   2  -7   9  159.20    9.00   1
  -2   7  -9  170.80   10.40   1
   2  -7  10    2.70    2.80   1
  -2   7 -10    4.20    3.30   1
   2  -7  11  251.80   13.10   1
  -2   7 -11  253.00   13.80   1
   2  -7  12   11.20    3.70   1
  -2   7 -12   10.90    3.50   1
   2  -7  13    5.10    4.00   1
  -2   7 -13   -4.00    4.60   1
   2  -6 -14  208.70   17.40   1
  -2   6  14  223.50   18.30   1
   2  -6 -13    4.80    4.70   1
  -2   6  13    0.90    4.10   1
   2  -6 -12  189.20   13.30   1
  -2   6  12  203.70   13.70   1
   2  -6 -11  118.20    9.30   1
  -2   6  11  109.70    5.10   1
   2  -6 -10  731.40   20.80   1
  -2   6  10  738.20   33.80   1
   2  -6  -9   81.50    6.30   1
  -2   6   9   86.10    6.60   1
   2  -6  -8  180.00   10.10   1
  -2   6   8  161.70    5.00   1
   2  -6  -7    9.20    2.90   1
  -2   6   7    5.00    1.40   1
   2  -6  -6   10.10    3.10   1
  -2   6   6    4.40    1.30   1
   2  -6  -5   32.10    3.30   1
  -2   6   5   43.10    2.10   1
   2  -6  -4 1672.00   60.10   1
  -2   6   4 1729.00   35.40   1
   2  -6  -3  867.30   22.70   1
  -2   6   3  838.00   17.60   1
   2  -6  -2 2253.60   73.70   1
  -2   6   2 2244.90   53.10   1
   2  -6  -1  228.00    9.40   1
  -2   6   1  220.50    9.30   1
   2  -6   0 1837.50   60.70   1
  -2   6   0 1762.40   42.30   1
   2  -6   1    4.30    2.00   1
  -2   6  -1   -1.90    1.60   1
   2  -6   2  764.60   28.00   1
  -2   6  -2  726.20   25.90   1
   2  -6   3    1.10    1.80   1
  -2   6  -3    0.10    1.70   1
   2  -6   4    5.90    1.90   1
  -2   6  -4    7.40    2.00   1
  -2   6  -5   25.00    3.00   1
   2  -6   6  453.50   19.00   1
  -2   6  -6  466.30   18.10   1
   2  -6   7  123.00    7.10   1
  -2   6  -7  124.30    7.10   1
  -2   6  -8  257.50   11.10   1
   2  -6   9   32.70    3.80   1
  -2   6  -9   34.00    4.10   1
   2  -6  10  126.60    8.30   1
  -2   6 -10  104.30    7.70   1
   2  -6  11    5.40    2.90   1
  -2   6 -11   13.20    3.90   1
   2  -6  12  173.50   11.30   1
  -2   6 -12  164.40   11.50   1
   2  -6  13   29.60    4.80   1
  -2   6 -13   26.70    5.30   1
   2  -6  14   15.40    4.10   1
  -2   6 -14   15.60    5.70   1
   2  -5 -14    4.10    3.10   1
   2  -5 -13  154.60    8.20   1
   2  -5 -12    1.00    2.10   1
   2  -5 -11  326.20    9.60   1
  -2   5  11  370.80   16.80   1
   2  -5 -10    1.20    1.30   1
  -2   5  10    4.90    2.00   1
   2  -5  -9  144.80    4.70   1
  -2   5   9  142.40    9.50   1
   2  -5  -8   38.10    3.00   1
  -2   5   8   32.90    2.30   1
   2  -5  -7  305.70   13.10   1
  -2   5   7  303.50    6.90   1
   2  -5  -6   31.00    3.60   1
  -2   5   6   27.90    1.40   1
   2  -5  -5 1314.10   46.80   1
  -2   5   5 1384.90   27.80   1
   2  -5  -4  158.20    8.40   1
  -2   5   4  174.10    4.80   1
   2  -5  -3 2098.50   50.80   1
  -2   5   3 2057.00   40.00   1
   2  -5  -2  557.90   14.90   1
  -2   5   2  574.10   14.90   1
   2  -5  -1  298.40   11.40   1
  -2   5   1  299.50    8.80   1
   2  -5   0  337.10   13.10   1
  -2   5   0  345.00    9.50   1
  -2   5  -1  152.60    6.70   1
   2  -5   2   58.90    3.60   1
  -2   5  -2   59.40    3.80   1
   2  -5   3  554.50   20.20   1
  -2   5  -3  575.50   21.60   1
   2  -5   4  428.90   17.20   1
  -2   5  -4  434.40   17.50   1
   2  -5   5  994.10   36.40   1
  -2   5  -5  916.40   33.20   1
  -2   5  -6  557.10   22.30   1
   2  -5   7 1170.40   43.60   1
  -2   5  -7 1135.60   41.90   1
   2  -5   8   11.30    1.90   1
  -2   5  -8   12.80    2.90   1
   2  -5   9  503.70   20.40   1
  -2   5  -9  524.30   20.20   1
   2  -5  10    4.00    2.40   1
  -2   5 -10    4.10    3.20   1
   2  -5  11   49.50    4.50   1
  -2   5 -11   39.10    4.10   1
   2  -5  12    0.70    2.10   1
  -2   5 -12    3.00    2.70   1
   2  -5  13  137.60   10.00   1
  -2   5 -13  134.90   12.10   1
   2  -5  14    7.10    3.50   1
  -2   5 -14    6.60    4.90   1
   2  -4 -15   -1.90    2.70   1
   2  -4 -14   79.10    5.90   1
   2  -4 -13    4.10    2.30   1
   2  -4 -12    4.60    2.50   1
  -2   4  12    9.30    2.00   1
   2  -4 -11    1.70    1.40   1
  -2   4  11    2.50    1.50   1
   2  -4 -10  429.00   10.70   1
   2  -4  -9  173.50    5.10   1
  -2   4   9  170.10    8.00   1
   2  -4  -8    9.60    1.20   1
  -2   4   8   11.10    1.60   1
   2  -4  -7  323.20   10.00   1
  -2   4   7  315.10   10.10   1
   2  -4  -6  357.40   10.30   1
  -2   4   6  384.10    7.60   1
   2  -4  -5   18.30    2.70   1
  -2   4   5   23.70    1.20   1
   2  -4  -4 3454.20  115.80   1
  -2   4   4 3516.20   68.10   1
   2  -4  -3 2240.10   52.70   1
  -2   4   3 2304.50   55.10   1
   2  -4  -2    8.50    1.20   1
  -2   4   2   12.20    1.30   1
   2  -4  -1  196.60    7.80   1
  -2   4   1  187.10    5.70   1
   2  -4   0 1235.30   41.40   1
  -2   4   0 1237.60   30.30   1
   2  -4   1  379.00   14.30   1
  -2   4  -1  374.70   14.30   1
   2  -4   2  707.70   25.40   1
  -2   4  -2  661.30   23.80   1
   2  -4   3  279.50   11.40   1
  -2   4  -3  284.40   11.80   1
   2  -4   4  958.20   35.40   1
  -2   4  -4  944.70   34.00   1
   2  -4   5   15.90    2.30   1
  -2   4  -5   17.00    2.20   1
   2  -4   6 1822.50   64.00   1
  -2   4  -6 1694.90   59.60   1
   2  -4   7   55.30    4.30   1
  -2   4  -7   58.20    4.00   1
   2  -4   8  107.00    4.40   1
  -2   4  -8  139.60    7.20   1
   2  -4   9   43.80    3.80   1
  -2   4  -9   40.80    4.00   1
   2  -4  10  100.70    6.20   1
  -2   4 -10   93.10    4.20   1
   2  -4  11   20.50    3.10   1
  -2   4 -11   21.50    4.00   1
   2  -4  12  260.10   13.70   1
  -2   4 -12  275.90   14.20   1
   2  -4  13   14.70    3.40   1
  -2   4 -13    6.60    3.10   1
  -2   4 -14  229.30   10.50   1
   2  -3 -15   63.60    5.10   1
   2  -3 -14  119.20    7.10   1
   2  -3 -13  147.40    7.20   1
   2  -3 -12    2.80    2.30   1
   2  -3 -11  164.50    5.30   1
  -2   3  11  163.50    8.50   1
   2  -3 -10  304.70    7.90   1
   2  -3  -9  390.30    9.10   1
  -2   3   9  378.50   10.80   1
   2  -3  -8    2.00    1.00   1
  -2   3   8    0.10    1.20   1
   2  -3  -7  551.50   12.20   1
  -2   3   7  587.70   16.20   1
   2  -3  -6  369.20   10.10   1
  -2   3   6  384.10    8.50   1
   2  -3  -5  129.70    4.50   1
  -2   3   5  130.40    2.90   1
   2  -3  -4  907.50   32.80   1
  -2   3   4  931.80   16.20   1
   2  -3  -3 4027.20  132.50   1
  -2   3   3 3966.10   92.60   1
   2  -3  -2  253.50    7.20   1
  -2   3   2  243.80    7.00   1
   2  -3  -1 2765.80   92.10   1
  -2   3   1 2769.30   63.70   1
   2  -3   0 2231.10   72.10   1
  -2   3   0 2055.90   49.80   1
   2  -3   1 1510.20   50.30   1
  -2   3  -1 1452.00   50.00   1
   2  -3   2  274.50   11.30   1
  -2   3  -2  238.90    9.30   1
   2  -3   3 1540.00   53.40   1
  -2   3  -3 1467.20   50.40   1
   2  -3   4   37.60    2.90   1
  -2   3  -4   35.70    2.80   1
   2  -3   5    2.80    1.40   1
  -2   3  -5    7.80    2.00   1
   2  -3   6  280.10   12.70   1
  -2   3  -6  252.50   11.90   1
   2  -3   7  239.40    7.60   1
  -2   3  -7  252.90   10.60   1
   2  -3   8  165.50    6.20   1
  -2   3  -8  186.90    9.00   1
   2  -3   9    2.30    1.60   1
  -2   3  -9    1.50    1.00   1
   2  -3  10  207.90   10.10   1
  -2   3 -10  193.80    6.40   1
   2  -3  11  670.70   27.50   1
  -2   3 -11  649.10   27.80   1
   2  -3  12    6.10    2.50   1
  -2   3 -12    1.50    1.80   1
   2  -3  13  267.30   15.40   1
  -2   3 -13  259.70   10.00   1
  -2   3 -14    8.60    2.40   1
   2  -2 -15   -1.40    3.30   1
   2  -2 -14    2.00    2.70   1
   2  -2 -13    3.40    2.60   1
   2  -2 -12  254.90    7.60   1
   2  -2 -11    0.80    1.10   1
   2  -2 -10 1153.80   20.50   1
  -2   2  10 1139.10   41.20   1
   2  -2  -9  262.80    5.50   1
  -2   2   9  242.10    8.10   1
   2  -2  -8  184.50    4.10   1
  -2   2   8  182.30    5.90   1
   2  -2  -7   78.60    2.10   1
  -2   2   7   76.90    3.20   1
   2  -2  -6  441.80    8.30   1
  -2   2   6  438.60    9.30   1
   2  -2  -5   25.70    1.20   1
  -2   2   5   26.70    1.30   1
   2  -2  -4    8.30    1.20   1
  -2   2   4    7.50    0.80   1
   2  -2  -3  164.60    7.10   1
  -2   2   3  167.30    3.60   1
   2  -2  -2  460.70   12.20   1
  -2   2   2  465.30    9.80   1
   2  -2  -1 1701.00   58.00   1
  -2   2   1 1730.60   40.90   1
   2  -2   0    5.70    1.00   1
  -2   2   0    7.60    0.90   1
   2  -2   1   78.20    3.90   1
  -2   2  -1   85.60    4.10   1
   2  -2   2  994.60   35.00   1
  -2   2  -2  995.30   35.00   1
   2  -2   3   53.60    2.90   1
  -2   2  -3   61.10    3.40   1
  -2   2  -4 1115.30   38.10   1
   2  -2   5   10.60    2.10   1
  -2   2  -5   10.20    2.10   1
   2  -2   6    3.30    1.00   1
  -2   2  -6    1.50    1.90   1
   2  -2   7  183.30    6.00   1
  -2   2  -7  165.70    7.90   1
   2  -2   8  233.60    7.50   1
  -2   2  -8  240.40    6.70   1
   2  -2   9    1.50    1.40   1
  -2   2  -9    0.80    1.00   1
   2  -2  10    7.50    2.20   1
  -2   2 -10    8.90    1.20   1
   2  -2  11  127.90    6.90   1
  -2   2 -11  128.70    6.00   1
   2  -2  12  273.20   13.70   1
  -2   2 -12  270.00    9.80   1
   2  -2  13   40.10    3.80   1
  -2   2 -13   33.20    3.60   1
  -2   2 -14  134.10    8.00   1
   2  -1 -15  114.70    7.00   1
   2  -1 -14    3.10    2.70   1
   2  -1 -13  120.50    5.80   1
   2  -1 -12  127.60    4.20   1
   2  -1 -11  338.30    7.50   1
   2  -1 -10   26.30    1.50   1
  -2   1  10   17.70    3.20   1
   2  -1  -9  121.30    3.00   1
  -2   1   9  120.80    4.50   1
   2  -1  -8    7.20    0.90   1
  -2   1   8    5.50    1.30   1
   2  -1  -7   14.00    0.90   1
  -2   1   7   13.70    1.30   1
   2  -1  -6  111.40    2.60   1
  -2   1   6  106.80    3.50   1
   2  -1  -5  839.70   14.70   1
  -2   1   5  857.50   21.80   1
   2  -1  -4  216.80    4.40   1
  -2   1   4  218.80    5.10   1
   2  -1  -3  468.00   12.10   1
  -2   1   3  459.90    8.40   1
   2  -1  -1  416.90    8.70   1
  -2   1   1  425.90    9.00   1
   2  -1   0   53.90    1.80   1
  -2   1   0   52.80    1.70   1
   2  -1   1 1675.60   57.20   1
  -2   1  -1 1721.50   57.60   1
   2  -1   2 1129.70   38.00   1
  -2   1  -2 1115.70   39.10   1
   2  -1   3  989.30   34.00   1
  -2   1  -3  924.50   32.10   1
   2  -1   4 1363.30   47.90   1
  -2   1  -4 1328.60   45.90   1
   2  -1   5  646.00   16.30   1
  -2   1  -5  636.20   22.90   1
   2  -1   6   35.00    1.90   1
  -2   1  -6   28.80    2.80   1
   2  -1   7  324.30    9.80   1
  -2   1  -7  324.70    8.20   1
   2  -1   8  107.50    4.10   1
  -2   1  -8  110.70    3.50   1
   2  -1   9  161.10    7.50   1
  -2   1  -9  152.80    5.50   1
   2  -1  10   55.00    3.70   1
  -2   1 -10   49.80    3.20   1
   2  -1  11  196.30    9.20   1
  -2   1 -11  199.10    7.50   1
  -2   1 -12    0.70    1.80   1
  -2   1 -13    6.00    2.70   1
  -2   1 -14   15.70    2.90   1
   2   0 -15   37.10    4.10   1
   2   0 -14   42.30    3.90   1
   2   0 -13   63.40    3.90   1
   2   0 -12  221.50    6.50   1
   2   0 -11    1.10    1.20   1
  -2   0  11    3.40    2.80   1
   2   0 -10  134.50    4.20   1
  -2   0  10  142.30    8.00   1
   2   0  -9  254.80    5.50   1
  -2   0   9  245.40   11.50   1
   2   0  -8   48.60    1.70   1
  -2   0   8   56.50    4.00   1
   2   0  -7   28.50    1.30   1
  -2   0   7   34.40    1.80   1
   2   0  -6  304.00    6.00   1
  -2   0   6  312.60    6.90   1
   2   0  -5   50.10    1.30   1
  -2   0   5   51.30    1.60   1
   2   0  -4 1673.40   25.10   1
  -2   0   4 1617.00   31.20   1
   2   0  -3  267.10    4.60   1
  -2   0   3  264.60    7.20   1
   2   0  -2  461.10    8.60   1
  -2   0   2  455.40    8.20   1
   2   0  -1  213.60    4.70   1
  -2   0   1  209.10    4.70   1
   2   0   0   51.40    1.70   1
  -2   0   0   54.60    1.20   1
   2   0   1 1351.20   32.40   1
  -2   0  -1 1282.30   31.30   1
   2   0   2 1994.10   65.90   1
  -2   0  -2 1905.70   44.90   1
   2   0   3  372.80   14.20   1
  -2   0  -3  328.60   12.20   1
   2   0   4  402.70   10.70   1
  -2   0  -4  398.20   14.90   1
   2   0   5  289.20    8.20   1
  -2   0  -5  291.30    7.90   1
   2   0   6  360.80    9.80   1
  -2   0  -6  350.80    9.60   1
   2   0   7    4.60    0.90   1
  -2   0  -7    2.30    1.20   1
   2   0   8  627.80   17.90   1
  -2   0  -8  625.30   16.30   1
   2   0   9   11.70    1.60   1
  -2   0  -9   12.70    1.90   1
  -2   0 -10  202.60    6.70   1
  -2   0 -11   53.20    2.20   1
  -2   0 -12   42.90    3.20   1
  -2   0 -13   32.40    3.60   1
  -2   0 -14   39.10    6.60   1
   2   1 -15   53.50    4.80   1
   2   1 -14   45.80    4.00   1
   2   1 -13   79.90    3.60   1
   2   1 -12   25.10    2.10   1
   2   1 -11  270.90    7.10   1
  -2  -1  11  260.40   13.20   1
   2   1 -10    1.70    1.40   1
  -2  -1  10    1.60    1.50   1
   2   1  -9   69.10    2.30   1
  -2  -1   9   66.40    3.10   1
   2   1  -8    5.60    0.90   1
  -2  -1   8    5.60    1.20   1
   2   1  -7 1158.80   22.90   1
  -2  -1   7 1138.10   28.60   1
   2   1  -6  386.80    8.50   1
  -2  -1   6  398.40   10.90   1
   2   1  -5 1408.60   27.40   1
  -2  -1   5 1388.40   27.80   1
   2   1  -4  188.70    4.30   1
  -2  -1   4  189.40    4.30   1
   2   1  -3  167.00    3.80   1
  -2  -1   3  159.40    3.70   1
   2   1  -2 3347.00  108.40   1
  -2  -1   2 3391.20  110.10   1
   2   1  -1  433.20    7.80   1
  -2  -1   1  417.70    8.60   1
   2   1   0 1865.30   35.50   1
  -2  -1   0 1921.90   44.50   1
   2   1   1   63.50    1.20   1
  -2  -1  -1   64.30    1.80   1
   2   1   2    1.20    0.30   1
  -2  -1  -2    0.20    0.50   1
   2   1   3  167.90    7.40   1
  -2  -1  -3  175.30    4.10   1
   2   1   4  384.50   15.30   1
  -2  -1  -4  363.50    7.70   1
   2   1   5  335.00   14.70   1
  -2  -1  -5  314.80    6.90   1
   2   1   6  100.90    5.50   1
  -2  -1  -6  107.10    2.80   1
   2   1   7  414.70   17.80   1
  -2  -1  -7  387.20    8.30   1
   2   1   8  244.90   12.80   1
  -2  -1  -8  256.00    5.90   1
  -2  -1  -9   31.80    1.20   1
  -2  -1 -10  104.20    4.60   1
  -2  -1 -11    3.40    1.90   1
  -2  -1 -12    1.20    1.80   1
  -2  -1 -13  234.40   11.50   1
  -2  -1 -14    0.10    2.30   1
   2   2 -15    3.30    2.60   1
   2   2 -14   88.40    5.60   1
   2   2 -13   14.00    1.90   1
   2   2 -12    8.50    2.20   1
  -2  -2  12    5.10    2.80   1
   2   2 -11   31.50    2.20   1
  -2  -2  11   35.50    2.70   1
   2   2 -10  603.90   17.20   1
  -2  -2  10  597.10   17.10   1
   2   2  -9    2.50    1.20   1
  -2  -2   9    2.10    1.20   1
   2   2  -8  569.80   14.70   1
  -2  -2   8  564.70   15.20   1
   2   2  -7  174.40    4.50   1
  -2  -2   7  179.20    5.60   1
   2   2  -6 1045.20   21.30   1
  -2  -2   6 1007.00   24.50   1
   2   2  -5  373.10    8.20   1
  -2  -2   5  368.50   10.30   1
   2   2  -4  824.00   16.30   1
  -2  -2   4  785.50   18.80   1
   2   2  -3  105.30    2.70   1
  -2  -2   3  103.10    3.00   1
   2   2  -2    4.10    0.40   1
  -2  -2   2    1.40    0.40   1
   2   2  -1   69.70    1.60   1
  -2  -2   1   76.00    3.60   1
   2   2   0  774.10   18.70   1
  -2  -2   0  776.70   18.90   1
   2   2   1  235.70    4.70   1
  -2  -2  -1  229.70    6.10   1
   2   2   2    4.70    0.50   1
  -2  -2  -2    5.70    0.40   1
   2   2   3  682.80   12.00   1
  -2  -2  -3  682.50   17.20   1
   2   2   4 2282.00   53.40   1
  -2  -2  -4 2236.70   52.90   1
   2   2   5  402.10   16.00   1
  -2  -2  -5  410.90   11.00   1
   2   2   6  795.10   29.50   1
  -2  -2  -6  770.70   19.10   1
   2   2   7   43.10    4.00   1
  -2  -2  -7   56.70    2.70   1
  -2  -2  -8  164.90    5.60   1
  -2  -2  -9   12.30    2.00   1
  -2  -2 -10   66.80    3.70   1
  -2  -2 -11  124.60    5.60   1
  -2  -2 -12  270.20   10.10   1
  -2  -2 -13    2.10    2.80   1
  -2  -2 -14  103.20    6.60   1
   2   3 -15   78.00    5.80   1
   2   3 -14   21.00    3.30   1
  -2  -3  14   21.70    4.40   1
   2   3 -13  205.40    8.90   1
  -2  -3  13  205.20   11.00   1
   2   3 -12   87.00    3.80   1
  -2  -3  12   86.40    6.80   1
   2   3 -11  153.20    6.20   1
  -2  -3  11  164.90    6.40   1
   2   3 -10  131.50    5.10   1
  -2  -3  10  142.70    5.60   1
   2   3  -9 1446.50   37.50   1
  -2  -3   9 1449.30   51.60   1
   2   3  -8   69.50    2.90   1
  -2  -3   8   70.60    3.20   1
   2   3  -7  290.40    8.60   1
  -2  -3   7  284.60    8.40   1
   2   3  -6   51.40    2.20   1
  -2  -3   6   48.90    2.20   1
   2   3  -5  116.40    3.60   1
  -2  -3   5  116.60    3.70   1
   2   3  -4  740.60   18.30   1
  -2  -3   4  686.30   17.70   1
   2   3  -3 1470.30   34.40   1
  -2  -3   3 1456.70   34.40   1
   2   3  -2 2139.00   67.50   1
  -2  -3   2 2133.80   49.90   1
  -2  -3   1 2648.20   86.70   1
   2   3   0  301.00    8.50   1
  -2  -3   0  291.30    7.80   1
   2   3   1 2268.80   75.90   1
  -2  -3  -1 2196.40   72.20   1
   2   3   2   36.00    1.60   1
  -2  -3  -2   34.10    2.20   1
   2   3   3   46.40    1.60   1
  -2  -3  -3   47.70    2.10   1
   2   3   4  143.10    3.10   1
  -2  -3  -4  137.90    4.50   1
   2   3   5  399.80    8.50   1
  -2  -3  -5  377.90    7.70   1
   2   3   6 3062.30  110.50   1
  -2  -3  -6 2941.50   68.90   1
   2   3   7  641.30   27.40   1
  -2  -3  -7  617.00   16.80   1
  -2  -3  -8   43.40    3.00   1
  -2  -3  -9   53.20    3.20   1
  -2  -3 -10   47.50    3.30   1
  -2  -3 -11  418.60   15.00   1
  -2  -3 -12    4.10    2.40   1
  -2  -3 -13  129.20    6.90   1
  -2  -3 -14    5.10    4.00   1
   2   4 -15    5.30    2.70   1
  -2  -4  15   -4.70    4.30   1
   2   4 -14  154.30    7.60   1
  -2  -4  14  166.10   11.70   1
   2   4 -13   84.40    6.30   1
  -2  -4  13   85.50    6.70   1
   2   4 -12  260.40   13.70   1
  -2  -4  12  292.10   15.10   1
   2   4 -11   73.90    3.70   1
  -2  -4  11   68.50    3.70   1
   2   4 -10  310.30    9.80   1
  -2  -4  10  289.60    9.60   1
   2   4  -9  154.00    5.60   1
  -2  -4   9  156.70    5.60   1
   2   4  -8  706.60   19.00   1
  -2  -4   8  680.00   17.90   1
   2   4  -7    0.90    1.00   1
  -2  -4   7    2.90    1.10   1
   2   4  -6 1112.60   26.90   1
  -2  -4   6 1072.90   26.50   1
   2   4  -5    2.60    0.90   1
  -2  -4   5    1.30    0.80   1
   2   4  -4  639.30   22.50   1
  -2  -4   4  647.70   16.50   1
   2   4  -3    0.60    0.80   1
  -2  -4   3    1.30    0.80   1
  -2  -4   2 3049.00  102.20   1
   2   4  -1 1399.50   32.50   1
  -2  -4   1 1261.80   43.50   1
   2   4   0   51.30    2.20   1
   2   4   1   38.50    1.90   1
  -2  -4  -1   34.10    2.40   1
   2   4   2  254.10   10.00   1
  -2  -4  -2  222.70    9.10   1
   2   4   3  167.30    5.30   1
  -2  -4  -3  171.00    7.90   1
   2   4   4 1633.60   33.20   1
  -2  -4  -4 1667.70   40.30   1
   2   4   5  322.40    7.60   1
  -2  -4  -5  308.40    9.00   1
   2   4   6  357.90    8.00   1
  -2  -4  -6  343.50    7.30   1
   2   4   7   12.60    2.20   1
  -2  -4  -7    6.00    1.50   1
  -2  -4  -8  324.00    9.50   1
  -2  -4  -9   -0.10    1.40   1
  -2  -4 -10   51.60    3.40   1
  -2  -4 -11    4.30    2.10   1
  -2  -4 -12   58.90    4.30   1
  -2  -4 -13   85.30    5.70   1
   2   5 -14   16.10    4.00   1
  -2  -5  14   13.80    4.40   1
   2   5 -13   43.90    4.50   1
  -2  -5  13   37.20    5.40   1
   2   5 -12  134.00    8.30   1
  -2  -5  12  119.30    7.80   1
   2   5 -11  381.10   15.90   1
  -2  -5  11  339.30   16.40   1
   2   5 -10  227.60    8.40   1
  -2  -5  10  220.90    8.00   1
   2   5  -9  311.80    9.60   1
  -2  -5   9  301.30    9.60   1
   2   5  -8    2.10    1.20   1
  -2  -5   8   -0.10    1.40   1
   2   5  -7  190.50    6.10   1
  -2  -5   7  183.50    5.90   1
   2   5  -6    8.30    1.30   1
  -2  -5   6    6.40    1.20   1
   2   5  -5 1227.80   42.10   1
  -2  -5   5 1262.70   31.70   1
   2   5  -4   16.70    1.70   1
  -2  -5   4   20.30    1.50   1
   2   5  -3  780.60   26.20   1
  -2  -5   3  748.90   18.60   1
   2   5  -2  633.80   22.10   1
  -2  -5   2  652.10   23.50   1
   2   5  -1 2236.80   51.90   1
   2   5   0 1289.20   32.80   1
   2   5   1  113.70    3.90   1
   2   5   2   13.20    1.20   1
  -2  -5  -2   12.40    2.00   1
   2   5   3  110.90    4.00   1
  -2  -5  -3  109.70    5.40   1
   2   5   4    8.80    1.30   1
  -2  -5  -4    8.10    2.10   1
   2   5   5  469.60   10.70   1
  -2  -5  -5  455.70   12.50   1
   2   5   6   19.20    1.10   1
  -2  -5  -6   17.80    1.80   1
   2   5   7  138.80    4.70   1
  -2  -5  -7  139.10    3.60   1
   2   5   8   59.30    5.30   1
  -2  -5  -8   69.40    3.70   1
  -2  -5  -9  223.30   11.70   1
  -2  -5 -10   93.20    4.70   1
  -2  -5 -11  110.70    5.90   1
  -2  -5 -12    2.50    2.70   1
  -2  -5 -13   10.40    4.10   1
  -2  -6  14  239.10   16.60   1
   2   6 -13   17.30    3.80   1
  -2  -6  13   12.00    2.90   1
   2   6 -12    6.70    3.40   1
  -2  -6  12   13.80    3.10   1
   2   6 -11   -1.30    2.50   1
  -2  -6  11   -2.20    2.20   1
   2   6 -10  119.20    7.30   1
  -2  -6  10  118.20    5.00   1
   2   6  -9  219.00   10.40   1
  -2  -6   9  217.40    8.00   1
   2   6  -8  209.50    7.20   1
  -2  -6   8  207.80    7.50   1
   2   6  -7    9.50    1.80   1
  -2  -6   7    9.50    1.50   1
   2   6  -6   67.30    3.80   1
  -2  -6   6   69.30    3.10   1
   2   6  -5    4.10    1.60   1
  -2  -6   5    5.80    1.30   1
   2   6  -4  980.60   32.20   1
  -2  -6   4  954.10   23.70   1
   2   6  -3  255.10   10.40   1
  -2  -6   3  263.60    7.70   1
   2   6  -2  392.40   15.10   1
  -2  -6   2  400.10   14.50   1
   2   6  -1  252.30    7.40   1
   2   6   0  112.80    4.20   1
   2   6   1 1785.10   35.20   1
   2   6   2  908.70   18.80   1
   2   6   3   66.40    2.60   1
   2   6   4  330.50    9.90   1
  -2  -6  -4  299.10   12.60   1
   2   6   5  154.70    4.50   1
  -2  -6  -5  166.60    7.90   1
   2   6   6  345.30   10.20   1
  -2  -6  -6  354.30   14.30   1
   2   6   7    0.30    2.20   1
  -2  -6  -7   -0.10    0.80   1
   2   6   8  246.50    8.00   1
  -2  -6  -8  253.10    6.20   1
  -2  -6  -9   10.20    2.20   1
  -2  -6 -10  154.80    7.10   1
  -2  -6 -11    6.90    2.50   1
  -2  -6 -12  186.10    9.60   1
  -2  -7  14   13.00    4.60   1
  -2  -7  13   25.40    5.40   1
   2   7 -12  130.60    8.40   1
  -2  -7  12  137.00    9.70   1
   2   7 -11   99.90    6.40   1
  -2  -7  11  103.20    7.10   1
   2   7 -10    4.30    2.40   1
  -2  -7  10    9.90    2.00   1
   2   7  -9  207.40   10.10   1
  -2  -7   9  212.90    8.20   1
   2   7  -8   15.00    2.40   1
  -2  -7   8   17.40    2.10   1
   2   7  -7  845.20   32.10   1
  -2  -7   7  835.60   22.40   1
   2   7  -6    6.70    2.10   1
  -2  -7   6    3.70    1.40   1
   2   7  -5   94.40    4.80   1
  -2  -7   5  100.70    3.80   1
   2   7  -4   17.10    2.40   1
  -2  -7   4   17.30    1.50   1
   2   7  -3  373.00   14.90   1
  -2  -7   3  388.60   14.80   1
   2   7  -2  221.70    9.00   1
  -2  -7   2  253.50   10.10   1
   2   7  -1 1116.50   28.30   1
   2   7   0  310.50    9.60   1
   2   7   1  497.10   11.70   1
   2   7   2    4.00    1.30   1
   2   7   3 1288.90   27.60   1
   2   7   4  274.10    7.70   1
   2   7   5   44.60    2.80   1
  -2  -7  -5   45.10    4.50   1
   2   7   6   -1.10    1.20   1
  -2  -7  -6    4.10    2.70   1
   2   7   7   95.50    3.60   1
  -2  -7  -7   89.50    6.90   1
   2   7   8  160.90    9.10   1
  -2  -7  -8  172.40   10.10   1
  -2  -7  -9  113.70    5.60   1
  -2  -7 -10    2.20    2.50   1
  -2  -7 -11  164.30    8.50   1
  -2  -7 -12    5.90    3.50   1
  -2  -8  13   12.80    3.60   1
  -2  -8  12   18.50    4.20   1
   2   8 -11   -2.90    2.70   1
  -2  -8  11   -0.50    3.40   1
   2   8 -10  490.50   22.70   1
  -2  -8  10  507.50   21.70   1
   2   8  -9   26.10    3.40   1
  -2  -8   9   29.20    2.80   1
   2   8  -8   98.80    6.50   1
  -2  -8   8   99.10    4.80   1
   2   8  -7  331.50   13.80   1
  -2  -8   7  333.10   10.80   1
   2   8  -6  544.00   20.40   1
  -2  -8   6  521.60   14.00   1
   2   8  -5  319.90   13.30   1
  -2  -8   5  283.80    8.70   1
   2   8  -4  232.30   10.30   1
  -2  -8   4  226.00    7.80   1
   2   8  -3    0.40    1.70   1
  -2  -8   3   -3.60    1.70   1
   2   8  -2  576.50   16.30   1
  -2  -8   2  599.20   22.80   1
   2   8  -1   59.90    2.90   1
   2   8   0  393.60   11.90   1
   2   8   1  436.60   10.30   1
   2   8   2  276.10    7.60   1
   2   8   3   21.70    1.90   1
   2   8   4   32.10    2.90   1
   2   8   5   10.80    2.30   1
   2   8   6   60.80    2.80   1
   2   8   7   19.40    1.50   1
   2   8   8   66.30    6.40   1
  -2  -8  -8   73.90    7.40   1
   2   8   9    0.70    3.00   1
  -2  -8  -9   -2.10    2.90   1
   2   8  10  105.60   10.80   1
  -2  -8 -10  125.80   10.70   1
   2   8  11   -1.90    5.50   1
  -2  -8 -11    4.40    4.80   1
  -2  -9  12    9.00    4.60   1
  -2  -9  11  101.80    8.10   1
   2   9 -10   24.30    3.80   1
  -2  -9  10   24.00    4.40   1
   2   9  -9  271.60   14.60   1
  -2  -9   9  289.00   15.70   1
   2   9  -8    5.10    2.50   1
  -2  -9   8   12.50    2.10   1
   2   9  -7  160.00    8.20   1
  -2  -9   7  159.40    6.70   1
   2   9  -6   18.90    2.70   1
  -2  -9   6   10.40    2.20   1
   2   9  -5    5.60    2.40   1
  -2  -9   5   10.00    1.90   1
   2   9  -4   -0.10    2.00   1
  -2  -9   4    0.70    1.30   1
   2   9  -3  230.60   11.00   1
  -2  -9   3  226.60   11.90   1
   2   9  -2  132.00    5.40   1
   2   9  -1  421.90   13.30   1
   2   9   0   12.40    2.00   1
   2   9   1  454.10   12.00   1
   2   9   2   37.60    3.20   1
   2   9   3    2.30    1.90   1
   2   9   4    7.50    2.00   1
   2   9   5    5.40    2.30   1
   2   9   6   78.10    3.50   1
   2   9   7   69.60    7.40   1
   2   9   8   11.60    4.00   1
   2   9   9   16.50    5.40   1
   2   9  10    1.60    5.10   1
  -2 -10  11   13.70    4.90   1
  -2 -10  10   25.20    5.30   1
   2  10  -9   -4.60    2.70   1
  -2 -10   9    3.70    2.90   1
   2  10  -8   28.20    3.90   1
  -2 -10   8   35.60    4.80   1
   2  10  -7   11.80    3.00   1
  -2 -10   7   13.40    3.00   1
   2  10  -6   88.80    6.70   1
  -2 -10   6   76.70    4.50   1
   2  10  -5   20.10    3.00   1
  -2 -10   5   23.80    2.60   1
   2  10  -4    1.80    2.40   1
  -2 -10   4    4.30    1.80   1
   2  10  -3  124.10    5.50   1
   2  10  -2  283.90   10.00   1
   2  10  -1    2.10    1.60   1
   2  10   0    2.20    2.90   1
   2  10   1   12.70    3.20   1
   2  10   2   99.70    7.70   1
   2  10   3   35.90    4.90   1
   2  10   4   55.10    6.20   1
   2  10   5    0.40    3.80   1
   2  10   6   42.10    5.60   1
   2  10   7   -0.60    4.60   1
   2  10   8  137.20   11.20   1
   2  10   9   -1.40    3.90   1
  -2 -11  10   10.00    4.90   1
  -2 -11   9   24.60    5.10   1
   2  11  -8   -0.30    3.00   1
  -2 -11   8   -2.30    3.90   1
   2  11  -7  102.00    7.50   1
  -2 -11   7   92.40    7.70   1
   2  11  -6    8.00    2.70   1
  -2 -11   6    9.00    3.60   1
   2  11  -5   40.20    4.30   1
  -2 -11   5   32.60    4.50   1
   2  11  -4  289.40   14.80   1
  -2 -11   4  273.00   13.70   1
   2  11  -3   11.80    3.20   1
   2  11  -2   18.20    3.40   1
   2  11  -1  162.20    9.90   1
   2  11   0  115.50    8.40   1
   2  11   1   54.20    5.60   1
   2  11   2   -1.40    3.50   1
   2  11   3  211.10   12.20   1
   2  11   4   12.70    4.40   1
   2  11   5  268.20   15.60   1
   2  11   6    9.40    4.90   1
   2  11   7   13.40    5.70   1
   2  11   8    4.80    4.40   1
  -2 -12   9   39.70    6.90   1
  -2 -12   8  374.80   21.60   1
   2  12  -7   14.80    4.40   1
  -2 -12   7   13.60    4.40   1
   2  12  -6   27.90    4.20   1
  -2 -12   6   29.80    4.30   1
   2  12  -5    1.90    3.10   1
  -2 -12   5    5.70    2.80   1
   2  12  -4   36.50    5.50   1
  -2 -12   4   33.50    4.40   1
   2  12  -3    9.20    3.70   1
  -2 -12   3   10.60    3.60   1
   2  12  -2  106.00    8.40   1
   2  12  -1    7.90    4.00   1
   2  12   0   85.60    8.20   1
   2  12   1   30.90    5.30   1
   2  12   2  156.10   11.40   1
   2  12   3   -0.90    3.10   1
   2  12   4   16.30    4.00   1
   2  12   5   10.70    5.40   1
   2  12   6   16.40    5.20   1
   2  12   7   -2.80    5.80   1
  -2 -13   7  250.30   17.10   1
  -2 -13   6   -7.10    4.10   1
   2  13  -5    7.70    3.90   1
  -2 -13   5    2.00    3.90   1
   2  13  -4    2.50    3.90   1
  -2 -13   4    1.10    2.70   1
   2  13  -3   53.30    6.50   1
  -2 -13   3   63.30    6.40   1
   2  13  -2   35.30    6.20   1
   2  13  -1  112.60    9.60   1
   2  13   0   14.20    4.50   1
   2  13   1   91.20    8.90   1
   2  13   2    3.30    3.40   1
   2  13   3   91.20    9.30   1
   2  13   4    7.90    5.20   1
   2  13   5    5.00    4.40   1
   2  14  -4   45.20    6.50   1
  -2 -14   4   55.70    8.10   1
   2  14  -3   22.70    5.30   1
  -2 -14   3   29.80    5.40   1
   2  14  -2   86.00    9.30   1
  -2 -14   2   93.90    9.10   1
   2  14  -1   13.60    5.20   1
  -2 -14   1    7.00    3.30   1
   2  14   0  167.30   12.60   1
   2  14   1    7.80    3.80   1
   2  14   2   13.40    6.10   1
  -3  15   3   -0.60    5.30   1
  -3  15   2  121.40   11.50   1
  -3  15   1   -1.30    3.90   1
  -3  15   0   63.70    9.30   1
  -3  15  -1   -2.40    5.40   1
  -3  15  -2   42.80    7.30   1
  -3  15  -3   41.00    6.20   1
  -3  14   6   26.20    5.10   1
  -3  14   5  133.40   11.80   1
  -3  14   4    8.60    3.90   1
  -3  14   3   14.40    6.00   1
  -3  14   2   41.80    6.60   1
  -3  14   1   14.00    5.00   1
  -3  14   0   21.90    5.80   1
  -3  14  -1  141.80   11.50   1
  -3  14  -2   13.20    4.90   1
  -3  14  -3    2.70    4.90   1
  -3  14  -4   -2.90    4.90   1
  -3  14  -5   26.90    5.90   1
  -3  14  -6    5.60    5.40   1
  -3  13   8   84.80   10.20   1
  -3  13   7   -1.20    3.80   1
  -3  13   6   43.60    6.30   1
  -3  13   5   71.50    7.90   1
  -3  13   4  230.20   14.30   1
  -3  13   3    4.40    3.00   1
  -3  13   2   -7.80    3.80   1
  -3  13   1   -1.90    3.80   1
  -3  13   0   14.60    5.00   1
  -3  13  -1   43.30    5.50   1
  -3  13  -2  177.40   12.10   1
  -3  13  -3   27.60    5.80   1
  -3  13  -4   -0.80    4.00   1
  -3  13  -5   10.10    4.60   1
  -3  13  -6  323.10   19.80   1
  -3  13  -7    5.80    5.00   1
  -3  13  -8   79.80    8.70   1
  -3  12   9  126.00   12.60   1
  -3  12   8    1.50    4.90   1
  -3  12   7  124.80   10.90   1
  -3  12   6   -5.50    3.80   1
  -3  12   5   27.20    5.30   1
  -3  12   4   20.60    4.40   1
  -3  12   3   70.70    6.70   1
  -3  12   2   67.50    6.90   1
  -3  12   1   52.40    4.80   1
  -3  12   0   25.90    5.20   1
  -3  12  -1   75.20    6.30   1
  -3  12  -2   33.80    5.10   1
  -3  12  -3  528.60   23.00   1
  -3  12  -4    3.00    3.70   1
  -3  12  -5   84.80    7.80   1
  -3  12  -6    1.30    2.90   1
  -3  12  -7  293.70   18.60   1
  -3  12  -8   42.40    6.20   1
  -3  12  -9   34.00    5.30   1
  -3  11  10  114.30   12.40   1
  -3  11   9    7.30    3.60   1
  -3  11   8   26.40    5.60   1
  -3  11   7    2.00    4.00   1
  -3  11   6  148.90   11.00   1
  -3  11   5   89.30    7.30   1
  -3  11   4   90.30    7.10   1
  -3  11   3   12.20    3.20   1
  -3  11   2  101.30    7.30   1
  -3  11   1   22.50    3.90   1
  -3  11   0  453.30   20.90   1
  -3  11  -1   49.20    5.10   1
  -3  11  -2  186.10   10.80   1
  -3  11  -3   23.00    4.30   1
  -3  11  -4  121.10    8.20   1
  -3  11  -5  193.90   10.60   1
  -3  11  -6   63.40    6.80   1
  -3  11  -7   33.90    5.50   1
  -3  11  -8   54.70    6.40   1
  -3  11  -9   27.70    5.80   1
   3 -11  10   85.80    7.90   1
  -3  11 -10  100.80    9.90   1
   3 -10 -11   24.20    5.00   1
  -3  10  11   37.70    7.30   1
   3 -10 -10    6.90    3.50   1
  -3  10  10    8.50    4.60   1
   3 -10  -9  229.20   13.20   1
  -3  10   9  225.90   14.70   1
   3 -10  -8   76.50    7.80   1
  -3  10   8   79.50    7.80   1
  -3  10   7   63.40    6.90   1
  -3  10   6   18.90    3.90   1
  -3  10   5   47.00    5.40   1
  -3  10   4  281.40   12.70   1
  -3  10   2   80.50    6.20   1
  -3  10   1    1.90    2.70   1
  -3  10   0  222.20   10.20   1
  -3  10  -1  270.20   12.20   1
  -3  10  -2   19.10    3.10   1
  -3  10  -3   96.50    6.50   1
  -3  10  -4    9.50    3.30   1
  -3  10  -5    3.20    3.40   1
  -3  10  -6   21.70    3.70   1
  -3  10  -7  967.70   39.40   1
  -3  10  -8   32.90    5.60   1
  -3  10  -9   -1.80    2.70   1
   3 -10  10   44.30    6.40   1
  -3  10 -10   28.70    5.70   1
   3 -10  11  101.40    9.50   1
  -3  10 -11  104.00    9.00   1
   3  -9 -12  179.70   13.30   1
  -3   9  12  166.30   14.90   1
   3  -9 -11    2.60    3.10   1
  -3   9  11    2.40    4.70   1
   3  -9 -10   10.90    4.70   1
  -3   9  10   21.10    5.20   1
   3  -9  -9   11.60    4.30   1
  -3   9   9   13.60    3.30   1
   3  -9  -8    8.00    3.80   1
  -3   9   8    4.80    2.60   1
   3  -9  -7  105.90    7.80   1
  -3   9   7  106.70    7.60   1
   3  -9  -6  510.00   21.00   1
  -3   9   6  461.20   22.70   1
  -3   9   5    7.40    2.40   1
  -3   9   4  481.00   22.60   1
  -3   9   3   -0.10    2.60   1
  -3   9   2  651.30   26.90   1
  -3   9   1   78.60    5.40   1
   3  -9   0    0.90    1.90   1
  -3   9   0   -0.10    2.10   1
  -3   9  -1    2.10    1.80   1
  -3   9  -2  913.00   35.90   1
  -3   9  -3  605.10   23.10   1
  -3   9  -4  160.40    8.90   1
  -3   9  -5    8.90    2.40   1
  -3   9  -6   38.30    4.00   1
  -3   9  -7  479.90   21.20   1
  -3   9  -8 1116.70   45.60   1
  -3   9  -9   10.50    3.50   1
   3  -9  10   84.80    7.10   1
  -3   9 -10   92.60    8.50   1
   3  -9  11   -0.20    3.40   1
  -3   9 -11   -5.40    4.10   1
   3  -9  12  139.90    9.90   1
  -3   9 -12  100.40   10.20   1
   3  -8 -13   14.30    5.70   1
  -3   8  13   24.40    6.20   1
   3  -8 -12   11.50    5.00   1
  -3   8  12   14.10    4.20   1
   3  -8 -11   19.60    4.00   1
  -3   8  11   12.30    4.80   1
   3  -8 -10    3.80    3.20   1
  -3   8  10   -0.90    3.70   1
   3  -8  -9   68.40    6.60   1
  -3   8   9   52.10    5.20   1
   3  -8  -8    9.00    3.60   1
  -3   8   8    1.30    1.50   1
   3  -8  -7  237.30   11.80   1
  -3   8   7  238.10   13.60   1
   3  -8  -6   28.50    4.80   1
  -3   8   6   28.20    3.60   1
   3  -8  -5 2568.20   90.30   1
  -3   8   5 2572.70   93.30   1
  -3   8   4    4.80    1.90   1
   3  -8  -3  212.50   10.40   1
  -3   8   3  200.60    7.20   1
   3  -8  -2   26.00    3.60   1
  -3   8   2   25.60    2.60   1
   3  -8  -1  426.20   19.00   1
  -3   8   1  432.80   12.70   1
   3  -8   0  428.20   17.10   1
  -3   8   0  411.30   12.30   1
   3  -8   1 1060.70   38.20   1
  -3   8  -1  984.00   34.40   1
   3  -8   2   30.70    3.40   1
  -3   8  -2   39.10    3.70   1
   3  -8   3  390.70   17.20   1
  -3   8  -3  410.10   15.80   1
   3  -8   4    1.20    2.50   1
  -3   8  -4    4.10    2.20   1
  -3   8  -5  611.20   23.90   1
  -3   8  -6    1.00    2.90   1
  -3   8  -7  470.10   20.60   1
  -3   8  -8   28.90    4.20   1
  -3   8  -9   90.20    6.90   1
   3  -8  10   22.40    4.00   1
  -3   8 -10   19.60    4.50   1
   3  -8  11   43.80    5.50   1
  -3   8 -11   45.00    6.10   1
   3  -8  12    9.00    4.00   1
  -3   8 -12   -2.90    4.80   1
   3  -7 -13    3.10    4.90   1
  -3   7  13   -5.00    4.60   1
   3  -7 -12    1.90    4.10   1
  -3   7  12    2.50    3.30   1
   3  -7 -11    2.60    3.10   1
  -3   7  11    8.80    4.70   1
   3  -7 -10  185.30   12.30   1
  -3   7  10  166.30   11.20   1
   3  -7  -9   53.80    5.20   1
  -3   7   9   48.30    2.90   1
   3  -7  -8  474.70   20.80   1
  -3   7   8  466.20   14.20   1
   3  -7  -7  161.80    9.30   1
  -3   7   7  171.50    6.60   1
   3  -7  -6  970.90   36.30   1
  -3   7   6  936.00   27.00   1
   3  -7  -5   71.80    5.80   1
  -3   7   5   78.20    3.20   1
   3  -7  -4  745.20   28.80   1
  -3   7   4  740.90   16.70   1
   3  -7  -3    6.20    2.30   1
  -3   7   3    0.80    1.70   1
   3  -7  -2  184.20    9.90   1
  -3   7   2  199.30    6.90   1
   3  -7  -1   39.60    3.30   1
  -3   7   1   48.70    2.90   1
   3  -7   0  296.40   13.30   1
  -3   7   0  310.80    9.30   1
   3  -7   1  112.80    6.30   1
  -3   7  -1  113.10    6.30   1
  -3   7  -2 3880.30  131.20   1
   3  -7   3   46.80    4.10   1
  -3   7  -3   57.20    4.30   1
   3  -7   4  264.00   13.40   1
  -3   7  -4  281.70   13.20   1
   3  -7   5   57.70    5.10   1
  -3   7  -5   56.80    3.90   1
  -3   7  -6  192.90    9.10   1
  -3   7  -7   88.80    6.30   1
  -3   7  -8   30.00    4.10   1
  -3   7  -9  156.00    8.60   1
   3  -7  10  133.20    8.10   1
  -3   7 -10  123.40    8.90   1
   3  -7  11   38.70    4.80   1
  -3   7 -11   37.10    5.40   1
   3  -7  12  262.40   17.30   1
  -3   7 -12  292.70   19.10   1
   3  -7  13    3.30    4.30   1
  -3   7 -13    0.80    5.20   1
   3  -6 -14   13.00    5.30   1
  -3   6  14   12.70    5.30   1
   3  -6 -13   81.90    8.40   1
  -3   6  13   53.30    7.10   1
   3  -6 -12   85.20    8.10   1
  -3   6  12   85.10    5.00   1
   3  -6 -11  186.70   11.20   1
  -3   6  11  184.40    7.60   1
   3  -6 -10   53.80    3.50   1
  -3   6  10   54.30    5.40   1
   3  -6  -9    1.80    3.10   1
  -3   6   9    0.40    2.80   1
   3  -6  -8   24.40    4.10   1
  -3   6   8   26.50    1.90   1
  -3   6   7  828.10   16.30   1
   3  -6  -6   42.60    4.60   1
  -3   6   6   38.10    1.90   1
   3  -6  -5  333.00   14.60   1
  -3   6   5  345.90    8.50   1
   3  -6  -4   43.00    4.10   1
  -3   6   4   43.90    2.00   1
   3  -6  -3  512.70   14.20   1
  -3   6   3  519.20   14.20   1
   3  -6  -2   14.60    2.30   1
  -3   6   2    6.90    1.60   1
   3  -6  -1  472.70   18.00   1
  -3   6   1  453.00   12.10   1
   3  -6   0   79.00    4.60   1
  -3   6   0   84.90    3.50   1
   3  -6   1  621.20   22.80   1
  -3   6  -1  604.80   22.50   1
   3  -6   2   40.50    3.20   1
  -3   6  -2   32.20    3.10   1
   3  -6   3  309.70   13.20   1
  -3   6  -3  315.80   13.40   1
   3  -6   4   61.60    4.20   1
  -3   6  -4   59.30    3.80   1
   3  -6   5   25.70    3.40   1
  -3   6  -5   25.30    3.10   1
   3  -6   6    3.30    1.80   1
  -3   6  -6    1.20    1.90   1
  -3   6  -7  761.90   28.60   1
  -3   6  -8   63.90    5.70   1
   3  -6   9  296.40   13.70   1
  -3   6  -9  287.40   14.10   1
   3  -6  10   53.30    4.30   1
  -3   6 -10   46.70    5.50   1
   3  -6  11   73.50    5.90   1
  -3   6 -11   86.40    7.40   1
   3  -6  12   15.00    4.00   1
  -3   6 -12    9.80    4.70   1
   3  -6  13  538.30   30.20   1
  -3   6 -13  558.60   29.80   1
   3  -5 -14   40.40    6.60   1
  -3   5  14   30.30    5.80   1
   3  -5 -13   -1.20    4.10   1
  -3   5  13   11.20    4.20   1
   3  -5 -12  146.70   10.80   1
  -3   5  12  162.60    7.40   1
   3  -5 -11   37.90    4.60   1
  -3   5  11   44.30    2.90   1
   3  -5 -10   68.80    4.10   1
  -3   5  10   53.50    3.30   1
   3  -5  -9  257.80    8.70   1
  -3   5   9  254.60   12.90   1
   3  -5  -8    6.30    3.00   1
  -3   5   8    3.60    1.00   1
   3  -5  -7   78.50    5.50   1
  -3   5   7   80.80    2.60   1
   3  -5  -6   28.10    3.10   1
  -3   5   6   29.60    1.50   1
   3  -5  -5  225.50   10.10   1
  -3   5   5  239.60    5.20   1
   3  -5  -4  974.50   35.80   1
  -3   5   4 1061.10   21.50   1
   3  -5  -3  254.50    7.50   1
  -3   5   3  248.90    7.70   1
   3  -5  -2  172.70    5.60   1
  -3   5   2  160.50    5.10   1
   3  -5  -1    4.10    1.80   1
  -3   5   1    5.50    1.40   1
   3  -5   0 1401.30   46.10   1
  -3   5   0 1397.60   34.20   1
   3  -5   1  626.20   22.50   1
  -3   5  -1  616.70   23.50   1
   3  -5   2  601.90   21.60   1
  -3   5  -2  588.90   22.70   1
   3  -5   3  225.40    9.70   1
  -3   5  -3  215.20    9.00   1
   3  -5   4  180.80    8.50   1
  -3   5  -4  192.00    9.40   1
   3  -5   5  648.10   25.40   1
  -3   5  -5  618.70   22.90   1
   3  -5   6  355.00   15.60   1
  -3   5  -6  338.50   13.60   1
   3  -5   7  434.50   19.80   1
  -3   5  -7  454.30   18.40   1
  -3   5  -8  272.40   12.60   1
   3  -5   9   73.40    5.30   1
  -3   5  -9   51.00    5.20   1
   3  -5  10  828.50   32.80   1
  -3   5 -10  883.80   35.50   1
   3  -5  11   45.10    4.50   1
  -3   5 -11   52.00    5.80   1
   3  -5  12  237.20   13.10   1
  -3   5 -12  228.80   13.60   1
   3  -5  13   -0.70    3.10   1
  -3   5 -13   12.30    5.40   1
   3  -4 -15   13.00    3.50   1
  -3   4  15   18.60    6.10   1
   3  -4 -14   50.10    4.60   1
   3  -4 -13  257.40   10.30   1
   3  -4 -12   15.40    2.90   1
  -3   4  12   18.40    2.90   1
   3  -4 -11  179.20    6.80   1
  -3   4  11  192.40    9.80   1
   3  -4 -10   10.80    1.50   1
  -3   4  10   11.40    1.60   1
   3  -4  -9   18.00    1.80   1
  -3   4   9   18.40    1.70   1
   3  -4  -8  115.80    4.50   1
  -3   4   8  115.50    3.80   1
   3  -4  -7   20.90    3.30   1
  -3   4   7   21.60    1.30   1
   3  -4  -6  352.30   14.60   1
  -3   4   6  338.30    6.80   1
   3  -4  -5  736.50   27.30   1
  -3   4   5  789.70   14.60   1
   3  -4  -4  654.30   24.60   1
  -3   4   4  675.10   12.50   1
   3  -4  -3  150.70    4.90   1
  -3   4   3  151.30    5.20   1
   3  -4  -2  573.80   15.30   1
  -3   4   2  559.30   14.50   1
   3  -4  -1   24.90    2.20   1
  -3   4   1   27.80    1.70   1
   3  -4   0  403.70   15.20   1
  -3   4   0  409.20   11.30   1
   3  -4   1 1109.30   38.50   1
  -3   4  -1 1111.70   38.70   1
   3  -4   2  404.80   15.00   1
  -3   4  -2  384.30   15.10   1
   3  -4   3  126.70    5.80   1
  -3   4  -3  125.10    6.40   1
   3  -4   4   73.20    4.50   1
  -3   4  -4   65.50    3.80   1
   3  -4   5  493.00   20.20   1
  -3   4  -5  498.60   19.60   1
   3  -4   6  112.30    6.60   1
  -3   4  -6  156.40    7.80   1
   3  -4   7 1085.80   42.00   1
  -3   4  -7 1125.70   39.90   1
   3  -4   8  577.70   21.80   1
  -3   4  -8  633.20   22.70   1
   3  -4   9   11.90    2.30   1
  -3   4  -9   11.00    3.20   1
   3  -4  10   61.60    4.40   1
  -3   4 -10   74.70    6.40   1
   3  -4  11  100.00    6.50   1
  -3   4 -11  111.30    7.80   1
   3  -4  12    9.70    2.90   1
  -3   4 -12    8.20    3.30   1
   3  -4  13   79.10    6.90   1
  -3   4 -13   72.90    5.60   1
  -3   4 -14    3.90    3.40   1
   3  -3 -15    7.00    3.50   1
   3  -3 -14  146.10    8.40   1
   3  -3 -13    0.10    2.00   1
   3  -3 -12  149.80    6.70   1
  -3   3  12  155.30    8.00   1
   3  -3 -11  262.30    7.50   1
  -3   3  11  265.50   12.10   1
   3  -3 -10   14.20    1.80   1
  -3   3  10   13.80    1.70   1
   3  -3  -9  368.80    9.10   1
  -3   3   9  363.00   10.70   1
   3  -3  -8 1371.80   28.00   1
  -3   3   8 1397.00   36.10   1
   3  -3  -7  201.30    5.00   1
  -3   3   7  213.20    5.80   1
   3  -3  -6  687.90   25.80   1
  -3   3   6  681.60   12.80   1
   3  -3  -5 1142.50   40.70   1
  -3   3   5 1156.90   20.20   1
   3  -3  -4  436.10   16.80   1
  -3   3   4  458.10    8.60   1
   3  -3  -3   35.00    1.80   1
  -3   3   3   31.50    1.40   1
   3  -3  -2 1670.40   39.80   1
  -3   3   2 1669.30   40.10   1
   3  -3  -1  265.00    7.40   1
  -3   3   1  240.80    6.60   1
   3  -3   0  120.00    5.30   1
  -3   3   0  124.40    3.90   1
   3  -3   1   10.90    1.70   1
  -3   3  -1   11.30    1.40   1
   3  -3   2  511.00   19.00   1
  -3   3  -2  472.60   17.30   1
   3  -3   3  662.00   24.50   1
  -3   3  -3  643.00   24.30   1
   3  -3   4  819.30   29.70   1
  -3   3  -4  791.10   28.50   1
   3  -3   5  158.70    7.30   1
  -3   3  -5  162.80    7.40   1
   3  -3   6  592.20   24.10   1
  -3   3  -6  537.20   21.30   1
   3  -3   7   39.60    4.20   1
  -3   3  -7   37.60    3.30   1
   3  -3   8   23.60    2.60   1
  -3   3  -8   22.60    3.50   1
   3  -3   9  290.90   12.20   1
  -3   3  -9  298.10   13.60   1
   3  -3  10    0.40    1.80   1
  -3   3 -10    2.70    1.40   1
   3  -3  11   20.50    3.10   1
  -3   3 -11   17.40    4.10   1
   3  -3  12   76.70    5.30   1
  -3   3 -12   80.80    4.70   1
  -3   3 -13   79.50    5.40   1
  -3   3 -14   78.40    5.50   1
   3  -2 -15  113.40    6.90   1
   3  -2 -14    2.20    2.90   1
   3  -2 -13   24.00    2.90   1
   3  -2 -12    2.70    2.00   1
   3  -2 -11  404.80   10.10   1
  -3   2  11  408.20   17.40   1
   3  -2 -10  190.90    4.70   1
  -3   2  10  197.60    6.60   1
   3  -2  -9   46.90    1.80   1
  -3   2   9   51.70    2.70   1
   3  -2  -8   71.90    2.20   1
  -3   2   8   63.80    3.10   1
   3  -2  -7 1426.90   24.20   1
  -3   2   7 1475.20   35.80   1
   3  -2  -6   83.40    2.20   1
  -3   2   6   81.10    2.30   1
   3  -2  -5 2281.90   54.60   1
  -3   2   5 2226.30   37.00   1
   3  -2  -4  464.70   12.70   1
  -3   2   4  487.70    9.30   1
   3  -2  -3  217.90    6.10   1
  -3   2   3  225.30    5.30   1
   3  -2  -2   68.00    2.50   1
  -3   2   2   60.00    1.80   1
   3  -2  -1   39.40    1.60   1
  -3   2   1   41.30    1.50   1
   3  -2   0   76.80    2.60   1
  -3   2   0   78.50    2.70   1
   3  -2   1  299.60   11.90   1
  -3   2  -1  308.00    8.30   1
   3  -2   2   10.20    1.70   1
  -3   2  -2    9.30    1.80   1
   3  -2   3 1064.20   36.80   1
  -3   2  -3 1025.10   36.30   1
   3  -2   4  571.50   21.20   1
  -3   2  -4  559.40   21.30   1
   3  -2   5 1061.60   36.90   1
  -3   2  -5  933.10   32.10   1
   3  -2   6   55.50    4.20   1
  -3   2  -6   67.80    4.80   1
   3  -2   7  128.50    4.60   1
  -3   2  -7  107.50    6.10   1
   3  -2   8   39.20    2.90   1
  -3   2  -8   39.00    4.00   1
   3  -2   9    6.50    1.60   1
  -3   2  -9    3.30    2.10   1
   3  -2  10  138.30    7.40   1
  -3   2 -10  131.70    3.80   1
   3  -2  11  219.60   10.50   1
  -3   2 -11  236.30    9.20   1
   3  -2  12   14.20    2.80   1
  -3   2 -12    4.90    2.50   1
  -3   2 -13   87.80    5.70   1
  -3   2 -14   10.30    3.20   1
   3  -1 -15   36.10    4.10   1
   3  -1 -14   26.70    3.50   1
   3  -1 -13   -0.60    2.00   1
   3  -1 -12   14.60    1.70   1
   3  -1 -11  193.10    5.50   1
  -3   1  11  184.50   10.50   1
   3  -1 -10  218.80    5.30   1
  -3   1  10  215.50    7.20   1
   3  -1  -9  339.60    7.00   1
  -3   1   9  347.80   10.40   1
   3  -1  -8 1584.10   26.80   1
  -3   1   8 1579.40   38.10   1
   3  -1  -7    1.50    0.70   1
  -3   1   7    2.00    1.00   1
   3  -1  -6  140.20    3.20   1
  -3   1   6  130.60    4.20   1
   3  -1  -5  469.00    8.70   1
  -3   1   5  464.40   10.40   1
   3  -1  -4   89.00    2.60   1
  -3   1   4   86.60    1.90   1
   3  -1  -3 1510.80   29.60   1
  -3   1   3 1485.40   25.40   1
   3  -1  -2  834.60   16.90   1
  -3   1   2  850.20   17.20   1
   3  -1  -1  826.30   16.80   1
  -3   1   1  866.00   17.40   1
  -3   1   0 3475.80  113.90   1
   3  -1   1  346.00   13.10   1
  -3   1  -1  335.30    7.40   1
  -3   1  -2 3455.30  111.60   1
   3  -1   3   16.10    2.00   1
  -3   1  -3   13.60    2.00   1
   3  -1   4 1190.30   41.20   1
  -3   1  -4 1175.60   39.90   1
   3  -1   5    5.90    2.00   1
  -3   1  -5    7.30    1.60   1
   3  -1   6  546.80   14.70   1
  -3   1  -6  526.20   20.80   1
   3  -1   7  234.40    7.20   1
  -3   1  -7  216.50   10.20   1
   3  -1   8    6.70    1.40   1
  -3   1  -8    7.20    1.40   1
   3  -1   9   57.90    3.60   1
  -3   1  -9   58.70    3.20   1
   3  -1  10  314.00   13.70   1
  -3   1 -10  311.20   10.30   1
   3  -1  11    2.70    1.70   1
  -3   1 -11    5.30    2.10   1
  -3   1 -12  323.80   12.60   1
  -3   1 -13   14.00    3.00   1
  -3   1 -14   47.90    4.70   1
   3   0 -15   31.00    4.00   1
   3   0 -14    0.50    2.30   1
   3   0 -13  167.70    6.00   1
   3   0 -12    3.30    1.40   1
   3   0 -11  545.90   12.60   1
  -3   0  11  548.30   23.80   1
   3   0 -10    6.30    1.10   1
  -3   0  10    7.70    2.40   1
   3   0  -9   13.60    1.40   1
  -3   0   9   17.90    1.80   1
   3   0  -8  183.80    4.20   1
  -3   0   8  187.00    6.00   1
   3   0  -7 1026.20   18.00   1
  -3   0   7 1013.40   25.20   1
   3   0  -6   26.30    1.10   1
  -3   0   6   22.90    1.40   1
   3   0  -5   69.20    1.90   1
  -3   0   5   70.20    2.50   1
   3   0  -4   17.00    1.10   1
  -3   0   4   16.10    0.80   1
   3   0  -3 2587.70   49.60   1
  -3   0   3 2537.00   82.80   1
   3   0  -2 1256.20   25.00   1
  -3   0   2 1204.70   23.60   1
   3   0  -1  780.10   16.00   1
  -3   0   1  786.60   15.90   1
   3   0   0 2462.70   81.80   1
  -3   0   0 2602.60   61.50   1
   3   0   1   17.10    1.10   1
  -3   0  -1   18.00    0.90   1
   3   0   2  979.20   34.00   1
  -3   0  -2  964.50   19.40   1
   3   0   3 3755.50  125.90   1
  -3   0  -3 3839.40  123.80   1
   3   0   4 1241.00   43.50   1
  -3   0  -4 1239.60   20.80   1
   3   0   5  106.20    3.50   1
  -3   0  -5  101.50    2.20   1
   3   0   6  194.90    5.90   1
  -3   0  -6  193.20    4.70   1
   3   0   7  764.20   20.60   1
  -3   0  -7  789.10   16.20   1
   3   0   8    0.70    0.90   1
  -3   0  -8    0.80    0.90   1
  -3   0  -9  732.30   16.10   1
  -3   0 -10   72.30    2.70   1
  -3   0 -11  332.50   10.70   1
  -3   0 -12    7.80    2.20   1
  -3   0 -13   76.70    5.00   1
  -3   0 -14    7.40    5.80   1
   3   1 -15    3.50    2.60   1
   3   1 -14   19.90    3.50   1
   3   1 -13  124.10    4.90   1
   3   1 -12  729.50   17.10   1
  -3  -1  12  611.40   26.40   1
   3   1 -11    3.30    1.50   1
  -3  -1  11    5.20    2.50   1
   3   1 -10  403.10    8.70   1
  -3  -1  10  413.40   17.40   1
   3   1  -9    5.10    1.00   1
  -3  -1   9    2.20    1.20   1
   3   1  -8    3.40    0.80   1
  -3  -1   8    3.20    1.20   1
   3   1  -7  301.20    7.00   1
  -3  -1   7  295.30    6.60   1
   3   1  -6  597.60   12.20   1
  -3  -1   6  586.90   12.20   1
   3   1  -5  418.50    8.70   1
  -3  -1   5  383.70    8.20   1
   3   1  -4  700.90   12.40   1
  -3  -1   4  685.30   13.60   1
   3   1  -3  145.40    3.80   1
  -3  -1   3  146.70    4.40   1
   3   1  -2  744.70   12.80   1
  -3  -1   2  736.80   18.20   1
   3   1  -1  127.60    2.70   1
  -3  -1   1  125.80    3.00   1
   3   1   0  781.40   13.90   1
  -3  -1   0  759.80   15.00   1
   3   1   1    5.00    0.30   1
  -3  -1  -1    3.30    0.60   1
   3   1   2  206.20    4.70   1
  -3  -1  -2  211.10    4.80   1
   3   1   3  369.80   14.40   1
  -3  -1  -3  345.10    6.30   1
   3   1   4  856.30   31.30   1
  -3  -1  -4  851.90   17.20   1
   3   1   5   -1.90    1.80   1
  -3  -1  -5    2.00    0.60   1
   3   1   6  265.30   12.30   1
  -3  -1  -6  283.80    6.30   1
   3   1   7    5.90    2.50   1
  -3  -1  -7    1.30    0.80   1
  -3  -1  -8 1350.00   26.20   1
  -3  -1  -9    3.80    0.80   1
  -3  -1 -10  501.90   15.10   1
  -3  -1 -11   83.50    4.60   1
  -3  -1 -12   16.80    2.50   1
  -3  -1 -13    0.90    2.10   1
  -3  -1 -14   63.10    7.50   1
   3   2 -15  145.90    8.10   1
   3   2 -14    9.10    2.10   1
   3   2 -13  584.20   14.10   1
   3   2 -12   -0.40    1.50   1
  -3  -2  12   -0.10    1.80   1
   3   2 -11  105.90    3.70   1
  -3  -2  11  114.60    4.80   1
   3   2 -10    8.40    1.40   1
  -3  -2  10    5.20    1.60   1
   3   2  -9  244.90    6.40   1
  -3  -2   9  243.30    7.50   1
   3   2  -8    9.30    1.10   1
  -3  -2   8   12.20    1.50   1
   3   2  -7  144.40    3.80   1
  -3  -2   7  149.40    4.80   1
   3   2  -6  160.80    4.00   1
  -3  -2   6  165.80    4.90   1
   3   2  -5 1153.50   22.30   1
  -3  -2   5 1154.50   27.40   1
   3   2  -4   13.00    0.60   1
  -3  -2   4   13.20    0.80   1
   3   2  -3 1743.50   41.00   1
  -3  -2   3 1643.50   39.10   1
   3   2  -2   41.80    1.00   1
  -3  -2   2   43.00    1.90   1
   3   2  -1  210.20    4.30   1
  -3  -2   1  216.70    4.80   1
   3   2   0   47.40    1.40   1
  -3  -2   0   50.00    1.90   1
   3   2   1   84.60    2.40   1
  -3  -2  -1   88.10    2.80   1
   3   2   2  163.20    3.30   1
  -3  -2  -2  167.10    7.00   1
   3   2   3   84.00    2.00   1
  -3  -2  -3   78.50    4.60   1
   3   2   4   54.30    3.90   1
  -3  -2  -4   49.50    2.10   1
   3   2   5 1163.40   44.80   1
  -3  -2  -5 1067.80   25.90   1
   3   2   6   35.00    3.70   1
  -3  -2  -6   34.80    2.00   1
   3   2   7  854.90   34.40   1
  -3  -2  -7  804.70   20.50   1
  -3  -2  -8    5.90    1.50   1
  -3  -2  -9  105.80    4.40   1
  -3  -2 -10    4.60    1.90   1
  -3  -2 -11  301.10   10.50   1
  -3  -2 -12   14.70    2.50   1
  -3  -2 -13   88.90    8.90   1
   3   3 -15    3.40    5.00   1
   3   3 -14  110.30    5.10   1
   3   3 -13   28.50    2.40   1
  -3  -3  13   34.10    5.10   1
   3   3 -12  200.90    7.90   1
  -3  -3  12  220.20   12.00   1
   3   3 -11    4.40    1.50   1
  -3  -3  11    7.80    1.80   1
   3   3 -10    8.60    1.60   1
  -3  -3  10   11.00    1.60   1
   3   3  -9   81.10    3.30   1
  -3  -3   9   74.00    3.30   1
   3   3  -8  767.90   20.10   1
  -3  -3   8  740.40   18.60   1
   3   3  -7  172.00    5.20   1
  -3  -3   7  160.80    5.20   1
   3   3  -6 1005.50   20.30   1
  -3  -3   6  965.20   23.80   1
   3   3  -5   48.80    1.60   1
  -3  -3   5   38.70    1.60   1
   3   3  -4  738.40   14.70   1
  -3  -3   4  743.60   18.20   1
   3   3  -3 1034.40   17.40   1
  -3  -3   3 1027.80   36.10   1
   3   3  -2  424.10    8.60   1
  -3  -3   2  414.30   15.80   1
   3   3  -1  316.70    6.70   1
  -3  -3   1  300.40   10.90   1
   3   3   0    7.30    0.90   1
  -3  -3   0    3.10    0.80   1
   3   3   1   11.70    0.90   1
  -3  -3  -1   12.70    0.90   1
   3   3   2  888.20   15.70   1
  -3  -3  -2  845.90   20.10   1
   3   3   3   41.70    1.30   1
  -3  -3  -3   36.10    2.80   1
   3   3   4 1588.20   27.10   1
  -3  -3  -4 1485.20   35.00   1
   3   3   5   77.60    2.80   1
  -3  -3  -5   85.70    3.30   1
   3   3   6  320.30   15.40   1
  -3  -3  -6  327.70    9.10   1
  -3  -3  -7   23.00    2.00   1
  -3  -3  -8  285.50    9.20   1
  -3  -3  -9  122.40    5.00   1
  -3  -3 -10   26.10    2.60   1
  -3  -3 -11   42.30    3.20   1
  -3  -3 -12   56.80    4.40   1
  -3  -3 -13   -3.40    4.90   1
   3   4 -15   63.80    8.10   1
   3   4 -14    5.60    4.30   1
  -3  -4  14   11.50    4.20   1
   3   4 -13   36.70    3.00   1
  -3  -4  13   59.00    6.00   1
   3   4 -12    7.50    2.90   1
  -3  -4  12    7.60    3.40   1
   3   4 -11  162.80    8.10   1
  -3  -4  11  147.60    6.40   1
   3   4 -10    8.40    1.80   1
  -3  -4  10    4.90    1.50   1
   3   4  -9   51.20    2.80   1
  -3  -4   9   51.60    2.90   1
   3   4  -8   21.30    1.70   1
  -3  -4   8   22.70    1.90   1
   3   4  -7  661.40   17.10   1
  -3  -4   7  651.40   25.10   1
   3   4  -6  148.20    4.60   1
  -3  -4   6  150.70    4.80   1
   3   4  -5 1069.20   26.70   1
  -3  -4   5 1065.10   25.50   1
   3   4  -4   18.10    1.10   1
  -3  -4   4   15.70    1.10   1
   3   4  -3   90.20    2.40   1
  -3  -4   3   86.80    3.10   1
   3   4  -2   62.20    1.90   1
  -3  -4   2   62.10    3.60   1
   3   4   0  442.90   12.10   1
  -3  -4   0  425.30   11.30   1
   3   4   1  695.90   17.60   1
  -3  -4  -1  693.40   17.40   1
   3   4   2  240.50    5.00   1
  -3  -4  -2  243.80    6.40   1
   3   4   3  356.90    7.00   1
  -3  -4  -3  355.20    9.00   1
   3   4   4   59.90    1.80   1
  -3  -4  -4   53.20    1.80   1
   3   4   5   70.30    1.90   1
  -3  -4  -5   67.10    3.00   1
   3   4   6    1.80    0.60   1
  -3  -4  -6    3.40    1.30   1
  -3  -4  -7   39.30    2.50   1
  -3  -4  -8    2.60    1.80   1
  -3  -4  -9  143.20    5.90   1
  -3  -4 -10   10.30    2.00   1
  -3  -4 -11  131.70    6.50   1
  -3  -4 -12    1.30    3.40   1
  -3  -4 -13  122.80   10.70   1
  -3  -5  14   65.90    7.70   1
   3   5 -13    0.60    2.70   1
  -3  -5  13    2.00    4.00   1
   3   5 -12   19.30    4.00   1
  -3  -5  12   18.80    4.20   1
   3   5 -11   32.50    3.40   1
  -3  -5  11   30.30    2.70   1
   3   5 -10  464.80   18.70   1
  -3  -5  10  463.90   14.50   1
   3   5  -9   64.70    4.20   1
  -3  -5   9   64.40    3.30   1
   3   5  -8  268.10    8.70   1
  -3  -5   8  272.10    8.40   1
   3   5  -7   19.60    1.60   1
  -3  -5   7   23.50    1.80   1
   3   5  -6   26.30    1.70   1
  -3  -5   6   24.70    2.80   1
   3   5  -5  340.90    8.90   1
  -3  -5   5  341.50    9.70   1
   3   5  -4  244.20    6.80   1
  -3  -5   4  230.30    6.50   1
   3   5  -3  665.70   13.50   1
  -3  -5   3  660.70   17.40   1
   3   5  -2  557.40   14.00   1
  -3  -5   2  544.60   20.20   1
   3   5  -1  478.50   12.60   1
  -3  -5   1  475.60   18.10   1
   3   5   0  380.10    9.90   1
  -3  -5   0  367.50   13.70   1
   3   5   1  209.60    6.90   1
  -3  -5  -1  208.30    6.10   1
   3   5   2  302.40    8.50   1
  -3  -5  -2  293.10    7.80   1
   3   5   3  130.00    3.70   1
  -3  -5  -3  128.80    4.10   1
   3   5   4  302.20    6.30   1
  -3  -5  -4  278.80    7.60   1
   3   5   5  191.90    4.20   1
  -3  -5  -5  190.00    9.10   1
   3   5   6   62.30    2.10   1
  -3  -5  -6   55.50    5.40   1
   3   5   7   57.60    2.40   1
  -3  -5  -7   66.40    3.40   1
  -3  -5  -8   82.40    4.10   1
  -3  -5  -9    7.70    1.90   1
  -3  -5 -10  471.00   15.00   1
  -3  -5 -11   12.10    2.50   1
  -3  -5 -12  129.50   10.60   1
  -3  -6  14   -2.50    3.10   1
  -3  -6  13  138.10   10.40   1
   3   6 -12   14.70    3.30   1
  -3  -6  12   10.30    3.90   1
   3   6 -11   41.40    3.50   1
  -3  -6  11   46.80    5.00   1
   3   6 -10    6.90    2.20   1
  -3  -6  10    8.00    3.20   1
   3   6  -9  110.60    6.30   1
  -3  -6   9   93.30    4.00   1
   3   6  -8  517.70   19.50   1
  -3  -6   8  511.30   21.00   1
   3   6  -7   19.10    2.00   1
  -3  -6   7   18.20    1.80   1
   3   6  -6    2.70    1.10   1
  -3  -6   6    2.20    1.10   1
   3   6  -5  175.30    5.70   1
  -3  -6   5  167.40    5.50   1
   3   6  -4    7.40    1.20   1
  -3  -6   4    8.80    1.30   1
   3   6  -3  687.50   16.70   1
  -3  -6   3  684.30   24.70   1
   3   6  -2   23.50    1.60   1
  -3  -6   2   15.00    2.20   1
   3   6  -1  125.90    4.10   1
  -3  -6   1  131.30    6.20   1
   3   6   0  246.90    7.40   1
  -3  -6   0  243.80   10.30   1
   3   6   1  213.60    5.40   1
  -3  -6  -1  209.70    8.50   1
   3   6   2  108.90    3.40   1
  -3  -6  -2  110.80    5.20   1
   3   6   3  491.50   14.20   1
  -3  -6  -3  470.40   12.70   1
   3   6   4   48.70    2.80   1
  -3  -6  -4   40.70    2.00   1
   3   6   5   32.30    1.80   1
  -3  -6  -5   28.30    1.50   1
   3   6   6   22.90    1.40   1
  -3  -6  -6   24.60    3.80   1
   3   6   7  655.90   18.40   1
  -3  -6  -7  668.10   26.00   1
   3   6   8    2.10    2.40   1
  -3  -6  -8   -2.30    2.20   1
  -3  -6  -9  325.00   17.50   1
  -3  -6 -10   31.00    3.30   1
  -3  -6 -11  276.50   16.10   1
  -3  -6 -12   17.40    4.60   1
  -3  -7  13   17.10    5.10   1
  -3  -7  12   78.40    8.00   1
   3   7 -11   43.70    4.40   1
  -3  -7  11   58.50    5.40   1
  -3  -7  10  138.60    8.70   1
   3   7  -9   -1.60    2.00   1
  -3  -7   9    0.60    1.50   1
   3   7  -8   68.00    4.40   1
  -3  -7   8   56.40    3.20   1
   3   7  -7   46.70    3.30   1
  -3  -7   7   40.20    2.70   1
   3   7  -6   24.70    2.50   1
  -3  -7   6   27.50    2.00   1
   3   7  -5  344.50   13.80   1
  -3  -7   5  324.10    9.50   1
   3   7  -4   99.40    5.10   1
  -3  -7   4  113.70    4.10   1
   3   7  -3    9.10    1.20   1
  -3  -7   3   10.00    2.10   1
   3   7  -2 1284.50   31.20   1
  -3  -7   2 1293.30   44.80   1
   3   7  -1  638.60   16.50   1
  -3  -7   1  592.90   22.00   1
   3   7   0   44.70    2.40   1
  -3  -7   0   42.00    3.20   1
   3   7   1    3.70    1.20   1
  -3  -7  -1    7.50    1.70   1
   3   7   2    1.30    1.20   1
   3   7   3    1.40    1.10   1
   3   7   4  513.80   12.50   1
  -3  -7  -4  543.60   22.20   1
   3   7   5   12.60    1.90   1
  -3  -7  -5   13.10    1.20   1
   3   7   6  219.30    6.30   1
  -3  -7  -6  218.70    6.60   1
   3   7   7   29.40    1.60   1
  -3  -7  -7   38.60    4.90   1
  -3  -7  -8  159.90    9.70   1
  -3  -7  -9   21.90    5.30   1
  -3  -7 -10  178.30   13.10   1
  -3  -7 -11   -4.30    5.20   1
  -3  -8  13   65.90    7.20   1
  -3  -8  12   39.60    5.60   1
  -3  -8  11  109.30    8.40   1
   3   8 -10   41.80    4.40   1
  -3  -8  10   50.20    5.30   1
  -3  -8   9  370.10   16.20   1
   3   8  -8   85.00    5.10   1
  -3  -8   8   71.50    3.50   1
   3   8  -7   12.30    2.40   1
  -3  -8   7   12.10    2.00   1
   3   8  -6  371.00   15.60   1
  -3  -8   6  374.50   11.30   1
   3   8  -5   73.60    4.50   1
  -3  -8   5   79.00    3.50   1
   3   8  -4   49.20    3.60   1
  -3  -8   4   44.10    2.80   1
   3   8  -3  507.90   14.20   1
  -3  -8   3  550.30   21.40   1
   3   8  -2  284.20    8.90   1
  -3  -8   2  293.50   12.40   1
   3   8  -1    9.40    1.50   1
  -3  -8   1   13.90    2.30   1
   3   8   0  349.30   11.20   1
  -3  -8   0  336.10   13.60   1
   3   8   1  498.40   12.80   1
   3   8   2    1.20    1.40   1
   3   8   3  153.60    5.80   1
   3   8   4    3.60    1.70   1
   3   8   5    3.80    1.30   1
  -3  -8  -5    4.90    1.40   1
   3   8   6   10.00    1.30   1
  -3  -8  -6    8.10    1.30   1
   3   8   7   49.80    6.60   1
  -3  -8  -7   43.90    4.50   1
   3   8   8   18.20    5.50   1
  -3  -8  -8    5.40    4.00   1
  -3  -8  -9    2.20    4.50   1
  -3  -8 -10   17.30    5.60   1
  -3  -8 -11   28.40    6.60   1
  -3  -9  12  125.30   10.90   1
  -3  -9  11    4.50    4.30   1
  -3  -9  10  103.80    8.90   1
   3   9  -9    5.10    2.80   1
  -3  -9   9    6.00    3.60   1
   3   9  -8  491.40   21.10   1
  -3  -9   8  477.70   23.50   1
   3   9  -7   65.30    4.50   1
  -3  -9   7   53.40    3.50   1
   3   9  -6   -2.10    2.20   1
  -3  -9   6    6.30    1.80   1
   3   9  -5  109.40    6.30   1
  -3  -9   5   96.90    4.40   1
   3   9  -4  174.50    6.20   1
  -3  -9   4  180.90    6.70   1
   3   9  -3  358.50   11.10   1
  -3  -9   3  330.30   15.80   1
   3   9  -2  321.00   10.70   1
  -3  -9   2  316.30   14.70   1
   3   9  -1   69.80    3.60   1
  -3  -9   1   74.80    5.00   1
   3   9   0   52.10    3.30   1
  -3  -9   0   51.40    3.80   1
   3   9   1   16.00    1.80   1
   3   9   2  273.50    9.70   1
   3   9   3    8.00    1.90   1
   3   9   4   42.80    3.50   1
   3   9   5    3.70    1.80   1
  -3  -9  -5    0.40    1.60   1
   3   9   6    1.50    1.50   1
   3   9   7   20.30    5.10   1
   3   9   8   42.00    7.10   1
   3   9   9    6.30    6.00   1
   3   9  10   12.30    6.80   1
  -3 -10  11  279.90   17.40   1
  -3 -10  10   15.70    3.70   1
  -3 -10   9   20.50    4.90   1
   3  10  -8   -0.30    2.80   1
  -3 -10   8    3.00    3.70   1
   3  10  -7  126.30    7.60   1
  -3 -10   7  129.00    8.20   1
   3  10  -6  197.60    9.10   1
  -3 -10   6  205.60   13.20   1
   3  10  -5    5.40    2.30   1
  -3 -10   5    0.50    2.70   1
   3  10  -4    6.10    1.70   1
  -3 -10   4    2.80    2.70   1
   3  10  -3  199.50    7.70   1
  -3 -10   3  198.50   11.10   1
   3  10  -2    6.60    2.00   1
  -3 -10   2    6.90    2.70   1
   3  10  -1   72.70    3.90   1
  -3 -10   1   74.90    5.60   1
   3  10   0    5.40    3.00   1
  -3 -10   0   11.80    2.50   1
   3  10   1  186.40   10.60   1
   3  10   2   65.80    6.00   1
   3  10   3  349.90   13.90   1
   3  10   4   23.00    5.00   1
   3  10   5    0.60    2.10   1
  -3 -10  -5    6.20    2.00   1
   3  10   6   23.80    5.40   1
   3  10   7   33.40    5.40   1
   3  10   8    1.10    5.30   1
   3  10   9  192.00   15.60   1
  -3 -11  10  175.90   12.60   1
  -3 -11   9   12.10    5.10   1
  -3 -11   8   91.50    8.30   1
   3  11  -7   -1.00    2.70   1
  -3 -11   7   -1.90    2.50   1
   3  11  -6   11.00    3.10   1
  -3 -11   6   11.30    3.90   1
   3  11  -5   30.20    4.40   1
  -3 -11   5   20.90    4.40   1
   3  11  -4  272.90   14.30   1
  -3 -11   4  257.70   13.60   1
   3  11  -3   12.60    3.30   1
  -3 -11   3   12.80    2.70   1
   3  11  -2  329.80   17.00   1
  -3 -11   2  340.00   16.20   1
   3  11  -1   -4.70    3.10   1
  -3 -11   1    8.70    3.20   1
   3  11   0   58.40    6.20   1
  -3 -11   0   49.70    4.70   1
   3  11   1   19.80    4.00   1
  -3 -11  -1   35.20    3.90   1
   3  11   2  213.90   12.30   1
  -3 -11  -2  214.00   11.00   1
   3  11   3    1.20    3.70   1
  -3 -11  -3    1.20    2.10   1
   3  11   4   87.60    8.40   1
  -3 -11  -4   68.70    5.10   1
   3  11   5   -2.00    4.10   1
   3  11   6   69.20    8.60   1
   3  11   7   14.70    4.70   1
  -3 -12   8   38.80    6.40   1
  -3 -12   7  283.20   18.00   1
  -3 -12   6   11.60    4.40   1
   3  12  -5    2.70    3.00   1
  -3 -12   5    2.20    3.60   1
   3  12  -4    6.00    4.20   1
  -3 -12   4    6.50    3.00   1
   3  12  -3  394.10   20.50   1
  -3 -12   3  414.10   20.20   1
   3  12  -2   -1.40    3.40   1
  -3 -12   2    3.60    3.40   1
   3  12  -1   36.20    5.10   1
  -3 -12   1   27.40    4.50   1
   3  12   0   13.30    3.30   1
  -3 -12   0   16.40    3.50   1
   3  12   1  133.00   10.20   1
  -3 -12  -1  129.10    8.40   1
   3  12   2   48.30    5.40   1
  -3 -12  -2   41.80    4.70   1
   3  12   3  115.40   10.30   1
  -3 -12  -3  100.40    7.60   1
   3  12   4    7.60    4.70   1
   3  12   5   32.90    6.70   1
   3  12   6    4.70    5.80   1
  -3 -13   6  128.40   11.70   1
  -3 -13   5   12.80    4.80   1
  -3 -13   4   48.20    6.00   1
   3  13  -3    4.10    3.70   1
  -3 -13   3    3.50    3.90   1
   3  13  -2  102.70    9.40   1
  -3 -13   2  115.20    8.50   1
   3  13  -1   63.20    6.60   1
  -3 -13   1   78.00    6.80   1
   3  13   0    6.10    4.60   1
  -3 -13   0    6.20    3.80   1
   3  13   1   10.40    4.50   1
  -3 -13  -1    8.70    3.60   1
   3  13   2   12.00    5.40   1
  -3 -13  -2   19.60    4.10   1
   3  13   3    0.70    4.90   1
   3  13   4   23.70    6.50   1
  -4  15   3    5.80    4.80   1
  -4  15   2   29.70    5.60   1
  -4  15   1   23.40    6.50   1
  -4  15   0   -2.70    3.80   1
  -4  15  -1   88.80    8.60   1
  -4  15  -2   -3.30    6.10   1
  -4  15  -3  165.40   14.40   1
  -4  14   6   12.20    6.30   1
  -4  14   5   -2.40    3.50   1
  -4  14   4   83.40    8.70   1
  -4  14   3   15.80    4.70   1
  -4  14   2   43.60    6.80   1
  -4  14   1   35.30    5.90   1
  -4  14   0  210.20   15.60   1
  -4  14  -1    8.20    4.90   1
  -4  14  -2  140.60   11.80   1
  -4  14  -3    4.30    4.80   1
  -4  14  -4    0.70    3.50   1
  -4  14  -5   32.80    6.50   1
  -4  14  -6   27.40    5.80   1
  -4  13   8   16.90    5.30   1
  -4  13   7   52.90    7.80   1
  -4  13   6   30.10    6.70   1
  -4  13   5   58.90    7.10   1
  -4  13   4   12.40    4.20   1
  -4  13   3  181.30   12.70   1
  -4  13   2  101.20    8.60   1
  -4  13   1  139.70   10.40   1
  -4  13   0    9.70    4.60   1
  -4  13  -1  118.70    9.80   1
  -4  13  -2   46.80    6.40   1
  -4  13  -3   91.40    8.10   1
  -4  13  -4   -1.60    4.10   1
  -4  13  -5    2.90    4.40   1
  -4  13  -6    3.10    4.90   1
  -4  13  -7  137.90   12.30   1
  -4  12   9   -0.80    5.00   1
  -4  12   8   70.00    8.90   1
  -4  12   7   49.10    7.00   1
  -4  12   6  138.80   10.40   1
  -4  12   5   30.40    5.30   1
  -4  12   4  122.90    9.90   1
  -4  12   3   62.90    6.60   1
  -4  12   2  502.80   22.80   1
  -4  12   1  123.80    9.00   1
  -4  12   0  535.00   25.40   1
  -4  12  -1   -7.30    3.20   1
  -4  12  -2   27.40    4.50   1
  -4  12  -3   17.80    3.80   1
  -4  12  -4  417.30   20.10   1
  -4  12  -5   30.80    4.80   1
  -4  12  -6  227.00   14.50   1
  -4  12  -7   22.10    6.00   1
  -4  12  -8  149.80   10.50   1
  -4  12  -9   39.50    5.90   1
   4 -11 -10   15.40    4.40   1
  -4  11  10    8.90    5.80   1
  -4  11   9   66.10    7.80   1
  -4  11   8    8.00    3.30   1
  -4  11   7  344.20   18.30   1
  -4  11   6    2.90    3.70   1
  -4  11   5  390.70   19.60   1
  -4  11   4   46.90    6.00   1
  -4  11   3  319.70   15.80   1
  -4  11   2    8.00    2.90   1
  -4  11   1  199.00   11.00   1
  -4  11   0  100.10    7.30   1
  -4  11  -1  325.10   14.90   1
  -4  11  -2   -1.50    2.90   1
  -4  11  -3  104.20    7.40   1
  -4  11  -4  137.00    9.80   1
  -4  11  -5  382.10   19.60   1
  -4  11  -6   25.90    5.10   1
  -4  11  -7  349.80   19.00   1
  -4  11  -8   11.60    4.60   1
  -4  11  -9    8.90    4.70   1
  -4  11 -10   19.10    5.00   1
   4 -10 -11    6.90    5.40   1
  -4  10  11    1.60    3.30   1
   4 -10 -10   13.50    4.80   1
  -4  10  10   15.60    4.20   1
  -4  10   9    1.40    3.90   1
   4 -10  -8  611.40   30.60   1
  -4  10   8  652.80   31.40   1
   4 -10  -7   99.60    8.20   1
  -4  10   7   81.80    6.90   1
  -4  10   6  142.20    9.60   1
  -4  10   5  192.70   10.70   1
  -4  10   4   21.00    4.20   1
  -4  10   3  484.30   21.60   1
  -4  10   2  338.90   16.80   1
  -4  10   1    1.80    2.90   1
  -4  10   0  199.10    9.70   1
  -4  10  -1  111.70    6.60   1
  -4  10  -2  585.00   25.30   1
  -4  10  -3   -0.70    2.20   1
  -4  10  -4  152.60    9.70   1
  -4  10  -5   83.00    6.30   1
  -4  10  -6  209.70   11.10   1
  -4  10  -7   14.40    4.60   1
  -4  10  -8  119.30    9.50   1
  -4  10  -9    1.90    2.90   1
  -4  10 -10   45.50    6.80   1
   4 -10  11   -1.10    4.40   1
  -4  10 -11    2.30    3.70   1
   4  -9 -12    9.20    4.60   1
  -4   9  12    6.50    5.30   1
   4  -9 -11  148.20   12.90   1
  -4   9  11  132.10   12.10   1
   4  -9 -10   76.40    7.90   1
  -4   9  10   71.10    7.00   1
   4  -9  -9  135.50    9.70   1
  -4   9   9  135.70   11.10   1
   4  -9  -8    7.30    3.10   1
  -4   9   8   -2.50    2.20   1
   4  -9  -7  207.00   11.70   1
  -4   9   7  220.50   11.80   1
   4  -9  -6   24.50    4.70   1
  -4   9   6   15.50    3.50   1
  -4   9   5   11.30    3.20   1
  -4   9   4    9.30    3.10   1
  -4   9   3   34.30    4.00   1
  -4   9   2   14.70    2.60   1
  -4   9   1  670.00   24.80   1
  -4   9   0  119.30    6.90   1
  -4   9  -1  511.40   20.90   1
  -4   9  -2  167.20    8.90   1
  -4   9  -3  518.90   21.00   1
  -4   9  -4  323.90   15.50   1
  -4   9  -5   29.10    4.30   1
  -4   9  -6   83.40    6.20   1
  -4   9  -7  124.40    8.20   1
  -4   9  -8   65.40    6.10   1
  -4   9  -9  352.30   19.00   1
   4  -9  10   -0.30    2.40   1
  -4   9 -10   -1.60    3.90   1
   4  -9  11  315.50   17.70   1
  -4   9 -11  291.50   19.60   1
   4  -8 -13   -0.10    3.50   1
  -4   8  13    3.50    5.10   1
   4  -8 -12   15.20    5.30   1
  -4   8  12    9.30    4.60   1
  -4   8  11   31.10    5.60   1
   4  -8 -10  261.90   16.20   1
  -4   8  10  266.60   16.20   1
   4  -8  -9   11.90    3.20   1
  -4   8   9   17.70    4.20   1
   4  -8  -8   21.50    3.80   1
  -4   8   8   23.80    2.30   1
   4  -8  -7   -1.20    2.20   1
  -4   8   7   -0.70    1.40   1
  -4   8   6   30.70    3.50   1
   4  -8  -5  130.00    7.70   1
  -4   8   5  132.60    8.30   1
   4  -8  -4  190.40    9.60   1
  -4   8   4  210.10    7.90   1
   4  -8  -3  150.70    9.00   1
  -4   8   3  158.90    6.30   1
   4  -8  -2  267.20   13.70   1
  -4   8   2  267.20    8.90   1
   4  -8  -1  188.70    9.30   1
  -4   8   1  177.40    6.10   1
   4  -8   0 1129.40   40.10   1
  -4   8   0 1181.90   30.90   1
   4  -8   1  131.60    7.80   1
  -4   8  -1  123.60    5.20   1
   4  -8   2  368.10   17.00   1
  -4   8  -2  401.90   16.00   1
  -4   8  -3   23.10    2.80   1
  -4   8  -4  228.20   10.50   1
  -4   8  -5    8.30    3.30   1
  -4   8  -6  493.60   20.20   1
  -4   8  -7  290.60   13.50   1
  -4   8  -8   24.30    3.90   1
  -4   8  -9   -3.70    3.70   1
   4  -8  10  236.40   12.80   1
  -4   8 -10  251.90   15.90   1
   4  -8  11   79.00    7.20   1
  -4   8 -11   81.60    9.10   1
   4  -8  12  111.30    9.10   1
  -4   8 -12  123.30   10.90   1
   4  -7 -13   72.30    8.60   1
  -4   7  13   65.40    7.70   1
   4  -7 -12    1.40    4.60   1
  -4   7  12    3.10    2.30   1
   4  -7 -11   -0.40    3.90   1
  -4   7  11    8.20    4.10   1
   4  -7 -10   11.50    4.00   1
  -4   7  10    0.20    3.30   1
   4  -7  -9   53.60    5.10   1
  -4   7   9   45.10    3.00   1
   4  -7  -8  196.00   11.00   1
  -4   7   8  179.90    6.70   1
   4  -7  -7  255.70   12.30   1
  -4   7   7  265.20    8.70   1
   4  -7  -6   59.80    5.60   1
  -4   7   6   46.70    3.20   1
   4  -7  -5   11.20    2.70   1
  -4   7   5   13.40    1.60   1
   4  -7  -4  631.60   17.80   1
  -4   7   4  654.90   18.80   1
   4  -7  -3 1332.70   47.10   1
  -4   7   3 1244.80   32.40   1
   4  -7  -2    2.10    2.30   1
  -4   7   2    2.80    1.70   1
   4  -7  -1  595.00   22.90   1
  -4   7   1  569.70   15.40   1
   4  -7   0   31.70    3.40   1
  -4   7   0   27.10    2.20   1
   4  -7   1  437.00   18.90   1
  -4   7  -1  457.70   13.90   1
   4  -7   2  452.20   18.00   1
  -4   7  -2  446.50   17.50   1
   4  -7   3  190.70   10.30   1
  -4   7  -3  211.50   10.20   1
   4  -7   4   43.50    4.40   1
  -4   7  -4   34.40    4.00   1
  -4   7  -5    3.50    2.70   1
  -4   7  -6 1198.80   41.90   1
  -4   7  -7  382.90   17.00   1
  -4   7  -8  121.70    8.20   1
  -4   7  -9   79.10    7.10   1
   4  -7  10    0.20    3.00   1
  -4   7 -10    7.50    4.10   1
   4  -7  11   67.80    6.40   1
  -4   7 -11   54.50    7.20   1
   4  -7  12    5.10    3.30   1
  -4   7 -12   13.60    5.40   1
   4  -6 -14    5.10    5.30   1
  -4   6  14    6.10    4.90   1
   4  -6 -13   10.80    5.00   1
  -4   6  13   -0.20    4.10   1
   4  -6 -12   46.00    6.00   1
  -4   6  12   29.20    2.70   1
   4  -6 -11  305.10   16.20   1
  -4   6  11  301.70   11.30   1
   4  -6 -10   72.40    6.00   1
  -4   6  10   61.60    6.10   1
   4  -6  -9   91.20    6.50   1
  -4   6   9   81.10    4.40   1
  -4   6   8   17.80    2.10   1
   4  -6  -7    7.90    2.60   1
  -4   6   7    4.90    1.40   1
   4  -6  -6  798.80   29.70   1
  -4   6   6  846.60   16.50   1
   4  -6  -5   53.80    4.60   1
  -4   6   5   55.70    2.20   1
   4  -6  -4  231.30    8.00   1
  -4   6   4  226.40    7.90   1
   4  -6  -3    0.50    1.40   1
  -4   6   3    1.30    1.20   1
   4  -6  -2  188.40    8.60   1
  -4   6   2  191.00    6.20   1
   4  -6  -1  403.20   16.40   1
  -4   6   1  413.00   11.30   1
   4  -6   0  104.00    5.50   1
  -4   6   0   96.70    3.90   1
   4  -6   1  110.10    5.80   1
  -4   6  -1  108.00    4.10   1
   4  -6   2  341.70   13.20   1
  -4   6  -2  318.30   12.90   1
   4  -6   3   44.80    3.90   1
  -4   6  -3   34.90    3.50   1
   4  -6   4 1269.00   45.10   1
  -4   6  -4 1259.70   47.10   1
   4  -6   5  334.30   16.70   1
  -4   6  -5  324.00   13.80   1
  -4   6  -6   52.10    4.60   1
  -4   6  -7 1120.20   42.70   1
  -4   6  -8   47.30    5.50   1
  -4   6  -9  307.60   14.10   1
   4  -6  10   44.40    4.40   1
  -4   6 -10   44.30    5.60   1
   4  -6  11   13.80    3.30   1
  -4   6 -11   33.10    5.30   1
   4  -6  12  144.70   10.10   1
  -4   6 -12  126.60   10.50   1
  -4   6 -13    8.00    5.40   1
   4  -5 -14   60.40    7.90   1
  -4   5  14   73.00    7.90   1
   4  -5 -13   36.50    5.70   1
  -4   5  13   29.30    5.10   1
   4  -5 -12   27.40    5.30   1
  -4   5  12   26.80    2.70   1
   4  -5 -11   27.60    4.80   1
  -4   5  11   26.20    2.80   1
   4  -5 -10   98.80    7.10   1
  -4   5  10   94.60    4.60   1
   4  -5  -9  359.00   11.60   1
  -4   5   9  342.20   16.30   1
   4  -5  -8    1.20    3.10   1
  -4   5   8    6.80    1.20   1
   4  -5  -7  432.50   18.10   1
  -4   5   7  437.10    9.70   1
   4  -5  -6   91.10    6.50   1
  -4   5   6   81.20    2.50   1
   4  -5  -5   77.10    5.10   1
  -4   5   5   72.70    2.20   1
   4  -5  -4  234.60    7.40   1
  -4   5   4  228.60    5.70   1
   4  -5  -3    7.80    1.70   1
  -4   5   3    5.40    1.60   1
   4  -5  -2  357.20   10.40   1
  -4   5   2  370.00   10.20   1
   4  -5  -1   17.60    2.00   1
  -4   5   1   15.50    1.60   1
   4  -5   0  102.60    5.30   1
  -4   5   0  112.20    5.90   1
   4  -5   1 3486.20  116.60   1
  -4   5  -1 3293.40   76.10   1
   4  -5   2  217.30    9.00   1
  -4   5  -2  208.90    9.30   1
   4  -5   3  147.10    7.30   1
  -4   5  -3  138.90    7.30   1
   4  -5   4  138.50    7.80   1
  -4   5  -4  149.30    7.90   1
   4  -5   5  377.80   16.60   1
  -4   5  -5  349.10   14.80   1
   4  -5   6  263.80   12.60   1
  -4   5  -6  273.40   11.90   1
  -4   5  -7  212.80   10.40   1
  -4   5  -8   94.20    6.70   1
   4  -5   9  184.70    9.10   1
  -4   5  -9  186.50   10.60   1
   4  -5  10   -2.80    2.20   1
  -4   5 -10    2.10    2.40   1
   4  -5  11  185.00   10.40   1
  -4   5 -11  188.10   11.90   1
   4  -5  12   92.30    6.80   1
  -4   5 -12   90.60    8.90   1
  -4   5 -13   82.60    7.80   1
   4  -4 -15    3.90    5.50   1
  -4   4  15  -11.60    4.70   1
   4  -4 -14   57.20    7.30   1
  -4   4  14   45.20    6.10   1
   4  -4 -13   29.00    5.60   1
  -4   4  13   34.10    3.00   1
   4  -4 -12  152.30   10.20   1
  -4   4  12  148.40    6.80   1
   4  -4 -11  157.00    9.90   1
  -4   4  11  174.00    6.80   1
   4  -4 -10  127.40    8.90   1
  -4   4  10  118.80    5.20   1
   4  -4  -9   55.60    3.50   1
  -4   4   9   63.20    2.80   1
   4  -4  -8 1221.00   30.50   1
  -4   4   8 1180.10   26.50   1
   4  -4  -7   13.20    2.40   1
  -4   4   7   10.80    1.10   1
   4  -4  -6  281.70   12.70   1
  -4   4   6  273.20    5.80   1
   4  -4  -5    2.80    2.50   1
  -4   4   5    1.50    0.80   1
   4  -4  -4  426.10   11.80   1
  -4   4   4  434.70    9.60   1
   4  -4  -3   70.40    3.00   1
  -4   4   3   70.90    2.40   1
   4  -4  -2 1869.20   44.70   1
  -4   4   2 1828.80   43.60   1
   4  -4  -1  736.60   18.50   1
  -4   4   1  726.30   18.80   1
   4  -4   0  238.30    9.40   1
  -4   4   0  227.10    6.80   1
   4  -4   1  275.20   10.80   1
  -4   4  -1  269.60    7.80   1
   4  -4   2 2824.70   93.10   1
  -4   4  -2 2641.40   87.60   1
   4  -4   3  502.40   18.70   1
  -4   4  -3  478.60   18.40   1
   4  -4   4  238.90   11.60   1
  -4   4  -4  267.10   11.20   1
   4  -4   5   81.40    5.20   1
  -4   4  -5   73.00    4.90   1
   4  -4   6  386.00   16.60   1
  -4   4  -6  357.20   14.80   1
  -4   4  -7   90.50    6.00   1
  -4   4  -8  148.90    9.00   1
   4  -4   9   18.50    2.40   1
  -4   4  -9   18.50    3.10   1
   4  -4  10  163.30    8.10   1
  -4   4 -10  175.20   11.10   1
   4  -4  11   55.60    4.50   1
  -4   4 -11   42.00    5.30   1
   4  -4  12  198.50   11.20   1
  -4   4 -12  224.80   15.80   1
  -4   4 -13   12.10    2.80   1
   4  -3 -15   32.60    4.70   1
  -4   3  15   27.70    5.70   1
   4  -3 -14    6.40    2.90   1
  -4   3  14    5.00    3.80   1
   4  -3 -13  258.70   10.80   1
  -4   3  13  271.30   10.80   1
   4  -3 -12   49.90    3.20   1
  -4   3  12   52.60    3.30   1
   4  -3 -11  642.10   17.40   1
  -4   3  11  647.20   20.00   1
   4  -3 -10   16.30    3.90   1
  -4   3  10   12.90    1.50   1
   4  -3  -9  445.20   13.00   1
  -4   3   9  464.30   11.00   1
   4  -3  -8   18.60    2.00   1
  -4   3   8   23.80    1.50   1
   4  -3  -7  868.20   23.00   1
  -4   3   7  889.10   14.50   1
   4  -3  -6  320.00   13.90   1
  -4   3   6  290.70    5.90   1
   4  -3  -5  389.20   15.80   1
  -4   3   5  388.60    7.80   1
   4  -3  -4   -0.30    1.00   1
  -4   3   4    1.40    0.80   1
   4  -3  -3 1050.80   25.80   1
  -4   3   3 1080.50   21.80   1
   4  -3  -2  692.00   17.50   1
  -4   3   2  703.00   14.70   1
   4  -3  -1 2288.00   53.50   1
  -4   3   1 2224.20   75.00   1
   4  -3   0  144.70    6.40   1
  -4   3   0  145.00    4.50   1
   4  -3   1 3034.00   99.20   1
  -4   3  -1 2859.90   95.00   1
   4  -3   2  203.10    8.70   1
  -4   3  -2  192.30    8.20   1
   4  -3   3  257.50   10.70   1
  -4   3  -3  230.80   10.80   1
   4  -3   4  492.20   19.30   1
  -4   3  -4  446.20   17.00   1
   4  -3   5  167.40    7.60   1
  -4   3  -5  182.90    8.70   1
   4  -3   6    0.80    2.10   1
  -4   3  -6    2.60    2.40   1
  -4   3  -7   57.00    4.70   1
   4  -3   8  148.40    7.40   1
  -4   3  -8  136.50    7.60   1
   4  -3   9  563.70   21.50   1
  -4   3  -9  574.60   24.30   1
   4  -3  10    2.70    1.90   1
  -4   3 -10   -4.40    3.20   1
   4  -3  11   33.80    3.20   1
  -4   3 -11   27.20    4.30   1
  -4   3 -12    3.90    2.40   1
  -4   3 -13   44.80    4.30   1
   4  -2 -15   37.20    4.20   1
   4  -2 -14  492.80   19.00   1
   4  -2 -13   37.60    3.40   1
   4  -2 -12   38.60    2.20   1
  -4   2  12   39.90    3.80   1
   4  -2 -11   42.70    2.30   1
  -4   2  11   41.90    2.90   1
   4  -2 -10    6.50    1.20   1
  -4   2  10    3.80    1.40   1
   4  -2  -9  503.10    9.80   1
  -4   2   9  537.10   12.60   1
   4  -2  -8  708.20   15.10   1
  -4   2   8  732.60   15.30   1
   4  -2  -7    1.50    1.00   1
  -4   2   7    1.70    0.90   1
   4  -2  -6  784.50   16.60   1
  -4   2   6  789.60   12.70   1
   4  -2  -5  118.30    4.20   1
  -4   2   5  114.40    2.90   1
   4  -2  -4  512.10   13.90   1
  -4   2   4  526.10    9.60   1
   4  -2  -3 1314.40   26.50   1
  -4   2   3 1308.60   26.30   1
   4  -2  -2  287.50    7.90   1
  -4   2   2  298.60    6.80   1
   4  -2  -1   39.50    1.80   1
  -4   2   1   44.00    1.50   1
   4  -2   0  311.00    8.40   1
  -4   2   0  302.10    6.90   1
   4  -2   1   43.70    2.70   1
  -4   2  -1   45.40    1.90   1
   4  -2   2  124.80    6.20   1
  -4   2  -2  123.00    6.10   1
   4  -2   3  436.30   16.70   1
  -4   2  -3  420.40   15.30   1
   4  -2   4 1615.60   55.20   1
  -4   2  -4 1562.00   53.90   1
   4  -2   5  106.80    6.30   1
  -4   2  -5  100.60    5.90   1
   4  -2   6 2226.30   77.60   1
  -4   2  -6 2072.30   72.20   1
   4  -2   7  597.20   23.20   1
  -4   2  -7  630.10   25.10   1
   4  -2   8  117.30    6.30   1
  -4   2  -8  117.90    6.90   1
   4  -2   9   25.20    2.40   1
  -4   2  -9   25.30    1.40   1
   4  -2  10  402.40   16.70   1
  -4   2 -10  392.00   12.40   1
   4  -2  11   54.00    3.80   1
  -4   2 -11   58.60    3.70   1
  -4   2 -12   68.60    4.80   1
  -4   2 -13    8.10    3.00   1
   4  -1 -15   22.20    3.80   1
   4  -1 -14    5.10    2.90   1
   4  -1 -13  163.80    5.80   1
   4  -1 -12    3.70    1.50   1
   4  -1 -11   10.30    1.50   1
  -4   1  11    4.70    1.70   1
   4  -1 -10  487.00   11.70   1
  -4   1  10  488.80   14.70   1
   4  -1  -9   54.40    2.00   1
  -4   1   9   53.80    2.70   1
   4  -1  -8   21.80    1.30   1
  -4   1   8   23.70    1.80   1
   4  -1  -7  748.40   16.50   1
  -4   1   7  746.50   16.10   1
   4  -1  -6  774.60   16.10   1
  -4   1   6  777.70   16.30   1
   4  -1  -5  232.90    5.60   1
  -4   1   5  220.10    5.20   1
   4  -1  -4   63.80    2.20   1
  -4   1   4   58.30    1.60   1
   4  -1  -3 1975.20   37.90   1
  -4   1   3 1942.00   32.70   1
   4  -1  -2    9.30    0.80   1
  -4   1   2   12.00    0.90   1
   4  -1  -1    6.80    0.70   1
  -4   1   1    8.70    0.80   1
   4  -1   0  313.90    8.20   1
  -4   1   0  301.30    6.50   1
   4  -1   1 2818.60   92.60   1
  -4   1  -1 2815.00   53.90   1
   4  -1   2  812.20   29.00   1
  -4   1  -2  800.60   20.50   1
   4  -1   3 2985.90   97.90   1
  -4   1  -3 2886.60   67.90   1
   4  -1   4  513.10   20.50   1
  -4   1  -4  529.10   14.20   1
   4  -1   5  864.60   33.20   1
  -4   1  -5  832.00   21.10   1
   4  -1   6  300.30   14.40   1
  -4   1  -6  317.90   13.50   1
   4  -1   7 1323.00   44.40   1
  -4   1  -7 1296.10   46.00   1
   4  -1   8   13.30    1.50   1
  -4   1  -8   15.90    1.50   1
   4  -1   9  429.70   16.40   1
  -4   1  -9  436.80   10.10   1
   4  -1  10   16.00    1.90   1
  -4   1 -10   13.70    1.60   1
  -4   1 -11  133.00    6.60   1
  -4   1 -12    6.90    2.80   1
  -4   1 -13  267.80   20.00   1
   4   0 -15   15.80    3.50   1
   4   0 -14   43.40    4.10   1
   4   0 -13   14.70    1.90   1
   4   0 -12  207.80    6.80   1
   4   0 -11   -1.00    1.30   1
  -4   0  11   -1.00    2.10   1
   4   0 -10  108.30    3.80   1
  -4   0  10  109.40    4.50   1
   4   0  -9   46.50    1.80   1
  -4   0   9   45.40    2.40   1
   4   0  -8  973.60   17.90   1
  -4   0   8 1000.00   24.70   1
   4   0  -7  198.90    4.30   1
  -4   0   7  196.80    6.10   1
   4   0  -6 1232.10   24.50   1
  -4   0   6 1203.50   23.70   1
   4   0  -5    5.80    1.10   1
  -4   0   5    3.70    0.50   1
   4   0  -4   52.40    2.00   1
  -4   0   4   49.30    1.40   1
   4   0  -3  170.30    3.50   1
  -4   0   3  168.40    4.20   1
   4   0  -2 3164.60   75.40   1
  -4   0   2 3058.50  100.60   1
   4   0  -1  271.90    6.20   1
  -4   0   1  277.60    6.20   1
   4   0   0 1091.30   21.50   1
  -4   0   0 1091.70   21.40   1
   4   0   1 2004.20   48.60   1
  -4   0  -1 2032.10   39.10   1
   4   0   2 2437.80   80.80   1
  -4   0  -2 2346.90   54.50   1
   4   0   3   -0.20    1.50   1
  -4   0  -3    2.80    0.40   1
   4   0   4 1380.20   49.30   1
  -4   0  -4 1369.40   22.70   1
   4   0   5  358.40   15.60   1
  -4   0  -5  332.20    6.10   1
   4   0   6  192.20    5.90   1
  -4   0  -6  188.60    4.60   1
   4   0   7    7.90    1.00   1
  -4   0  -7    7.80    1.10   1
   4   0   8  648.40   23.60   1
  -4   0  -8  669.30   14.70   1
  -4   0  -9    0.00    1.10   1
  -4   0 -10  350.00   11.70   1
  -4   0 -11   70.70    3.80   1
  -4   0 -12  188.30    8.20   1
  -4   0 -13   13.40    5.30   1
   4   1 -15    2.60    4.80   1
   4   1 -14   19.00    2.40   1
   4   1 -13   33.50    2.60   1
   4   1 -12   38.00    2.50   1
  -4  -1  12   31.10    4.00   1
   4   1 -11  422.70   10.50   1
  -4  -1  11  409.00   17.40   1
   4   1 -10  232.50    6.10   1
  -4  -1  10  207.80   10.10   1
   4   1  -9  970.80   20.60   1
  -4  -1   9  977.10   34.40   1
   4   1  -8  534.70    9.50   1
  -4  -1   8  550.00   14.70   1
   4   1  -7  216.80    4.30   1
  -4  -1   7  210.60    5.10   1
   4   1  -6   20.40    0.90   1
  -4  -1   6   20.60    1.10   1
   4   1  -5  384.50    9.00   1
  -4  -1   5  350.80    6.40   1
   4   1  -4 2236.00   44.10   1
  -4  -1   4 2123.70   50.90   1
   4   1  -3 2258.30   45.10   1
  -4  -1   3 2205.20   72.10   1
   4   1  -2  666.90   12.00   1
  -4  -1   2  641.10   15.20   1
   4   1  -1  404.00    6.90   1
  -4  -1   1  389.80    8.50   1
   4   1   0   38.40    1.00   1
  -4  -1   0   36.10    1.40   1
   4   1   1 1076.10   21.40   1
  -4  -1  -1 1066.10   21.20   1
   4   1   2  246.70    5.60   1
  -4  -1  -2  250.20    5.60   1
   4   1   3  483.90   12.20   1
  -4  -1  -3  487.00   10.00   1
   4   1   4  472.70   19.80   1
  -4  -1  -4  486.50    8.60   1
   4   1   5  205.70    9.00   1
  -4  -1  -5  185.50    4.40   1
   4   1   6    9.30    2.10   1
  -4  -1  -6   10.60    1.20   1
  -4  -1  -7   49.70    1.90   1
  -4  -1  -8   -1.40    1.10   1
  -4  -1  -9  362.10    8.50   1
  -4  -1 -10    0.90    1.70   1
  -4  -1 -11  283.40    9.70   1
  -4  -1 -12   27.20    5.30   1
  -4  -1 -13   70.10    7.20   1
   4   2 -15    3.70    5.40   1
   4   2 -14  362.30   12.40   1
   4   2 -13   63.00    3.40   1
   4   2 -12  509.30   12.00   1
  -4  -2  12  445.90   19.80   1
   4   2 -11  127.00    4.20   1
  -4  -2  11  131.50    7.10   1
   4   2 -10    9.80    1.20   1
  -4  -2  10   10.50    1.60   1
   4   2  -9   -0.20    1.00   1
  -4  -2   9    0.50    1.30   1
   4   2  -8  533.60   10.50   1
  -4  -2   8  553.30   14.90   1
   4   2  -7  105.10    3.10   1
  -4  -2   7   96.10    3.40   1
   4   2  -6   23.60    1.10   1
  -4  -2   6   25.50    1.20   1
   4   2  -5  269.40    6.70   1
  -4  -2   5  257.20    7.50   1
   4   2  -4  984.30   20.50   1
  -4  -2   4  961.60   23.80   1
   4   2  -3  719.60   15.60   1
  -4  -2   3  689.70   17.40   1
   4   2  -2 1958.60   39.00   1
  -4  -2   2 1885.30   35.30   1
   4   2  -1 1155.40   20.60   1
  -4  -2   1 1115.10   21.70   1
   4   2   0  119.50    2.80   1
  -4  -2   0  120.70    3.60   1
   4   2   1  216.00    4.50   1
  -4  -2  -1  211.20    6.00   1
   4   2   2   61.80    2.00   1
  -4  -2  -2   45.90    2.90   1
   4   2   3   24.50    1.70   1
  -4  -2  -3   33.30    2.80   1
   4   2   4   61.20    4.40   1
  -4  -2  -4   62.60    3.90   1
   4   2   5   38.70    3.70   1
  -4  -2  -5   42.30    3.40   1
   4   2   6  324.80   16.50   1
  -4  -2  -6  318.30    9.00   1
  -4  -2  -7  124.80    4.80   1
  -4  -2  -8  741.00   20.20   1
  -4  -2  -9   53.40    3.30   1
  -4  -2 -10  272.40    9.40   1
  -4  -2 -11    4.70    4.10   1
  -4  -2 -12  119.00   10.30   1
  -4  -2 -13   11.50    4.50   1
   4   3 -15   11.00    5.30   1
   4   3 -14   20.50    3.20   1
   4   3 -13  258.60    7.80   1
   4   3 -12    4.30    1.60   1
  -4  -3  12    9.90    3.50   1
   4   3 -11  102.90    4.30   1
  -4  -3  11   96.80    4.50   1
   4   3 -10  144.20    7.40   1
  -4  -3  10  145.80    5.80   1
   4   3  -9   29.40    1.90   1
  -4  -3   9   38.20    2.30   1
   4   3  -8   39.40    1.80   1
  -4  -3   8   39.60    2.20   1
   4   3  -7  139.50    3.90   1
  -4  -3   7  135.00    4.30   1
   4   3  -6   16.90    0.90   1
  -4  -3   6   16.90    1.00   1
   4   3  -5  106.60    4.00   1
  -4  -3   5  102.80    5.50   1
   4   3  -4   50.10    2.50   1
  -4  -3   4   48.50    3.40   1
   4   3  -3 1254.90   20.60   1
  -4  -3   3 1218.00   41.70   1
   4   3  -2  213.90    4.10   1
  -4  -3   2  208.30    8.50   1
   4   3  -1 1510.70   25.90   1
  -4  -3   1 1461.40   34.40   1
   4   3   0  365.20    8.40   1
  -4  -3   0  353.50    9.20   1
   4   3   1   51.10    2.00   1
  -4  -3  -1   50.50    2.00   1
   4   3   2    1.40    0.60   1
  -4  -3  -2   -0.10    1.30   1
   4   3   3  631.40   11.40   1
  -4  -3  -3  627.30   22.80   1
   4   3   4  214.00    5.50   1
  -4  -3  -4  195.00    9.20   1
   4   3   5  680.10   28.00   1
  -4  -3  -5  663.60   25.40   1
  -4  -3  -6  100.50    3.60   1
  -4  -3  -7  271.80    8.30   1
  -4  -3  -8    5.20    1.30   1
  -4  -3  -9  375.30   11.80   1
  -4  -3 -10   -0.90    1.60   1
  -4  -3 -11   16.10    3.90   1
  -4  -3 -12   19.00    5.30   1
  -4  -3 -13   92.10    9.70   1
   4   4 -14  112.80    7.40   1
  -4  -4  14  111.00    9.10   1
   4   4 -13    3.60    2.80   1
  -4  -4  13    1.80    3.40   1
   4   4 -12   29.70    3.00   1
  -4  -4  12   37.70    4.20   1
   4   4 -11   31.70    3.20   1
  -4  -4  11   24.90    2.50   1
   4   4 -10   -1.10    1.50   1
  -4  -4  10    1.00    1.50   1
   4   4  -9    2.60    1.30   1
  -4  -4   9    3.60    1.30   1
   4   4  -8   52.60    2.50   1
  -4  -4   8   52.00    2.60   1
   4   4  -7  247.90    7.30   1
  -4  -4   7  230.80    6.60   1
   4   4  -6  748.30   18.60   1
  -4  -4   6  702.30   17.40   1
   4   4  -5  196.80    5.50   1
  -4  -4   5  204.00    9.00   1
   4   4  -4  335.00    6.90   1
  -4  -4   4  324.90   13.60   1
   4   4  -3    1.20    0.50   1
  -4  -4   3    1.90    1.10   1
   4   4  -2   34.90    1.30   1
  -4  -4   2   38.40    2.70   1
   4   4  -1    2.90    0.70   1
  -4  -4   1    5.00    1.30   1
   4   4   0  356.60    8.40   1
  -4  -4   0  350.80    9.30   1
   4   4   1   59.00    2.20   1
  -4  -4  -1   61.20    2.30   1
   4   4   2  437.50    8.40   1
  -4  -4  -2  433.80   11.20   1
   4   4   3   40.90    1.40   1
  -4  -4  -3   47.60    3.70   1
   4   4   4  808.00   22.60   1
  -4  -4  -4  784.80   27.20   1
   4   4   5    0.90    0.60   1
  -4  -4  -5    1.40    2.10   1
  -4  -4  -6  283.00   12.60   1
  -4  -4  -7   52.30    2.90   1
  -4  -4  -8  225.60    7.80   1
  -4  -4  -9    7.00    2.10   1
  -4  -4 -10  118.90    6.10   1
  -4  -4 -11   -3.40    3.20   1
  -4  -4 -12    9.90    5.50   1
   4   5 -14   12.10    3.10   1
  -4  -5  14   21.90    5.50   1
  -4  -5  13  110.90    8.70   1
  -4  -5  12   29.70    4.30   1
   4   5 -11   13.90    2.70   1
  -4  -5  11   23.90    4.20   1
   4   5 -10    3.40    1.70   1
  -4  -5  10    7.30    1.60   1
   4   5  -9   99.00    4.80   1
  -4  -5   9  100.10    4.20   1
   4   5  -8   20.00    1.80   1
  -4  -5   8   11.70    1.40   1
   4   5  -7  164.70    6.30   1
  -4  -5   7  168.90    5.30   1
   4   5  -6  148.30    5.80   1
  -4  -5   6  143.10    4.50   1
   4   5  -5  139.90    3.40   1
  -4  -5   5  153.00    8.00   1
   4   5  -4    4.40    0.60   1
  -4  -5   4    3.70    1.40   1
   4   5  -3  129.30    3.20   1
  -4  -5   3  126.40    6.30   1
   4   5  -2  262.50    6.00   1
  -4  -5   2  259.20   10.10   1
   4   5  -1    5.30    0.90   1
  -4  -5   1    5.90    1.50   1
   4   5   0   10.60    1.10   1
  -4  -5   0   14.50    1.70   1
   4   5   1  205.00    5.50   1
  -4  -5  -1  201.80    5.60   1
   4   5   2    4.00    0.90   1
  -4  -5  -2    2.30    0.80   1
   4   5   3  915.20   17.00   1
  -4  -5  -3  904.20   22.10   1
   4   5   4  120.70    3.20   1
  -4  -5  -4  122.60    6.40   1
   4   5   5  306.30    7.40   1
  -4  -5  -5  299.10   13.60   1
   4   5   6   39.50    1.60   1
  -4  -5  -6   40.30    4.60   1
  -4  -5  -7  137.90    8.70   1
  -4  -5  -8    7.00    3.40   1
  -4  -5  -9   43.20    3.20   1
  -4  -5 -10   86.00    7.10   1
  -4  -5 -11   36.30    6.50   1
  -4  -5 -12   22.50    6.10   1
  -4  -6  14   12.60    5.10   1
  -4  -6  13    6.40    3.30   1
  -4  -6  12  286.40   15.30   1
  -4  -6  11    1.40    3.30   1
   4   6 -10  157.40    7.90   1
  -4  -6  10  150.90    9.30   1
   4   6  -9   39.40    3.00   1
  -4  -6   9   39.10    2.30   1
   4   6  -8   95.60    4.60   1
  -4  -6   8  100.80    3.90   1
   4   6  -7   -0.70    1.20   1
  -4  -6   7    0.30    1.00   1
   4   6  -6   16.80    1.60   1
  -4  -6   6   14.60    1.30   1
   4   6  -5   11.10    0.90   1
  -4  -6   5   19.60    3.00   1
   4   6  -4    4.40    1.00   1
  -4  -6   4    1.50    1.30   1
   4   6  -3   47.90    1.80   1
  -4  -6   3   50.20    3.60   1
   4   6  -2  633.20   13.70   1
  -4  -6   2  589.40   21.60   1
   4   6  -1   12.30    1.20   1
  -4  -6   1   17.80    2.10   1
   4   6   0   83.60    2.80   1
  -4  -6   0   86.70    4.30   1
   4   6   1  155.60    3.80   1
  -4  -6  -1  152.40    6.50   1
   4   6   2  582.60   10.40   1
  -4  -6  -2  568.30   14.80   1
   4   6   3    0.50    0.90   1
  -4  -6  -3    1.60    0.90   1
   4   6   4   90.20    2.60   1
  -4  -6  -4  100.90    3.40   1
   4   6   5    3.30    1.00   1
  -4  -6  -5    0.50    1.80   1
   4   6   6    8.00    1.00   1
  -4  -6  -6    5.40    2.80   1
  -4  -6  -7    0.90    2.20   1
  -4  -6  -8  105.60    8.00   1
  -4  -6  -9   -2.80    3.70   1
  -4  -6 -10  267.40   17.60   1
  -4  -6 -11   49.90    6.90   1
  -4  -7  13   82.60    8.40   1
  -4  -7  12    0.80    3.80   1
  -4  -7  11  252.40   14.50   1
  -4  -7  10    3.10    2.50   1
   4   7  -9  270.90   10.90   1
  -4  -7   9  277.00   14.20   1
   4   7  -8   58.70    3.60   1
  -4  -7   8   56.00    2.80   1
   4   7  -7    6.30    1.60   1
  -4  -7   7   11.10    1.50   1
   4   7  -6   12.30    1.70   1
  -4  -7   6   11.90    1.50   1
   4   7  -5  406.00   10.60   1
  -4  -7   5  391.10   15.50   1
   4   7  -4   27.20    1.60   1
  -4  -7   4   29.90    3.20   1
   4   7  -3   96.60    3.30   1
  -4  -7   3   89.10    5.70   1
   4   7  -2   76.30    2.80   1
  -4  -7   2   73.50    4.50   1
   4   7  -1  447.60   10.50   1
  -4  -7   1  445.20   17.60   1
   4   7   0    3.90    1.20   1
  -4  -7   0   10.20    2.10   1
   4   7   1  389.60    8.50   1
  -4  -7  -1  395.30   15.50   1
   4   7   2    4.00    1.10   1
  -4  -7  -2    1.60    1.20   1
   4   7   3   63.30    2.10   1
  -4  -7  -3   60.80    3.50   1
   4   7   4    4.30    1.20   1
  -4  -7  -4    4.50    1.00   1
   4   7   5  153.00    4.90   1
  -4  -7  -5  152.10    4.80   1
   4   7   6    9.90    1.40   1
  -4  -7  -6    2.90    2.20   1
  -4  -7  -7   93.40    6.70   1
  -4  -7  -8    7.70    4.10   1
  -4  -7  -9   91.70    8.80   1
  -4  -7 -10   14.80    5.10   1
  -4  -7 -11   29.40    6.90   1
  -4  -8  12  111.40    9.00   1
  -4  -8  11   26.20    5.00   1
  -4  -8  10  193.70   11.20   1
  -4  -8   9  105.40    7.40   1
   4   8  -8  254.80   10.80   1
  -4  -8   8  266.20   13.50   1
   4   8  -7   58.00    3.80   1
  -4  -8   7   57.80    3.20   1
   4   8  -6   34.90    2.80   1
  -4  -8   6   43.10    2.60   1
   4   8  -5    2.70    1.10   1
  -4  -8   5   -1.50    1.50   1
   4   8  -4  886.50   23.50   1
  -4  -8   4  899.10   33.00   1
   4   8  -3   28.90    1.90   1
  -4  -8   3   24.30    3.30   1
   4   8  -2  556.30   16.00   1
  -4  -8   2  528.30   20.80   1
   4   8  -1   34.80    2.40   1
  -4  -8   1   35.70    3.30   1
   4   8   0  207.70    7.50   1
  -4  -8   0  222.10    9.90   1
   4   8   1    1.10    1.20   1
  -4  -8  -1    2.80    1.60   1
   4   8   2   89.90    3.10   1
  -4  -8  -2   87.40    5.30   1
   4   8   3   -1.30    1.20   1
  -4  -8  -3   -0.10    1.60   1
   4   8   4    2.90    1.20   1
  -4  -8  -4    3.60    1.40   1
   4   8   5   65.60    3.30   1
  -4  -8  -5   71.30    3.70   1
   4   8   6  463.20   15.90   1
  -4  -8  -6  458.30   22.60   1
  -4  -8  -7    1.80    4.00   1
  -4  -8  -8   24.50    4.90   1
  -4  -8  -9    3.90    4.50   1
  -4  -8 -10   72.30    8.20   1
  -4  -9  12   81.60    8.40   1
  -4  -9  11  127.20    9.90   1
  -4  -9  10    2.20    3.20   1
  -4  -9   9    1.90    3.50   1
  -4  -9   8   55.30    6.20   1
   4   9  -7  165.30    8.10   1
  -4  -9   7  185.70   10.80   1
   4   9  -6   33.00    3.00   1
  -4  -9   6   38.90    4.40   1
   4   9  -5  557.80   15.90   1
  -4  -9   5  589.40   27.60   1
   4   9  -4    0.40    1.40   1
  -4  -9   4    1.90    2.40   1
   4   9  -3  438.70   13.50   1
  -4  -9   3  430.40   18.90   1
   4   9  -2   12.10    1.80   1
  -4  -9   2   15.70    3.00   1
   4   9  -1    2.00    1.50   1
  -4  -9   1    3.90    2.20   1
   4   9   0   11.80    2.00   1
  -4  -9   0   11.40    2.30   1
   4   9   1   60.00    3.10   1
  -4  -9  -1   65.90    4.90   1
   4   9   2    0.40    2.00   1
  -4  -9  -2   -0.10    1.70   1
   4   9   3  351.70   11.80   1
  -4  -9  -3  374.30   15.90   1
   4   9   4   20.50    2.50   1
  -4  -9  -4   19.70    2.40   1
   4   9   5  172.90    7.30   1
   4   9   6    6.00    4.10   1
   4   9   7  319.90   21.00   1
   4   9   8   -6.20    4.70   1
   4   9   9  129.70   11.70   1
  -4 -10  11   42.90    6.40   1
  -4 -10  10   59.80    7.30   1
  -4 -10   9   -1.70    4.40   1
  -4 -10   8   38.50    5.50   1
  -4 -10   7   13.50    3.80   1
   4  10  -6  116.70    6.90   1
  -4 -10   6  115.60    8.50   1
   4  10  -5   20.60    3.00   1
  -4 -10   5   26.60    4.60   1
   4  10  -4   92.30    5.80   1
  -4 -10   4  112.30    7.30   1
   4  10  -3   40.00    4.00   1
  -4 -10   3   36.70    4.40   1
   4  10  -2   28.10    2.60   1
  -4 -10   2   34.50    3.80   1
   4  10  -1  208.30    8.60   1
  -4 -10   1  231.10   12.20   1
   4  10   0  189.70    9.90   1
  -4 -10   0  194.60    9.70   1
   4  10   1  171.50   10.60   1
  -4 -10  -1  187.80    9.40   1
   4  10   2  158.90   10.60   1
  -4 -10  -2  175.90    9.80   1
   4  10   3   60.70    6.40   1
   4  10   4  309.80   12.40   1
   4  10   5   36.90    6.20   1
   4  10   6  516.40   30.30   1
   4  10   7   15.60    6.30   1
   4  10   8   86.40    9.60   1
  -4 -11   9   73.90    7.20   1
  -4 -11   8    1.60    4.20   1
  -4 -11   7   43.80    5.80   1
  -4 -11   6   -2.70    3.40   1
   4  11  -5   61.10    5.00   1
  -4 -11   5   64.30    6.20   1
   4  11  -4   44.50    4.50   1
  -4 -11   4   48.20    5.30   1
   4  11  -3  265.90   12.60   1
  -4 -11   3  283.90   15.30   1
   4  11  -2   13.00    3.30   1
  -4 -11   2   12.30    3.30   1
   4  11  -1   33.50    4.60   1
  -4 -11   1   23.00    3.80   1
   4  11   0   21.10    4.20   1
  -4 -11   0   28.00    3.80   1
   4  11   1  271.30   15.50   1
  -4 -11  -1  298.20   15.40   1
   4  11   2   -5.10    3.90   1
  -4 -11  -2   -0.40    2.10   1
   4  11   3  328.30   20.60   1
   4  11   4   -1.10    2.80   1
   4  11   5  117.70   12.20   1
   4  11   6   21.40    6.10   1
  -4 -12   8  148.40   12.60   1
  -4 -12   7   73.60    7.90   1
  -4 -12   6    9.10    4.50   1
  -4 -12   5   10.70    4.30   1
  -4 -12   4   13.50    4.10   1
   4  12  -3   -3.90    3.30   1
  -4 -12   3   -3.20    3.30   1
   4  12  -2  142.70   10.20   1
  -4 -12   2  145.50   10.10   1
   4  12  -1  104.70    8.40   1
  -4 -12   1  109.30    8.50   1
   4  12   0   67.00    6.90   1
  -4 -12   0   80.60    6.50   1
   4  12   1   25.50    5.60   1
  -4 -12  -1   21.70    3.50   1
   4  12   2   36.00    6.00   1
   4  12   3   15.60    5.20   1
   4  12   4   10.00    5.50   1
  -4 -13   5   59.30    6.80   1
  -4 -13   4   -3.50    3.70   1
  -4 -13   3   61.80    7.10   1
  -4 -13   2   10.80    3.20   1
   4  13  -1    9.40    4.30   1
  -4 -13   1   12.60    4.20   1
   4  13   0    2.50    4.20   1
  -4 -13   0    7.00    3.60   1
   4  13   1    4.00    4.70   1
   4  13   2   15.30    5.80   1
  -5  15   2   43.20    7.80   1
  -5  15   1   30.20    5.80   1
  -5  15   0  140.90   12.80   1
  -5  15  -1    6.90    5.40   1
  -5  15  -2   57.20    8.60   1
  -5  14   6   28.00    7.10   1
  -5  14   5  150.40   13.40   1
  -5  14   4    4.90    4.00   1
  -5  14   3  401.60   25.70   1
  -5  14   2  126.40   11.20   1
  -5  14   1   -0.10    3.40   1
  -5  14   0   14.10    5.10   1
  -5  14  -1  100.10    9.60   1
  -5  14  -2    6.30    4.90   1
  -5  14  -3  131.50   11.10   1
  -5  14  -4    1.20    5.40   1
  -5  14  -5    0.80    6.30   1
  -5  13   8  130.90   12.10   1
  -5  13   7    5.70    5.40   1
  -5  13   6   63.10    7.80   1
  -5  13   5    6.00    4.50   1
  -5  13   4   10.70    5.10   1
  -5  13   3   40.90    6.10   1
  -5  13   2  127.10   10.70   1
  -5  13   1  141.20   10.20   1
  -5  13   0  216.90   13.70   1
  -5  13  -1   70.80    7.00   1
  -5  13  -2  233.40   13.00   1
  -5  13  -3   30.50    5.80   1
  -5  13  -4  111.70    9.40   1
  -5  13  -5   -0.80    4.80   1
  -5  13  -6    6.70    5.80   1
  -5  13  -7    4.50    5.30   1
  -5  12   9  121.30   11.10   1
  -5  12   8   12.50    3.80   1
  -5  12   7   26.80    6.20   1
  -5  12   6   -1.60    4.20   1
  -5  12   5   27.20    5.90   1
  -5  12   4    1.40    4.10   1
  -5  12   3  309.10   17.10   1
  -5  12   2   -1.50    2.70   1
  -5  12   1  576.50   29.20   1
  -5  12   0   -4.30    3.30   1
  -5  12  -1  196.40   12.00   1
  -5  12  -2   50.80    5.90   1
  -5  12  -3   16.20    4.70   1
  -5  12  -4    3.60    4.00   1
  -5  12  -5  265.90   15.40   1
  -5  12  -6   29.10    5.90   1
  -5  12  -7  162.60   11.80   1
  -5  12  -8   24.50    4.70   1
   5 -11 -10    9.30    5.40   1
  -5  11  10   14.90    5.60   1
   5 -11  -9    4.60    3.90   1
  -5  11   9    2.70    4.50   1
  -5  11   8   83.50    8.20   1
  -5  11   7    3.00    2.50   1
  -5  11   6   31.70    5.10   1
  -5  11   5   39.20    5.50   1
  -5  11   4  308.00   14.60   1
  -5  11   3   -1.40    2.10   1
  -5  11   2  615.80   28.20   1
  -5  11   1   11.60    4.10   1
  -5  11   0  209.90   12.10   1
  -5  11  -1   -7.20    3.20   1
  -5  11  -2  352.30   17.40   1
  -5  11  -3   -1.60    3.40   1
  -5  11  -4   -2.00    3.60   1
  -5  11  -5   32.60    5.50   1
  -5  11  -6  195.10   12.60   1
  -5  11  -7    1.80    4.90   1
  -5  11  -8  196.70   13.60   1
  -5  11  -9    3.90    4.80   1
   5 -10 -11   31.00    6.80   1
  -5  10  11   36.90    7.00   1
   5 -10 -10    3.60    4.80   1
  -5  10  10    1.00    3.10   1
   5 -10  -9   30.20    6.00   1
  -5  10   9   23.00    5.00   1
   5 -10  -8   -4.20    4.00   1
  -5  10   8    3.80    3.70   1
   5 -10  -7   65.10    6.80   1
  -5  10   7   47.50    3.70   1
  -5  10   6  239.60   14.50   1
  -5  10   5  181.00   11.10   1
  -5  10   4  127.30    8.40   1
  -5  10   3  389.30   19.10   1
  -5  10   2  173.40    9.10   1
  -5  10   1  115.50    7.60   1
  -5  10   0    3.70    2.30   1
  -5  10  -2   11.10    3.00   1
  -5  10  -3  155.10   10.00   1
  -5  10  -4   37.80    5.10   1
  -5  10  -5   38.10    4.70   1
  -5  10  -6   37.70    5.30   1
  -5  10  -7  195.40   12.50   1
  -5  10  -8    3.00    4.30   1
  -5  10  -9   40.70    6.30   1
  -5  10 -10   17.70    5.60   1
   5  -9 -12   16.80    4.80   1
  -5   9  12   30.10    6.90   1
   5  -9 -11    0.80    4.70   1
  -5   9  11   12.80    4.50   1
   5  -9 -10  107.00    9.90   1
  -5   9  10  125.80   10.20   1
   5  -9  -9    0.80    3.00   1
  -5   9   9    1.40    3.40   1
   5  -9  -8  159.20   11.10   1
  -5   9   8  150.40    9.90   1
   5  -9  -7  139.70    9.80   1
  -5   9   7  135.70    6.30   1
   5  -9  -6   59.10    6.00   1
  -5   9   6   64.10    6.20   1
   5  -9  -5   83.20    6.60   1
  -5   9   5   82.70    6.20   1
  -5   9   4  230.70   11.40   1
  -5   9   3   10.80    2.60   1
  -5   9   2    8.30    2.40   1
  -5   9   1  131.80    7.80   1
  -5   9   0  195.70    9.30   1
  -5   9  -1    5.30    2.80   1
  -5   9  -2  167.50    9.30   1
  -5   9  -3   72.20    6.00   1
  -5   9  -4  216.10   11.60   1
  -5   9  -5   12.60    4.00   1
  -5   9  -6   69.20    5.80   1
  -5   9  -7    3.50    2.80   1
  -5   9  -8   21.50    4.70   1
  -5   9  -9   34.10    5.90   1
  -5   9 -10  121.00   10.30   1
   5  -9  11   -1.00    4.10   1
  -5   9 -11   -1.60    5.00   1
   5  -8 -13    8.60    4.20   1
  -5   8  13    0.10    3.60   1
   5  -8 -12    5.30    5.00   1
  -5   8  12    2.80    2.70   1
   5  -8 -11   91.10    8.20   1
  -5   8  11   88.50    8.60   1
   5  -8 -10   17.10    3.80   1
  -5   8  10    2.50    3.80   1
   5  -8  -9  412.00   22.40   1
  -5   8   9  405.60   21.80   1
   5  -8  -8   -0.30    2.40   1
  -5   8   8   -3.20    1.80   1
   5  -8  -7   94.10    6.90   1
  -5   8   7   84.60    4.30   1
   5  -8  -6  140.20    7.80   1
  -5   8   6  133.70    6.10   1
  -5   8   5  170.40    9.50   1
   5  -8  -4  158.10    9.10   1
  -5   8   4  167.70    8.80   1
   5  -8  -3  448.60   21.10   1
  -5   8   3  442.80   14.20   1
   5  -8  -2   53.00    4.50   1
  -5   8   2   63.90    3.50   1
   5  -8  -1  288.60   15.20   1
  -5   8   1  302.00   10.00   1
   5  -8   0   17.80    2.50   1
  -5   8   0   21.90    2.40   1
  -5   8  -1  970.90   25.80   1
  -5   8  -2   28.70    2.70   1
  -5   8  -3  393.70   16.20   1
  -5   8  -4  135.40    7.90   1
  -5   8  -5   12.80    3.50   1
  -5   8  -6   14.10    3.90   1
  -5   8  -7   20.50    4.20   1
  -5   8  -8   44.60    5.40   1
  -5   8  -9    1.60    3.90   1
  -5   8 -10    6.00    4.50   1
   5  -8  11  208.60   14.20   1
  -5   8 -11  220.10   16.80   1
   5  -7 -13   -1.90    4.80   1
  -5   7  13   -6.70    4.40   1
   5  -7 -12  278.00   19.00   1
  -5   7  12  253.50   12.30   1
  -5   7  11    7.90    2.50   1
   5  -7 -10  360.80   20.90   1
  -5   7  10  378.70   19.90   1
   5  -7  -9   26.20    4.80   1
  -5   7   9   20.80    2.60   1
   5  -7  -8  551.20   25.50   1
  -5   7   8  535.40   17.20   1
   5  -7  -7  267.60   14.20   1
  -5   7   7  267.70    9.10   1
   5  -7  -6  247.10   11.40   1
  -5   7   6  210.90    7.90   1
   5  -7  -5    4.70    1.90   1
  -5   7   5    5.40    1.30   1
   5  -7  -4    7.90    1.90   1
  -5   7   4    8.70    2.10   1
   5  -7  -3   12.30    1.90   1
  -5   7   3    7.30    2.60   1
   5  -7  -2 1374.40   47.80   1
  -5   7   2 1315.80   34.10   1
   5  -7  -1    5.10    2.40   1
  -5   7   1    8.40    1.70   1
   5  -7   0 1006.30   41.40   1
  -5   7   0 1067.90   27.90   1
   5  -7   1  251.10   12.90   1
  -5   7  -1  267.50    8.60   1
   5  -7   2  581.10   24.90   1
  -5   7  -2  579.20   16.10   1
   5  -7   3  102.70    7.30   1
  -5   7  -3  114.60    6.30   1
  -5   7  -4  243.50   12.00   1
  -5   7  -5  322.60   13.40   1
  -5   7  -6   34.90    4.30   1
  -5   7  -7   60.10    5.70   1
  -5   7  -8  143.40   10.00   1
  -5   7  -9    3.10    3.50   1
   5  -7  10   57.60    5.70   1
  -5   7 -10   71.80    7.00   1
   5  -7  11   99.60    8.50   1
  -5   7 -11   99.20    8.60   1
   5  -7  12   22.80    4.50   1
  -5   7 -12   36.10    6.50   1
   5  -6 -14    5.30    4.00   1
  -5   6  14   17.10    5.00   1
   5  -6 -13   79.80    9.00   1
  -5   6  13   84.30    5.50   1
   5  -6 -12   -4.90    3.10   1
  -5   6  12    4.90    2.40   1
   5  -6 -11  743.60   35.10   1
  -5   6  11  728.50   24.00   1
   5  -6 -10  163.80   10.60   1
  -5   6  10  156.10    9.10   1
   5  -6  -9   43.50    4.50   1
  -5   6   9   50.20    5.10   1
   5  -6  -8   16.90    3.90   1
  -5   6   8   20.80    2.10   1
   5  -6  -7  143.50    8.10   1
  -5   6   7  125.60    4.30   1
   5  -6  -6   26.30    4.30   1
  -5   6   6   23.20    1.70   1
   5  -6  -5  556.40   16.70   1
  -5   6   5  562.90   11.70   1
   5  -6  -4   52.70    3.30   1
  -5   6   4   49.50    2.40   1
   5  -6  -3  486.70   18.60   1
  -5   6   3  496.70   13.70   1
   5  -6  -2  443.70   12.30   1
  -5   6   2  425.30   12.10   1
   5  -6  -1 1962.20   70.10   1
  -5   6   1 1968.80   47.60   1
   5  -6   0   96.70    5.80   1
  -5   6   0   96.20    4.00   1
   5  -6   1  286.40   13.20   1
  -5   6  -1  270.20    8.50   1
   5  -6   2   93.90    5.90   1
  -5   6  -2   85.60    3.60   1
   5  -6   3   36.30    3.80   1
  -5   6  -3   47.70    4.00   1
   5  -6   4  156.40    8.50   1
  -5   6  -4  146.10    7.60   1
  -5   6  -5  247.40   12.20   1
  -5   6  -6  428.60   18.90   1
  -5   6  -7  411.40   19.10   1
  -5   6  -8    7.80    3.40   1
  -5   6  -9  730.80   29.30   1
   5  -6  10   13.80    3.20   1
  -5   6 -10   26.40    5.00   1
   5  -6  11  145.40    9.70   1
  -5   6 -11  152.40   10.80   1
  -5   6 -12   25.90    4.90   1
   5  -5 -14  134.40   12.20   1
  -5   5  14  132.00   10.60   1
   5  -5 -13    0.10    4.40   1
  -5   5  13   -1.70    2.10   1
   5  -5 -12  233.00   14.60   1
  -5   5  12  228.40    9.80   1
   5  -5 -11    3.40    2.80   1
  -5   5  11    5.20    2.10   1
   5  -5 -10   68.30    6.00   1
  -5   5  10   80.60    4.30   1
   5  -5  -9  109.80    7.30   1
  -5   5   9   91.70    4.60   1
   5  -5  -8  216.40   11.20   1
  -5   5   8  205.00    6.40   1
   5  -5  -7    2.40    3.10   1
  -5   5   7    2.30    1.00   1
   5  -5  -6  317.80   14.40   1
  -5   5   6  318.00    7.00   1
   5  -5  -5  234.70    7.60   1
  -5   5   5  236.20    5.40   1
   5  -5  -4  697.00   18.80   1
  -5   5   4  689.80   15.30   1
   5  -5  -3    7.30    1.50   1
  -5   5   3    6.90    1.30   1
   5  -5  -2  272.00    8.10   1
  -5   5   2  266.70    7.70   1
   5  -5  -1   30.60    3.00   1
  -5   5   1   34.40    2.30   1
   5  -5   0 1233.00   42.40   1
  -5   5   0 1225.40   30.20   1
   5  -5   1  269.80   11.60   1
  -5   5  -1  260.30    7.80   1
   5  -5   2  457.50   17.50   1
  -5   5  -2  441.50   12.00   1
   5  -5   3    8.50    2.50   1
  -5   5  -3   14.20    2.80   1
   5  -5   4  245.80   11.00   1
  -5   5  -4  251.80   11.50   1
  -5   5  -5  162.30    8.70   1
  -5   5  -6 2292.40   82.80   1
  -5   5  -7  464.50   19.30   1
  -5   5  -8  421.00   20.20   1
  -5   5  -9   28.50    4.80   1
   5  -5  10   40.90    3.90   1
  -5   5 -10   39.60    5.70   1
   5  -5  11   -1.50    2.30   1
  -5   5 -11    1.40    4.70   1
  -5   5 -12   40.60    7.30   1
   5  -4 -15   66.40    8.00   1
  -5   4  15   37.30    6.30   1
   5  -4 -14   -5.00    4.40   1
  -5   4  14    0.90    3.90   1
   5  -4 -13  104.50    8.90   1
  -5   4  13  100.90    5.40   1
   5  -4 -12   20.60    4.20   1
  -5   4  12   31.00    2.80   1
   5  -4 -11  143.10    9.60   1
  -5   4  11  177.20    7.30   1
   5  -4 -10   98.80    7.10   1
  -5   4  10  102.30    4.70   1
   5  -4  -9   83.90    6.10   1
  -5   4   9   77.20    3.20   1
   5  -4  -8   42.40    2.80   1
  -5   4   8   54.20    2.40   1
   5  -4  -7 1668.40   58.50   1
  -5   4   7 1669.90   30.40   1
   5  -4  -6  139.80    8.30   1
  -5   4   6  136.90    3.50   1
   5  -4  -5  460.60   19.40   1
  -5   4   5  522.20   10.10   1
   5  -4  -4  444.20   12.20   1
  -5   4   4  443.30    9.90   1
   5  -4  -3 1086.80   26.70   1
  -5   4   3 1064.00   21.60   1
   5  -4  -2  142.50    4.80   1
  -5   4   2  143.60    3.90   1
   5  -4  -1 1082.70   27.30   1
  -5   4   1 1074.60   27.20   1
   5  -4   0    2.40    1.30   1
  -5   4   0    1.30    1.30   1
   5  -4   1  663.90   23.20   1
  -5   4  -1  641.30   16.30   1
   5  -4   2    3.20    1.50   1
  -5   4  -2    3.00    1.30   1
   5  -4   3 1436.00   54.70   1
  -5   4  -3 1392.40   48.40   1
   5  -4   4   28.60    3.10   1
  -5   4  -4   30.20    3.30   1
   5  -4   5  864.10   36.00   1
  -5   4  -5  784.50   29.70   1
  -5   4  -6  101.50    6.50   1
  -5   4  -7   77.40    5.90   1
  -5   4  -8  735.20   30.50   1
   5  -4   9  121.60    6.80   1
  -5   4  -9  119.70    8.30   1
   5  -4  10    5.00    2.30   1
  -5   4 -10    1.70    3.80   1
   5  -4  11   85.80    5.80   1
  -5   4 -11   97.00    8.60   1
  -5   4 -12    0.60    3.80   1
  -5   4 -13   16.40    6.30   1
   5  -3 -15   22.20    6.40   1
  -5   3  15   17.10    5.00   1
   5  -3 -14   27.80    5.90   1
  -5   3  14   25.70    3.00   1
   5  -3 -13    3.10    3.00   1
  -5   3  13    0.00    1.90   1
   5  -3 -12   14.60    4.20   1
  -5   3  12   10.50    2.30   1
   5  -3 -11   -0.40    2.40   1
  -5   3  11    2.00    1.80   1
   5  -3 -10  458.80   21.50   1
  -5   3  10  406.50   10.40   1
   5  -3  -9  228.60   11.50   1
  -5   3   9  211.20    6.00   1
   5  -3  -8  614.20   17.70   1
  -5   3   8  622.30   13.90   1
   5  -3  -7  227.00    7.60   1
  -5   3   7  220.00    4.50   1
   5  -3  -6 2246.00   77.00   1
  -5   3   6 2375.40   39.70   1
   5  -3  -5  705.00   25.90   1
  -5   3   5  707.80   13.00   1
   5  -3  -4  824.90   20.50   1
  -5   3   4  820.40   16.70   1
   5  -3  -3  149.10    5.20   1
  -5   3   3  141.10    3.90   1
   5  -3  -2   57.90    2.30   1
  -5   3   2   60.40    2.10   1
   5  -3  -1  171.00    5.30   1
  -5   3   1  173.70    4.50   1
   5  -3   0 2502.20   82.80   1
  -5   3   0 2408.60   46.60   1
   5  -3   1   29.50    2.80   1
  -5   3  -1   26.80    1.70   1
   5  -3   2   42.70    3.40   1
  -5   3  -2   43.00    2.20   1
   5  -3   3  408.30   17.50   1
  -5   3  -3  375.10   14.60   1
   5  -3   4 1255.80   44.90   1
  -5   3  -4 1190.00   41.10   1
   5  -3   5   21.40    2.90   1
  -5   3  -5   24.60    3.30   1
  -5   3  -6  868.30   30.50   1
  -5   3  -7  108.20    6.40   1
   5  -3   9    5.70    2.10   1
  -5   3  -9   -1.80    3.10   1
   5  -3  10  158.70    7.80   1
  -5   3 -10  133.10    9.50   1
  -5   3 -11   51.70    3.80   1
  -5   3 -12   31.90    3.40   1
  -5   3 -13    2.70    5.30   1
   5  -2 -15   53.10    7.80   1
  -5   2  15   49.70    5.70   1
   5  -2 -14   88.80    8.70   1
  -5   2  14   82.10    7.80   1
   5  -2 -13   92.60    5.10   1
  -5   2  13   96.30    5.20   1
   5  -2 -12   37.70    3.10   1
  -5   2  12   35.30    2.80   1
   5  -2 -11   14.80    2.40   1
  -5   2  11   12.40    1.70   1
   5  -2 -10    0.20    1.60   1
  -5   2  10    3.20    1.20   1
   5  -2  -9  633.10   17.80   1
  -5   2   9  637.20   14.40   1
   5  -2  -8  143.60    4.30   1
  -5   2   8  141.90    4.00   1
   5  -2  -7  405.90    9.40   1
  -5   2   7  405.30    9.40   1
   5  -2  -6  331.60    7.80   1
  -5   2   6  330.70    6.50   1
   5  -2  -5   56.10    2.80   1
  -5   2   5   50.20    1.50   1
   5  -2  -4  252.20    5.90   1
  -5   2   4  264.30    6.30   1
   5  -2  -3  795.30   16.70   1
  -5   2   3  815.90   17.20   1
   5  -2  -2  690.50   17.90   1
  -5   2   2  712.10   14.90   1
   5  -2  -1 2236.80   52.60   1
  -5   2   1 2236.80   42.70   1
   5  -2   0 1371.30   46.90   1
  -5   2   0 1384.70   27.30   1
   5  -2   1 2632.90   89.20   1
  -5   2  -1 2567.90   59.40   1
   5  -2   2   91.00    4.70   1
  -5   2  -2   89.90    2.70   1
   5  -2   3    6.10    2.10   1
  -5   2  -3    6.60    1.30   1
   5  -2   4   16.80    2.60   1
  -5   2  -4   20.60    3.10   1
   5  -2   5  587.40   23.50   1
  -5   2  -5  602.80   22.00   1
   5  -2   6   38.60    4.00   1
  -5   2  -6   35.40    3.90   1
  -5   2  -7   46.40    4.50   1
   5  -2   8    3.00    1.50   1
  -5   2  -8   -0.80    2.00   1
   5  -2   9  326.00   13.40   1
  -5   2  -9  310.10    6.30   1
   5  -2  10   15.70    2.20   1
  -5   2 -10   14.50    2.10   1
  -5   2 -11  707.30   22.40   1
  -5   2 -12    4.20    4.70   1
  -5   2 -13   37.70    6.90   1
   5  -1 -15   33.50    6.60   1
  -5   1  15   31.10    4.90   1
   5  -1 -14   27.60    3.50   1
  -5   1  14   29.50    4.30   1
   5  -1 -13    0.00    1.50   1
  -5   1  13   -2.10    2.40   1
   5  -1 -12  239.20    7.40   1
  -5   1  12  245.90    9.20   1
   5  -1 -11    2.30    1.90   1
  -5   1  11    1.00    1.30   1
   5  -1 -10   10.40    2.00   1
  -5   1  10    6.20    1.20   1
   5  -1  -9    1.30    1.70   1
  -5   1   9    2.40    1.00   1
   5  -1  -8  412.60   10.00   1
  -5   1   8  405.70    9.30   1
   5  -1  -7  267.90    6.70   1
  -5   1   7  257.10    6.00   1
   5  -1  -6  288.70    6.90   1
  -5   1   6  296.10    6.80   1
   5  -1  -5  102.90    3.10   1
  -5   1   5  107.30    2.60   1
   5  -1  -4  554.10   10.20   1
  -5   1   4  530.70   11.70   1
   5  -1  -3    2.80    0.80   1
  -5   1   3    3.40    0.70   1
   5  -1  -2 1510.10   29.90   1
  -5   1   2 1527.10   25.90   1
   5  -1  -1   51.80    1.80   1
  -5   1   1   51.90    1.70   1
   5  -1   0  651.70   16.20   1
  -5   1   0  673.30   13.90   1
   5  -1   1 1136.20   39.60   1
  -5   1  -1 1147.20   22.70   1
   5  -1   2  255.00   10.20   1
  -5   1  -2  232.40    5.30   1
   5  -1   3    5.40    1.50   1
  -5   1  -3    6.20    1.50   1
   5  -1   4  878.80   31.90   1
  -5   1  -4  851.20   22.00   1
   5  -1   5  347.80   13.90   1
  -5   1  -5  313.70    9.40   1
   5  -1   6 1033.70   40.60   1
  -5   1  -6 1083.40   22.30   1
   5  -1   7   60.50    3.30   1
  -5   1  -7   62.80    1.80   1
   5  -1   8  653.10   24.10   1
  -5   1  -8  669.70   18.80   1
   5  -1   9   11.60    1.40   1
  -5   1  -9   15.80    1.50   1
  -5   1 -10  290.50    9.70   1
  -5   1 -11    2.30    1.70   1
  -5   1 -12   87.90    8.40   1
  -5   1 -13   -3.40    3.70   1
   5   0 -15  108.10   10.10   1
   5   0 -14   25.40    3.00   1
   5   0 -13   27.70    2.30   1
   5   0 -12   12.50    1.80   1
   5   0 -11   64.50    2.90   1
  -5   0  11   59.50    3.40   1
   5   0 -10   92.20    3.50   1
  -5   0  10   91.10    3.40   1
   5   0  -9   67.30    3.70   1
  -5   0   9   76.20    2.60   1
   5   0  -8    3.20    1.00   1
  -5   0   8    2.70    0.90   1
   5   0  -7  361.10    8.60   1
  -5   0   7  350.60    7.70   1
   5   0  -6   11.20    1.20   1
  -5   0   6   11.10    0.80   1
   5   0  -5  645.60   13.90   1
  -5   0   5  625.50   12.70   1
   5   0  -4  480.00   10.70   1
  -5   0   4  482.30    9.90   1
   5   0  -3  995.50   17.40   1
  -5   0   3  949.30   22.80   1
   5   0  -2   43.10    1.40   1
  -5   0   2   45.10    1.60   1
   5   0  -1 1299.00   22.50   1
  -5   0   1 1304.80   25.40   1
   5   0   0   52.80    1.70   1
  -5   0   0   54.30    1.90   1
   5   0   1  612.50   16.10   1
  -5   0  -1  620.70   12.80   1
   5   0   2   49.30    3.50   1
  -5   0  -2   48.70    1.80   1
   5   0   3  291.40   12.10   1
  -5   0  -3  271.10    6.40   1
   5   0   4   24.60    2.50   1
  -5   0  -4   23.20    0.80   1
   5   0   5  927.60   34.90   1
  -5   0  -5  909.60   15.50   1
   5   0   6  225.80    6.70   1
  -5   0  -6  239.00    4.70   1
   5   0   7  102.60    3.80   1
  -5   0  -7  102.30    3.20   1
  -5   0  -8    3.40    1.00   1
  -5   0  -9  389.40    9.50   1
  -5   0 -10   71.10    3.90   1
  -5   0 -11  137.00   10.00   1
  -5   0 -12   -6.70    4.20   1
  -5   0 -13   12.10    5.50   1
   5   1 -15    8.10    4.60   1
   5   1 -14  297.60   12.50   1
   5   1 -13   -1.70    2.20   1
   5   1 -12   56.00    2.90   1
   5   1 -11   14.30    1.60   1
  -5  -1  11   14.40    2.60   1
   5   1 -10    2.60    1.30   1
  -5  -1  10    1.20    1.80   1
   5   1  -9   52.80    2.30   1
  -5  -1   9   64.20    2.40   1
   5   1  -8  596.80   14.40   1
  -5  -1   8  620.10   12.90   1
   5   1  -7  258.70    6.30   1
  -5  -1   7  260.30    5.80   1
   5   1  -6   62.80    2.30   1
  -5  -1   6   63.30    1.60   1
   5   1  -5    0.80    0.80   1
  -5  -1   5    6.00    2.00   1
   5   1  -4 2718.00   45.50   1
  -5  -1   4 2571.70   85.80   1
   5   1  -3   39.40    1.10   1
  -5  -1   3   41.60    1.50   1
   5   1  -2   84.40    2.10   1
  -5  -1   2   89.60    2.90   1
   5   1  -1   87.70    2.10   1
  -5  -1   1   87.50    2.60   1
   5   1   0  143.50    3.20   1
  -5  -1   0  142.30    3.80   1
   5   1   1  491.70   10.60   1
  -5  -1  -1  485.50   10.40   1
   5   1   2    5.70    0.80   1
  -5  -1  -2    5.50    0.90   1
   5   1   3   31.90    1.50   1
  -5  -1  -3   34.50    1.50   1
   5   1   4  162.60    4.60   1
  -5  -1  -4  169.20    4.30   1
   5   1   5   16.60    2.70   1
  -5  -1  -5   18.40    1.70   1
  -5  -1  -6  571.40   12.20   1
  -5  -1  -7   45.30    2.80   1
  -5  -1  -8    3.10    1.00   1
  -5  -1  -9    9.00    1.70   1
  -5  -1 -10  125.70    9.70   1
  -5  -1 -11   46.00    5.80   1
  -5  -1 -12   54.80    6.50   1
   5   2 -15   -2.30    5.20   1
   5   2 -14   -0.10    2.70   1
   5   2 -13  115.10    6.20   1
   5   2 -12   69.10    3.40   1
   5   2 -11    6.00    1.40   1
  -5  -2  11    7.70    2.20   1
   5   2 -10   51.40    2.30   1
  -5  -2  10   48.10    3.50   1
   5   2  -9  310.80    6.90   1
  -5  -2   9  309.20    9.30   1
   5   2  -8  194.60    5.70   1
  -5  -2   8  193.90    4.60   1
   5   2  -7  610.80   14.50   1
  -5  -2   7  609.10   10.50   1
   5   2  -6    5.20    1.10   1
  -5  -2   6    3.30    1.30   1
   5   2  -5  114.00    3.70   1
  -5  -2   5  118.50    4.20   1
   5   2  -4  169.20    4.70   1
  -5  -2   4  162.90    5.20   1
   5   2  -3  379.10    8.90   1
  -5  -2   3  357.50    9.90   1
   5   2  -2    3.10    0.60   1
  -5  -2   2    4.20    0.60   1
   5   2  -1   87.50    2.20   1
  -5  -2   1   82.50    2.80   1
   5   2   0  382.20    7.50   1
  -5  -2   0  374.10    9.70   1
   5   2   1  928.60   14.30   1
  -5  -2  -1  938.70   23.10   1
   5   2   2    6.20    0.70   1
  -5  -2  -2    5.40    1.10   1
   5   2   3 1059.30   27.20   1
  -5  -2  -3 1050.80   36.50   1
   5   2   4   67.30    4.80   1
  -5  -2  -4   62.90    4.70   1
   5   2   5   53.40    4.60   1
  -5  -2  -5   70.10    4.40   1
  -5  -2  -6    1.80    1.70   1
  -5  -2  -7   24.90    1.70   1
  -5  -2  -8  178.30    6.20   1
  -5  -2  -9   43.30    2.70   1
  -5  -2 -10    7.00    4.10   1
  -5  -2 -11  112.20    9.40   1
  -5  -2 -12    8.00    3.90   1
   5   3 -15   51.30    8.00   1
   5   3 -14   83.10    5.60   1
   5   3 -13    7.10    2.90   1
   5   3 -12  206.80    6.70   1
   5   3 -11  233.10    6.60   1
  -5  -3  11  197.10   11.40   1
   5   3 -10   -1.50    0.90   1
  -5  -3  10    1.20    1.30   1
   5   3  -9 1030.10   26.60   1
  -5  -3   9 1034.90   26.70   1
   5   3  -8   33.80    1.50   1
  -5  -3   8   31.30    1.50   1
   5   3  -7   -1.40    1.20   1
  -5  -3   7    1.50    2.20   1
   5   3  -6  805.30   18.20   1
  -5  -3   6  777.80   28.20   1
   5   3  -5  154.50    4.60   1
  -5  -3   5  150.40    7.40   1
   5   3  -4  142.70    4.30   1
  -5  -3   4  139.10    6.50   1
   5   3  -3  399.10    6.60   1
  -5  -3   3  365.90   14.00   1
   5   3  -2  225.80    4.20   1
  -5  -3   2  218.80    8.90   1
   5   3  -1    3.20    0.70   1
  -5  -3   1    6.50    0.90   1
   5   3   0 1519.80   26.50   1
  -5  -3   0 1461.10   49.50   1
   5   3   1  189.30    5.00   1
  -5  -3  -1  182.60    7.20   1
   5   3   2   26.10    1.00   1
  -5  -3  -2   23.30    2.40   1
   5   3   3    6.40    1.10   1
  -5  -3  -3    3.80    1.90   1
   5   3   4  850.40   24.10   1
  -5  -3  -4  854.50   31.00   1
   5   3   5   14.20    3.10   1
  -5  -3  -5   17.90    2.50   1
  -5  -3  -6  114.80    6.80   1
  -5  -3  -7   53.50    4.50   1
  -5  -3  -8  164.50    5.90   1
  -5  -3  -9    2.50    1.40   1
  -5  -3 -10  123.50    9.60   1
  -5  -3 -11    2.90    4.40   1
  -5  -3 -12   32.20    5.90   1
   5   4 -14    2.60    3.20   1
   5   4 -13  181.10    9.30   1
  -5  -4  13  186.00   11.90   1
   5   4 -12   94.10    5.80   1
  -5  -4  12  100.50    7.70   1
   5   4 -11    5.80    1.40   1
  -5  -4  11    6.30    3.40   1
   5   4 -10    4.00    1.40   1
  -5  -4  10    8.10    1.40   1
   5   4  -9  255.20    9.40   1
  -5  -4   9  249.60    7.50   1
   5   4  -8    2.20    0.60   1
  -5  -4   8    1.40    0.60   1
  -5  -4   7  170.30    8.60   1
   5   4  -6   97.60    4.40   1
  -5  -4   6  104.60    6.10   1
   5   4  -5  284.20    9.30   1
  -5  -4   5  279.10   11.70   1
   5   4  -4    0.90    1.20   1
  -5  -4   4    0.30    1.60   1
   5   4  -3  920.50   16.10   1
  -5  -4   3  938.10   33.50   1
   5   4  -2  696.20   12.70   1
  -5  -4   2  669.60   23.50   1
   5   4  -1  686.90   13.70   1
  -5  -4   1  681.20   16.70   1
   5   4   0  109.00    3.40   1
  -5  -4   0  102.40    3.40   1
   5   4   1 1248.80   25.80   1
  -5  -4  -1 1224.20   29.10   1
   5   4   2    9.90    0.90   1
  -5  -4  -2    7.30    1.80   1
   5   4   3  479.70    9.30   1
  -5  -4  -3  471.50   17.20   1
   5   4   4    1.50    0.60   1
  -5  -4  -4   -3.70    2.00   1
   5   4   5  200.30   10.30   1
  -5  -4  -5  216.10   10.00   1
  -5  -4  -6   11.10    3.10   1
  -5  -4  -7  214.60   10.10   1
  -5  -4  -8  135.40    9.10   1
  -5  -4  -9   65.40    7.10   1
  -5  -4 -10   27.20    5.30   1
  -5  -4 -11   59.90    7.80   1
   5   5 -14  182.60    9.80   1
  -5  -5  14  205.60   14.90   1
   5   5 -13   24.70    3.50   1
  -5  -5  13   23.20    4.10   1
   5   5 -12  430.50   25.20   1
  -5  -5  12  457.40   22.70   1
  -5  -5  11   14.50    3.00   1
  -5  -5  10    6.50    2.40   1
   5   5  -9  122.60    4.80   1
  -5  -5   9  123.70    4.30   1
   5   5  -8  541.20   17.10   1
  -5  -5   8  545.80   14.20   1
  -5  -5   7  719.20   27.20   1
  -5  -5   6  942.60   34.60   1
   5   5  -5   47.20    4.20   1
  -5  -5   5   45.00    3.80   1
   5   5  -4  365.80    7.90   1
  -5  -5   4  353.00   14.20   1
   5   5  -3   61.60    2.50   1
  -5  -5   3   59.00    3.80   1
   5   5  -2 1009.20   20.70   1
  -5  -5   2 1000.50   35.90   1
   5   5  -1   36.10    1.50   1
  -5  -5   1   40.30    2.80   1
   5   5   0  100.70    3.10   1
  -5  -5   0   85.70    3.30   1
   5   5   1   27.90    1.40   1
  -5  -5  -1   22.40    1.60   1
   5   5   2  284.70    6.20   1
  -5  -5  -2  278.50    8.00   1
   5   5   3   39.00    1.60   1
  -5  -5  -3   35.10    3.50   1
   5   5   4  454.90    9.50   1
  -5  -5  -4  451.20   19.30   1
   5   5   5   44.80    1.80   1
  -5  -5  -5   50.50    4.40   1
  -5  -5  -6   73.80    5.70   1
  -5  -5  -7   25.30    3.70   1
  -5  -5  -8  232.90   14.50   1
  -5  -5  -9   73.20    6.90   1
  -5  -5 -10    6.80    3.40   1
  -5  -5 -11    7.90    5.50   1
  -5  -6  13   54.40    6.80   1
  -5  -6  12    3.70    4.10   1
  -5  -6  11   48.30    5.80   1
  -5  -6  10   75.50    6.40   1
  -5  -6   9  334.20   16.30   1
   5   6  -8    1.90    0.70   1
  -5  -6   8    9.40    2.90   1
   5   6  -7 1065.70   23.70   1
  -5  -6   7 1076.50   40.80   1
   5   6  -6  180.70    4.50   1
  -5  -6   6  173.20    8.40   1
   5   6  -5  158.60    4.20   1
  -5  -6   5  183.20    9.20   1
   5   6  -4  172.10    4.70   1
  -5  -6   4  169.50    8.10   1
   5   6  -3   41.30    1.70   1
  -5  -6   3   41.60    3.30   1
   5   6  -2   16.40    1.20   1
  -5  -6   2   19.10    2.40   1
   5   6  -1  363.60    8.90   1
  -5  -6   1  356.00   14.30   1
   5   6   0  113.20    3.40   1
  -5  -6   0  131.60    6.00   1
   5   6   1   48.00    1.70   1
  -5  -6  -1   46.00    3.20   1
   5   6   2  116.60    3.30   1
  -5  -6  -2  126.50    4.30   1
   5   6   3  624.30   12.60   1
  -5  -6  -3  631.40   16.00   1
   5   6   4   28.50    1.50   1
  -5  -6  -4   28.10    3.50   1
   5   6   5  960.10   21.60   1
  -5  -6  -5 1016.30   39.10   1
   5   6   6    7.30    2.20   1
  -5  -6  -6   11.80    3.60   1
  -5  -6  -7   52.00    5.80   1
  -5  -6  -8    1.80    2.40   1
  -5  -6  -9   51.30    6.10   1
  -5  -6 -10   -2.70    4.90   1
  -5  -7  13    5.90    4.60   1
  -5  -7  12    7.90    4.40   1
  -5  -7  11   10.30    4.40   1
  -5  -7  10  138.20    9.60   1
  -5  -7   9    0.90    2.40   1
  -5  -7   8  314.20   15.50   1
   5   7  -7   75.00    3.50   1
  -5  -7   7   59.40    5.10   1
   5   7  -6  271.30    7.00   1
  -5  -7   6  275.20   12.60   1
   5   7  -5    0.20    0.80   1
  -5  -7   5    3.10    2.40   1
   5   7  -4  182.60    5.60   1
  -5  -7   4  191.90   10.20   1
   5   7  -3    4.30    1.00   1
  -5  -7   3    5.00    2.00   1
   5   7  -2  211.90    6.40   1
  -5  -7   2  211.70    9.50   1
   5   7  -1   45.20    2.60   1
  -5  -7   1   45.40    3.40   1
   5   7   0  378.60    9.60   1
  -5  -7   0  367.10   15.30   1
   5   7   1   62.80    2.20   1
  -5  -7  -1   63.30    3.90   1
   5   7   2  267.20    5.90   1
   5   7   3    2.10    1.30   1
  -5  -7  -3   -1.70    1.00   1
   5   7   4  463.30   11.70   1
  -5  -7  -4  475.20   12.70   1
   5   7   5  192.20   11.10   1
  -5  -7  -5  170.80    9.30   1
   5   7   6  257.90   13.30   1
  -5  -7  -6  253.10   13.90   1
  -5  -7  -7   -2.40    3.50   1
  -5  -7  -8   43.30    6.40   1
  -5  -7  -9   -1.70    4.50   1
  -5  -7 -10   76.10    9.00   1
  -5  -8  12    2.80    3.30   1
  -5  -8  11    2.20    2.80   1
  -5  -8  10   28.40    4.00   1
  -5  -8   9  118.20    7.90   1
  -5  -8   8    5.00    3.30   1
  -5  -8   7  301.40   15.60   1
   5   8  -6    5.30    1.50   1
  -5  -8   6   -0.30    2.60   1
   5   8  -5   13.40    1.40   1
  -5  -8   5   16.30    3.30   1
   5   8  -4    4.20    1.20   1
  -5  -8   4    2.80    2.60   1
   5   8  -3  218.20    6.70   1
  -5  -8   3  231.60   11.60   1
   5   8  -2   53.60    2.80   1
  -5  -8   2   65.60    5.00   1
   5   8  -1  370.20   11.20   1
  -5  -8   1  384.70   15.90   1
   5   8   0  129.00    5.70   1
  -5  -8   0  149.90    7.70   1
   5   8   1  220.30    5.90   1
  -5  -8  -1  227.00   10.10   1
   5   8   2   63.60    2.90   1
  -5  -8  -2   75.10    4.90   1
   5   8   3  397.40   11.60   1
  -5  -8  -3  424.30   17.30   1
   5   8   4  190.30    6.40   1
  -5  -8  -4  179.00    7.70   1
   5   8   5  535.60   18.30   1
  -5  -8  -5  563.90   24.10   1
   5   8   6    2.30    3.00   1
  -5  -8  -6    9.50    3.00   1
  -5  -8  -7   24.60    4.40   1
  -5  -8  -8    3.20    4.60   1
  -5  -8  -9  133.40   12.10   1
  -5  -9  11   14.60    5.10   1
  -5  -9  10   37.10    4.90   1
  -5  -9   9    3.90    3.80   1
  -5  -9   8    3.40    3.70   1
  -5  -9   7   18.60    3.50   1
  -5  -9   6  207.20   12.30   1
   5   9  -5   23.90    2.50   1
  -5  -9   5   20.30    3.70   1
   5   9  -4   97.20    6.20   1
  -5  -9   4  106.90    6.50   1
   5   9  -3   14.30    2.30   1
  -5  -9   3   12.00    3.00   1
   5   9  -2  324.00   10.80   1
  -5  -9   2  348.70   16.30   1
   5   9  -1    4.70    1.90   1
  -5  -9   1    4.80    2.40   1
   5   9   0  122.10    4.40   1
  -5  -9   0  135.20    7.30   1
   5   9   1  119.30    5.40   1
  -5  -9  -1  145.40    7.90   1
   5   9   2   99.40    5.30   1
  -5  -9  -2   96.30    6.10   1
   5   9   3   15.00    2.90   1
  -5  -9  -3    8.70    2.00   1
   5   9   4  285.10   17.00   1
   5   9   5   45.60    3.80   1
   5   9   6   61.70    7.50   1
   5   9   7   93.70    9.60   1
   5   9   8   81.80    9.70   1
  -5 -10  10    6.00    3.60   1
  -5 -10   9   15.30    4.90   1
  -5 -10   8    2.90    3.70   1
  -5 -10   7   -0.80    3.40   1
  -5 -10   6   13.00    3.20   1
  -5 -10   5  272.80   15.00   1
   5  10  -4   24.50    3.20   1
  -5 -10   4   20.60    3.80   1
   5  10  -3  166.50    9.20   1
  -5 -10   3  160.20   10.40   1
   5  10  -2    9.50    2.90   1
  -5 -10   2   11.90    3.20   1
   5  10  -1    9.30    3.00   1
  -5 -10   1    3.50    2.40   1
   5  10   0   61.30    5.70   1
  -5 -10   0   66.90    5.30   1
   5  10   1   21.10    4.10   1
  -5 -10  -1   24.10    3.10   1
   5  10   2    6.90    2.60   1
  -5 -10  -2   12.70    2.80   1
   5  10   3   87.30    5.60   1
   5  10   4   -0.10    2.40   1
   5  10   5  345.60   20.80   1
   5  10   6    9.30    5.80   1
   5  10   7   50.50    8.80   1
  -5 -11   8  119.80   10.60   1
  -5 -11   7    3.20    4.20   1
  -5 -11   6   51.10    6.00   1
  -5 -11   5    3.70    3.70   1
  -5 -11   4  110.10    8.50   1
   5  11  -3    7.80    3.30   1
  -5 -11   3    3.20    3.40   1
   5  11  -2   30.50    4.40   1
  -5 -11   2   33.90    4.50   1
   5  11  -1   19.20    4.90   1
  -5 -11   1   16.00    3.60   1
   5  11   0   10.40    3.90   1
  -5 -11   0   12.30    3.00   1
   5  11   1    0.30    3.50   1
  -5 -11  -1    1.40    2.50   1
   5  11   2   89.70    6.30   1
   5  11   3   17.20    3.40   1
   5  11   4   18.10    5.20   1
   5  11   5   -2.80    5.60   1
  -5 -12   6   17.30    4.90   1
  -5 -12   5   90.80    8.90   1
  -5 -12   4    4.30    3.50   1
  -5 -12   3    5.30    4.10   1
  -5 -12   2   82.40    7.60   1
   5  12  -1    6.80    4.20   1
  -5 -12   1    7.00    3.20   1
   5  12   0    9.50    4.60   1
  -5 -12   0   19.80    3.70   1
   5  12   1   20.70    5.20   1
   5  12   2    1.30    3.30   1
   5  12   3   17.60    5.70   1
  -6  14   5   48.10    7.90   1
  -6  14   4  268.10   18.90   1
  -6  14   3    3.50    5.60   1
  -6  14   2   39.70    6.50   1
  -6  14   1    7.40    4.00   1
  -6  14   0   13.20    5.20   1
  -6  14  -1   -2.30    4.90   1
  -6  14  -2   33.60    6.60   1
  -6  14  -3   52.80    7.80   1
  -6  14  -4   31.50    7.40   1
  -6  13   7   -3.30    5.00   1
  -6  13   6   -5.00    4.50   1
  -6  13   5  138.20   12.00   1
  -6  13   4  110.90   10.00   1
  -6  13   3   12.90    4.40   1
  -6  13   2  111.40    9.80   1
  -6  13   1   63.90    7.20   1
  -6  13   0   42.10    5.60   1
  -6  13  -1   12.00    3.90   1
  -6  13  -2  123.00    9.80   1
  -6  13  -3   18.50    5.50   1
  -6  13  -4   10.40    5.40   1
  -6  13  -5  171.40   13.60   1
  -6  13  -6   40.00    6.90   1
  -6  12   9   62.50    8.50   1
  -6  12   8    2.20    5.10   1
  -6  12   7   34.00    5.80   1
  -6  12   6   79.10    8.50   1
  -6  12   5   13.20    4.70   1
  -6  12   4  147.40   10.20   1
  -6  12   3   24.70    3.80   1
  -6  12   2   51.60    6.10   1
  -6  12   1   -0.80    3.70   1
  -6  12   0  452.30   23.80   1
  -6  12  -1    9.70    3.30   1
  -6  12  -2  233.70   13.30   1
  -6  12  -3  190.50   12.20   1
  -6  12  -4   29.60    5.90   1
  -6  12  -5   14.20    5.90   1
  -6  12  -6  109.70    9.90   1
  -6  12  -7   17.90    5.80   1
  -6  11  10   74.20    9.10   1
   6 -11  -9  116.60   11.20   1
  -6  11   9  145.50   13.70   1
   6 -11  -8   19.10    4.50   1
  -6  11   7  150.30   10.50   1
  -6  11   6   -1.40    2.80   1
  -6  11   5   29.40    4.40   1
  -6  11   4   32.20    5.40   1
  -6  11   3  231.60   12.30   1
  -6  11   2  613.10   29.20   1
  -6  11   1  286.40   14.40   1
  -6  11   0   94.40    7.90   1
  -6  11  -1  148.60    9.50   1
  -6  11  -2   56.50    6.00   1
  -6  11  -3   -1.20    3.50   1
  -6  11  -4    7.20    3.30   1
  -6  11  -5    1.10    4.10   1
  -6  11  -6   10.00    4.80   1
  -6  11  -7   55.20    7.30   1
  -6  11  -8   21.10    4.70   1
  -6  11  -9   20.90    5.80   1
   6 -10 -11   13.10    5.70   1
  -6  10  11    7.60    4.80   1
   6 -10 -10  271.60   18.00   1
  -6  10  10  253.20   19.20   1
   6 -10  -9   30.10    5.70   1
  -6  10   9   21.80    5.00   1
   6 -10  -8   11.60    4.50   1
  -6  10   8    0.30    2.20   1
   6 -10  -7   80.90    6.80   1
  -6  10   7   59.50    6.70   1
  -6  10   6  415.70   21.10   1
  -6  10   5   93.30    7.50   1
  -6  10   4  317.20   15.20   1
  -6  10   3   62.80    5.30   1
  -6  10   2   41.70    4.70   1
  -6  10   1   -2.40    2.90   1
  -6  10   0  413.60   19.40   1
  -6  10  -1    2.70    2.40   1
  -6  10  -2   12.40    3.70   1
  -6  10  -3    8.50    3.70   1
  -6  10  -4    1.70    3.80   1
  -6  10  -5  517.30   24.90   1
  -6  10  -6   32.50    5.50   1
  -6  10  -7   33.10    5.90   1
  -6  10  -8   46.60    6.70   1
  -6  10  -9   -2.70    4.50   1
   6  -9 -12    7.40    5.70   1
  -6   9  12   17.00    5.90   1
   6  -9 -11   41.10    6.40   1
  -6   9  11   44.40    6.70   1
   6  -9 -10    1.80    3.20   1
  -6   9  10   -2.40    2.80   1
   6  -9  -9  272.60   15.70   1
  -6   9   9  260.60   17.00   1
   6  -9  -8   92.30    7.80   1
  -6   9   8   91.90    7.90   1
   6  -9  -7   10.50    4.40   1
  -6   9   7   14.30    2.50   1
   6  -9  -6   12.60    3.30   1
  -6   9   6   14.40    2.70   1
   6  -9  -5  465.20   21.60   1
  -6   9   5  456.10   21.50   1
  -6   9   4  156.40    8.90   1
  -6   9   3  333.70   15.00   1
  -6   9   2   14.00    2.90   1
  -6   9   1  214.70   10.70   1
  -6   9   0   75.90    6.50   1
  -6   9  -1  246.50   12.60   1
  -6   9  -2    0.50    1.80   1
  -6   9  -3   21.10    3.80   1
  -6   9  -4    5.30    2.50   1
  -6   9  -5  708.40   31.00   1
  -6   9  -6  383.70   18.50   1
  -6   9  -7  168.60   10.80   1
  -6   9  -8   21.40    5.00   1
  -6   9  -9    4.00    4.60   1
  -6   9 -10   13.40    5.30   1
   6  -8 -13   -5.40    6.20   1
  -6   8  13   11.30    5.10   1
   6  -8 -12   38.00    6.50   1
  -6   8  12   46.80    4.70   1
   6  -8 -11    3.40    4.80   1
  -6   8  11   16.50    4.40   1
   6  -8 -10   37.00    6.30   1
  -6   8  10   24.90    4.00   1
   6  -8  -9   -1.90    2.50   1
  -6   8   9   -0.30    2.90   1
   6  -8  -8  267.60   15.20   1
  -6   8   8  239.60    9.60   1
   6  -8  -7    4.60    2.80   1
  -6   8   7    7.30    2.20   1
   6  -8  -6  461.10   20.20   1
  -6   8   6  427.30   15.00   1
   6  -8  -5  252.70   13.40   1
  -6   8   5  223.10    8.30   1
   6  -8  -4  573.50   23.20   1
  -6   8   4  511.20   21.00   1
  -6   8   3    1.80    2.60   1
  -6   8   2  568.10   22.70   1
  -6   8   1   15.10    2.40   1
  -6   8   0    2.70    1.50   1
  -6   8  -1    4.70    2.40   1
  -6   8  -2  712.70   21.80   1
  -6   8  -3   37.80    3.10   1
  -6   8  -4  912.20   32.90   1
  -6   8  -5    7.20    3.30   1
  -6   8  -6  620.50   27.60   1
  -6   8  -7    4.00    3.90   1
  -6   8  -8   64.00    6.60   1
  -6   8  -9   19.50    3.80   1
  -6   8 -10   15.10    4.70   1
   6  -8  11    4.50    3.90   1
  -6   8 -11    1.80    4.00   1
   6  -7 -13   16.50    5.80   1
  -6   7  13   34.00    3.80   1
   6  -7 -12   42.80    6.80   1
  -6   7  12   41.80    4.00   1
   6  -7 -11  100.70    9.40   1
  -6   7  11  105.10    6.20   1
  -6   7  10    5.10    3.00   1
   6  -7  -9  175.40   11.80   1
  -6   7   9  187.40    7.90   1
   6  -7  -8   47.20    5.60   1
  -6   7   8   48.20    4.60   1
  -6   7   7  833.70   24.80   1
   6  -7  -6   18.90    4.10   1
  -6   7   6   14.70    2.30   1
   6  -7  -5  440.80   13.70   1
  -6   7   5  424.00   12.70   1
   6  -7  -4  199.40    7.60   1
  -6   7   4  195.00    5.90   1
   6  -7  -3  120.60    5.40   1
  -6   7   3  138.10    5.40   1
   6  -7  -2  261.50   12.90   1
  -6   7   2  278.10    9.20   1
   6  -7  -1 1490.90   54.40   1
  -6   7   1 1436.90   37.40   1
   6  -7   0   10.20    2.80   1
  -6   7   0   16.90    2.10   1
   6  -7   1  302.00   15.90   1
  -6   7  -1  348.30   10.60   1
  -6   7  -2  120.20    5.10   1
  -6   7  -3  729.30   20.50   1
  -6   7  -4   10.70    2.80   1
  -6   7  -5  686.00   28.00   1
  -6   7  -6   10.70    3.60   1
  -6   7  -7   33.10    4.50   1
  -6   7  -8   28.90    5.10   1
  -6   7  -9   94.80    7.60   1
  -6   7 -10    3.50    4.80   1
   6  -7  11   38.70    5.00   1
  -6   7 -11   36.00    7.20   1
   6  -6 -14    7.10    4.30   1
  -6   6  14   17.70    5.10   1
   6  -6 -13   39.30    7.50   1
  -6   6  13   57.60    4.60   1
   6  -6 -12  127.50   10.00   1
  -6   6  12  119.40    6.90   1
   6  -6 -11   33.50    5.40   1
  -6   6  11   36.10    3.10   1
   6  -6 -10  540.30   26.90   1
  -6   6  10  560.20   17.90   1
   6  -6  -9   -0.50    2.50   1
  -6   6   9   -1.80    1.80   1
   6  -6  -8  509.50   22.50   1
  -6   6   8  531.00   16.50   1
   6  -6  -7   14.20    4.00   1
  -6   6   7   13.90    1.70   1
   6  -6  -6  104.50    6.50   1
  -6   6   6  106.80    4.10   1
   6  -6  -5   64.10    3.60   1
  -6   6   5   69.40    3.00   1
   6  -6  -4   78.80    4.00   1
  -6   6   4   75.50    3.70   1
   6  -6  -3  211.20    7.20   1
  -6   6   3  203.40    5.80   1
   6  -6  -2  351.40   10.60   1
  -6   6   2  334.30   10.10   1
   6  -6  -1   13.60    2.40   1
  -6   6   1   14.60    2.00   1
   6  -6   0  668.00   26.00   1
  -6   6   0  683.90   18.60   1
   6  -6   1  356.50   16.00   1
  -6   6  -1  338.60   10.30   1
  -6   6  -2  583.40   16.00   1
   6  -6   3   42.70    4.40   1
  -6   6  -3   52.30    3.10   1
  -6   6  -4  124.80    7.30   1
  -6   6  -5  189.50    9.50   1
  -6   6  -6  242.60   12.60   1
  -6   6  -7   11.10    3.70   1
  -6   6  -8   37.00    4.80   1
  -6   6  -9    7.20    4.00   1
   6  -6  10  413.20   19.40   1
  -6   6 -10  433.10   19.60   1
  -6   6 -11    3.90    5.50   1
  -6   6 -12   60.20    8.50   1
   6  -5 -14    6.10    5.60   1
  -6   5  14   10.40    4.60   1
   6  -5 -13  303.20   19.80   1
  -6   5  13  334.10   14.60   1
   6  -5 -12   -2.60    4.60   1
  -6   5  12    5.30    2.40   1
   6  -5 -11  402.40   18.10   1
  -6   5  11  389.60   13.30   1
   6  -5 -10   54.30    6.00   1
  -6   5  10   62.90    4.00   1
  -6   5   9  123.70    4.10   1
  -6   5   8   35.70    2.30   1
   6  -5  -7  257.70   12.60   1
  -6   5   7  256.20    7.10   1
   6  -5  -6   24.10    3.80   1
  -6   5   6   26.30    1.60   1
   6  -5  -5  149.40    5.50   1
  -6   5   5  156.50    4.80   1
   6  -5  -4   30.80    3.00   1
  -6   5   4   24.10    1.70   1
   6  -5  -3 1278.90   31.80   1
  -6   5   3 1291.30   26.40   1
   6  -5  -2    5.50    1.40   1
  -6   5   2    4.10    1.30   1
   6  -5  -1  170.90    9.00   1
  -6   5   1  172.50    5.80   1
   6  -5   0  310.70   12.50   1
  -6   5   0  309.20    9.00   1
   6  -5   1   57.90    4.30   1
  -6   5  -1   57.70    3.00   1
   6  -5   2   88.30    5.60   1
  -6   5  -2   72.60    3.30   1
   6  -5   3  228.20   12.40   1
  -6   5  -3  260.80    8.20   1
  -6   5  -4    7.20    2.70   1
  -6   5  -5   25.10    3.80   1
  -6   5  -6   43.30    4.20   1
  -6   5  -7  389.00   16.90   1
  -6   5  -8    6.30    3.30   1
  -6   5  -9  343.20   19.20   1
   6  -5  10   20.50    2.90   1
  -6   5 -10   17.90    5.20   1
  -6   5 -11   66.00    6.90   1
  -6   5 -12   14.00    6.30   1
   6  -4 -14   44.70    7.00   1
  -6   4  14   32.10    3.60   1
   6  -4 -13   57.00    6.30   1
  -6   4  13   65.60    4.60   1
   6  -4 -12  363.20   17.90   1
  -6   4  12  338.90   13.60   1
   6  -4 -11    7.50    4.30   1
  -6   4  11    7.40    2.30   1
   6  -4 -10   74.00    6.60   1
  -6   4  10   75.70    3.40   1
  -6   4   9   58.50    2.80   1
   6  -4  -8   10.40    3.50   1
  -6   4   8   11.70    1.30   1
   6  -4  -7  220.40   11.10   1
  -6   4   7  237.30    5.60   1
   6  -4  -6 1398.50   48.40   1
  -6   4   6 1439.10   26.00   1
   6  -4  -5   12.90    1.80   1
  -6   4   5   12.40    1.40   1
   6  -4  -4  382.30   11.00   1
  -6   4   4  391.10    9.00   1
   6  -4  -3  505.80   13.10   1
  -6   4   3  498.60   11.10   1
   6  -4  -2 1677.20   40.80   1
  -6   4   2 1751.80   35.10   1
   6  -4  -1   79.50    4.50   1
  -6   4   1   83.60    2.90   1
   6  -4   0  156.40    7.40   1
  -6   4   0  146.40    4.10   1
   6  -4   1   84.20    5.10   1
  -6   4  -1   70.40    3.00   1
   6  -4   2  198.30    9.20   1
  -6   4  -2  191.00    6.20   1
   6  -4   3   59.40    4.70   1
  -6   4  -3   63.10    2.90   1
   6  -4   4  332.30   16.30   1
  -6   4  -4  362.50   14.70   1
  -6   4  -5    9.20    2.90   1
  -6   4  -6  192.30    9.40   1
  -6   4  -7   47.60    4.90   1
  -6   4  -8  311.60   16.80   1
   6  -4   9   10.10    2.70   1
  -6   4  -9    9.90    3.80   1
   6  -4  10  213.90   11.10   1
  -6   4 -10  188.90   12.70   1
  -6   4 -11   55.90    7.30   1
  -6   4 -12   44.00    7.00   1
   6  -3 -15   67.60    8.50   1
   6  -3 -14    1.70    4.90   1
  -6   3  14    4.50    3.30   1
   6  -3 -13   39.30    6.30   1
  -6   3  13   53.60    4.00   1
   6  -3 -12   13.50    3.80   1
  -6   3  12   15.10    2.30   1
   6  -3 -11   58.40    5.90   1
  -6   3  11   54.40    3.60   1
   6  -3 -10  139.80    9.20   1
  -6   3  10  134.90    4.70   1
   6  -3  -9   90.10    6.20   1
  -6   3   9  101.40    3.60   1
   6  -3  -8   77.90    5.90   1
  -6   3   8   68.40    2.70   1
   6  -3  -7  354.80   11.10   1
  -6   3   7  341.40    6.60   1
   6  -3  -6    5.80    2.20   1
  -6   3   6    5.40    1.00   1
   6  -3  -5 2120.40   50.80   1
  -6   3   5 2075.90   41.60   1
   6  -3  -4   13.40    1.40   1
  -6   3   4   15.20    1.30   1
   6  -3  -3  638.20   16.40   1
  -6   3   3  645.30   13.50   1
   6  -3  -2  320.00    8.80   1
  -6   3   2  306.80    7.30   1
   6  -3  -1  205.00    6.20   1
  -6   3   1  207.00    5.40   1
  -6   3   0  112.40    3.20   1
   6  -3   1   42.50    3.50   1
  -6   3  -1   45.60    1.90   1
   6  -3   2    5.10    2.30   1
  -6   3  -2    9.50    1.30   1
   6  -3   3  186.60   10.40   1
  -6   3  -3  174.30    4.70   1
   6  -3   4   23.00    3.20   1
  -6   3  -4   12.80    2.00   1
  -6   3  -5 1366.30   45.30   1
  -6   3  -6    0.50    2.80   1
  -6   3  -7   18.10    3.00   1
  -6   3  -8    2.80    3.20   1
   6  -3   9   77.90    4.80   1
  -6   3  -9   67.20    4.20   1
  -6   3 -10   55.50    3.80   1
  -6   3 -11   39.30    6.40   1
  -6   3 -12   -3.30    4.70   1
   6  -2 -15   -0.10    3.70   1
   6  -2 -14   30.40    5.20   1
  -6   2  14   35.20    3.50   1
   6  -2 -13   90.40    5.70   1
  -6   2  13  100.90    5.20   1
   6  -2 -12   51.10    3.80   1
  -6   2  12   51.10    3.60   1
   6  -2 -11   18.10    2.50   1
  -6   2  11   18.90    1.80   1
   6  -2 -10   16.00    2.30   1
  -6   2  10   19.20    1.70   1
   6  -2  -9   45.60    3.00   1
  -6   2   9   39.70    2.10   1
   6  -2  -8  899.60   24.40   1
  -6   2   8  870.90   18.20   1
   6  -2  -7    1.60    1.40   1
  -6   2   7    1.10    0.80   1
   6  -2  -6 1293.00   26.90   1
  -6   2   6 1261.20   21.70   1
   6  -2  -5    2.00    1.40   1
  -6   2   5    3.20    0.60   1
   6  -2  -4   13.00    1.30   1
  -6   2   4   17.30    1.10   1
   6  -2  -3   59.30    2.10   1
  -6   2   3   49.50    2.00   1
   6  -2  -2   91.30    3.20   1
  -6   2   2   84.30    2.50   1
   6  -2  -1   60.80    2.50   1
  -6   2   1   61.30    2.10   1
   6  -2   0  519.10   13.40   1
  -6   2   0  529.50   11.70   1
  -6   2  -1    2.60    0.90   1
   6  -2   2  762.60   27.90   1
  -6   2  -2  736.70   15.40   1
   6  -2   3  214.70    9.90   1
  -6   2  -3  197.90    5.00   1
   6  -2   4  538.20   22.40   1
  -6   2  -4  516.60   11.30   1
   6  -2   5  438.00   21.00   1
  -6   2  -5  460.30   14.50   1
  -6   2  -6  284.50    9.30   1
  -6   2  -7  472.10   14.20   1
   6  -2   8  238.60   10.10   1
  -6   2  -8  236.40    5.20   1
   6  -2   9    3.90    1.50   1
  -6   2  -9    5.90    1.50   1
  -6   2 -10   39.20    2.90   1
  -6   2 -11   40.60    6.10   1
  -6   2 -12   27.40    6.40   1
   6  -1 -15    1.90    5.60   1
   6  -1 -14    5.90    3.70   1
   6  -1 -13    4.60    2.10   1
  -6   1  13   10.20    2.40   1
   6  -1 -12    4.00    2.00   1
  -6   1  12    1.60    1.70   1
   6  -1 -11  121.60    5.30   1
  -6   1  11   97.30    3.80   1
   6  -1 -10   20.80    2.60   1
  -6   1  10   17.50    1.50   1
   6  -1  -9   50.80    3.40   1
  -6   1   9   45.10    2.00   1
   6  -1  -8   18.90    2.20   1
  -6   1   8   20.60    1.30   1
   6  -1  -7  668.70   15.10   1
  -6   1   7  671.40   14.10   1
   6  -1  -6  124.50    3.90   1
  -6   1   6  114.40    3.00   1
   6  -1  -5    7.70    1.30   1
  -6   1   5    5.60    0.70   1
   6  -1  -4 1237.20   21.10   1
  -6   1   4 1212.00   24.40   1
   6  -1  -3    5.30    0.90   1
  -6   1   3    6.40    0.90   1
   6  -1  -2   78.70    2.50   1
  -6   1   2   83.10    2.30   1
   6  -1  -1 2257.00   53.00   1
  -6   1   1 2256.20   37.90   1
   6  -1   0   75.30    2.50   1
  -6   1   0   74.90    2.00   1
   6  -1   1  168.40    8.10   1
  -6   1  -1  167.50    3.60   1
   6  -1   2   35.40    3.10   1
  -6   1  -2   34.40    1.20   1
   6  -1   3  830.60   32.70   1
  -6   1  -3  852.80   15.10   1
   6  -1   4  166.90    8.80   1
  -6   1  -4  167.70    3.60   1
   6  -1   5  678.40   29.60   1
  -6   1  -5  694.00   12.40   1
  -6   1  -6    1.40    0.60   1
   6  -1   7   63.10    3.20   1
  -6   1  -7   67.80    2.00   1
   6  -1   8   12.30    1.30   1
  -6   1  -8   13.40    1.30   1
  -6   1  -9  442.50   13.80   1
  -6   1 -10    4.20    4.20   1
  -6   1 -11  163.30   12.30   1
  -6   1 -12   11.30    5.50   1
   6   0 -15   15.80    6.20   1
   6   0 -14   72.20    5.00   1
   6   0 -13   41.80    3.70   1
  -6   0  13   42.90    4.60   1
   6   0 -12  162.30    7.00   1
  -6   0  12  142.60    8.70   1
   6   0 -11  321.50   10.40   1
  -6   0  11  315.70    8.50   1
   6   0 -10  605.80   17.70   1
  -6   0  10  609.80   14.30   1
   6   0  -9   14.30    2.30   1
  -6   0   9   10.40    1.10   1
   6   0  -8  237.10    8.00   1
  -6   0   8  226.80    5.60   1
   6   0  -7   88.30    3.30   1
  -6   0   7   93.00    2.70   1
   6   0  -6    3.10    1.20   1
  -6   0   6    3.70    0.60   1
   6   0  -5   68.50    2.50   1
  -6   0   5   69.10    1.80   1
   6   0  -4  116.70    2.70   1
  -6   0   4  114.00    3.60   1
   6   0  -3  176.30    3.80   1
  -6   0   3  158.70    4.20   1
   6   0  -2  390.30    7.60   1
  -6   0   2  385.30    8.80   1
   6   0  -1    8.80    0.80   1
  -6   0   1    7.30    1.00   1
   6   0   0 2261.00   37.90   1
  -6   0   0 2250.80   42.80   1
   6   0   1  770.50   20.10   1
  -6   0  -1  804.60   16.40   1
   6   0   2  137.00    6.60   1
  -6   0  -2  133.50    3.60   1
   6   0   3   81.70    4.80   1
  -6   0  -3   81.30    2.70   1
   6   0   4   -1.10    1.90   1
  -6   0  -4    2.90    0.80   1
   6   0   5    6.50    2.50   1
  -6   0  -5    6.20    1.00   1
   6   0   6   10.10    0.70   1
  -6   0  -6   12.50    0.70   1
  -6   0  -7  231.00    5.90   1
  -6   0  -8   32.90    1.70   1
  -6   0  -9    8.10    1.50   1
  -6   0 -10  325.50   17.80   1
  -6   0 -11   -0.50    4.60   1
  -6   0 -12  -10.00    4.70   1
   6   1 -15   80.00   10.00   1
   6   1 -14    8.50    3.00   1
   6   1 -13  383.40   14.50   1
   6   1 -12   54.90    4.20   1
   6   1 -11   23.80    2.80   1
  -6  -1  11   18.70    2.30   1
   6   1 -10   70.00    4.30   1
  -6  -1  10   78.40    2.60   1
   6   1  -9  916.20   25.10   1
  -6  -1   9  899.20   23.40   1
   6   1  -8  321.90   10.20   1
  -6  -1   8  316.10    6.90   1
   6   1  -7  341.50    8.70   1
  -6  -1   7  341.10   13.70   1
   6   1  -6   24.60    1.70   1
  -6  -1   6   24.90    3.10   1
   6   1  -5   52.80    2.20   1
  -6  -1   5   41.80    3.60   1
   6   1  -4  447.60   10.20   1
  -6  -1   4  446.20   18.40   1
   6   1  -3 1262.10   21.60   1
  -6  -1   3 1229.30   29.10   1
   6   1  -2   49.10    1.60   1
  -6  -1   2   44.50    2.00   1
   6   1  -1  939.90   16.50   1
  -6  -1   1  951.40   19.50   1
   6   1   0    1.60    0.60   1
  -6  -1   0    2.10    0.90   1
   6   1   1    4.50    0.80   1
  -6  -1  -1    5.90    1.00   1
   6   1   2  512.80   11.50   1
  -6  -1  -2  498.60   11.00   1
   6   1   3    2.70    0.70   1
  -6  -1  -3    4.80    1.10   1
   6   1   4   23.30    1.20   1
  -6  -1  -4   26.10    1.50   1
   6   1   5  351.00   17.40   1
  -6  -1  -5  397.60   11.20   1
  -6  -1  -6   10.00    1.70   1
  -6  -1  -7   22.90    2.60   1
  -6  -1  -8   68.80    2.50   1
  -6  -1  -9   74.80    6.80   1
  -6  -1 -10   11.80    4.60   1
  -6  -1 -11  137.10   10.50   1
  -6  -1 -12   80.40    8.70   1
   6   2 -14   51.90    4.50   1
   6   2 -13   13.10    3.20   1
   6   2 -12  251.70   10.20   1
   6   2 -11  247.10    8.90   1
  -6  -2  11  262.30   11.20   1
   6   2 -10  294.90   10.20   1
  -6  -2  10  276.20    7.80   1
   6   2  -9   -0.10    1.60   1
  -6  -2   9    1.50    0.60   1
   6   2  -8  469.60   14.20   1
  -6  -2   8  503.00   19.80   1
   6   2  -7   30.80    2.00   1
  -6  -2   7   27.10    3.20   1
   6   2  -6  475.90    9.90   1
  -6  -2   6  470.50   18.20   1
   6   2  -5   91.40    2.90   1
  -6  -2   5   95.60    5.20   1
   6   2  -4 1031.00   19.00   1
  -6  -2   4  999.50   38.00   1
   6   2  -3   46.10    1.30   1
  -6  -2   3   48.50    3.80   1
   6   2  -2  832.90   13.20   1
  -6  -2   2  800.30   20.00   1
   6   2  -1   70.70    1.80   1
  -6  -2   1   72.60    2.60   1
   6   2   0  190.90    4.00   1
  -6  -2   0  182.00    5.60   1
   6   2   1   20.40    1.30   1
  -6  -2  -1   20.40    1.60   1
   6   2   2   40.50    1.70   1
  -6  -2  -2   44.20    2.30   1
   6   2   3    9.40    1.80   1
  -6  -2  -3    5.80    2.10   1
   6   2   4  648.40   27.40   1
  -6  -2  -4  669.10   25.90   1
  -6  -2  -5  193.70   10.40   1
  -6  -2  -6   98.90    6.60   1
  -6  -2  -7    7.30    3.10   1
  -6  -2  -8   82.20    6.70   1
  -6  -2  -9   65.40    6.30   1
  -6  -2 -10  214.20   13.00   1
  -6  -2 -11   19.60    5.90   1
   6   3 -14    4.20    2.80   1
   6   3 -13   36.10    3.90   1
   6   3 -12    7.40    2.20   1
   6   3 -11   28.30    3.60   1
   6   3 -10    4.00    2.40   1
  -6  -3  10    8.60    0.70   1
   6   3  -9  673.30   20.80   1
  -6  -3   9  729.70   29.60   1
   6   3  -8    6.00    3.40   1
  -6  -3   8    2.20    2.30   1
   6   3  -7  381.20   16.60   1
  -6  -3   7  355.70   14.50   1
   6   3  -6   14.90    1.80   1
  -6  -3   6   10.60    2.60   1
   6   3  -5 1130.30   24.10   1
  -6  -3   5 1112.10   38.60   1
   6   3  -4  129.10    4.00   1
  -6  -3   4  131.40    6.50   1
   6   3  -3   94.90    2.00   1
  -6  -3   3   94.70    5.20   1
   6   3  -2  223.90    4.90   1
   6   3  -1 1074.60   19.30   1
  -6  -3   1 1048.00   35.50   1
   6   3   0  133.40    3.30   1
  -6  -3   0  131.00    6.20   1
   6   3   1  736.70   11.70   1
  -6  -3  -1  727.30   25.30   1
   6   3   2    5.20    1.50   1
  -6  -3  -2    1.50    1.70   1
   6   3   3 1207.00   32.20   1
  -6  -3  -3 1219.20   42.20   1
   6   3   4    5.10    1.50   1
  -6  -3  -4   11.10    2.60   1
  -6  -3  -5 1006.00   35.70   1
  -6  -3  -6    6.70    2.40   1
  -6  -3  -7   19.60    3.60   1
  -6  -3  -8   47.40    5.60   1
  -6  -3  -9  128.60   10.00   1
  -6  -3 -10   17.70    3.80   1
  -6  -3 -11   91.20    8.60   1
   6   4 -14   18.80    3.90   1
   6   4 -13    9.20    2.80   1
   6   4 -12   87.00    5.70   1
   6   4 -11    0.80    2.70   1
  -6  -4  11    4.50    3.40   1
   6   4 -10  388.50   18.00   1
  -6  -4  10  375.50   16.70   1
   6   4  -9   72.50    6.60   1
  -6  -4   9   66.50    5.40   1
   6   4  -8 1060.30   43.90   1
  -6  -4   8 1127.20   44.00   1
   6   4  -7   13.00    3.20   1
  -6  -4   7    9.50    2.60   1
   6   4  -6   68.90    6.00   1
  -6  -4   6   87.50    5.40   1
   6   4  -5   51.70    3.10   1
  -6  -4   5   61.40    4.60   1
   6   4  -4  887.60   20.10   1
  -6  -4   4  877.70   31.20   1
   6   4  -3   49.00    1.30   1
  -6  -4   3   52.90    3.60   1
   6   4  -2  196.80    5.20   1
  -6  -4   2  196.20    8.60   1
   6   4  -1   94.80    3.40   1
  -6  -4   1   92.10    3.20   1
   6   4   0  440.00   10.50   1
  -6  -4   0  455.00   18.20   1
   6   4   1    1.20    0.80   1
  -6  -4  -1    1.60    1.60   1
   6   4   2 2145.60   43.70   1
  -6  -4  -2 2159.50   71.30   1
   6   4   3   82.40    3.10   1
  -6  -4  -3   78.50    5.00   1
   6   4   4  695.90   21.40   1
  -6  -4  -4  708.20   26.40   1
  -6  -4  -5   19.60    3.30   1
  -6  -4  -6   83.90    6.40   1
  -6  -4  -7   41.20    4.70   1
  -6  -4  -8   50.70    5.90   1
  -6  -4  -9    3.40    3.90   1
  -6  -4 -10   97.40    9.10   1
  -6  -4 -11   15.10    5.70   1
   6   5 -14   39.70    7.20   1
   6   5 -13   51.20    4.90   1
  -6  -5  13   58.60    7.00   1
   6   5 -12    8.00    2.50   1
  -6  -5  12   10.50    4.40   1
   6   5 -11   86.20    7.90   1
  -6  -5  11  116.50    9.00   1
   6   5 -10  315.20   17.20   1
  -6  -5  10  327.00   16.50   1
   6   5  -9  211.60   12.50   1
  -6  -5   9  214.80   11.20   1
   6   5  -8   64.50    6.30   1
  -6  -5   8   92.30    6.10   1
   6   5  -7  478.10   22.50   1
  -6  -5   7  514.60   22.20   1
   6   5  -6  350.80   17.20   1
  -6  -5   6  393.20   16.60   1
   6   5  -5  117.60    8.00   1
  -6  -5   5  115.00    6.80   1
   6   5  -4  128.70    7.90   1
  -6  -5   4  139.10    7.30   1
   6   5  -3  145.20    3.80   1
  -6  -5   3  156.60    7.40   1
   6   5  -2   41.70    1.80   1
  -6  -5   2   40.20    3.10   1
   6   5  -1  432.80    9.20   1
  -6  -5   1  420.20   16.10   1
   6   5   0   22.40    1.70   1
  -6  -5   0   19.40    1.50   1
   6   5   1  243.20    6.60   1
  -6  -5  -1  241.60   10.30   1
   6   5   2  345.50    7.30   1
  -6  -5  -2  351.30   13.80   1
   6   5   3 1180.20   21.70   1
  -6  -5  -3 1159.00   42.90   1
   6   5   4   59.40    3.10   1
  -6  -5  -4   56.90    4.50   1
   6   5   5    7.10    2.30   1
  -6  -5  -5   13.60    3.30   1
  -6  -5  -6    3.20    3.10   1
  -6  -5  -7   89.90    7.20   1
  -6  -5  -8    6.20    4.20   1
  -6  -5  -9  142.60   11.70   1
  -6  -5 -10   -0.80    5.40   1
   6   6 -13   51.10    8.10   1
  -6  -6  13   77.20    7.40   1
   6   6 -12    3.50    3.80   1
  -6  -6  12    5.00    4.40   1
   6   6 -11   67.00    7.30   1
  -6  -6  11   63.10    6.30   1
  -6  -6  10  395.30   18.80   1
  -6  -6   9   17.00    3.50   1
  -6  -6   8   34.80    4.60   1
  -6  -6   7   30.80    4.10   1
  -6  -6   6   63.90    4.90   1
  -6  -6   5   20.20    3.20   1
   6   6  -4  268.00    6.80   1
  -6  -6   4  269.50   12.80   1
   6   6  -3  264.40    6.80   1
  -6  -6   3  265.40   12.20   1
   6   6  -2   46.20    2.00   1
  -6  -6   2   49.80    3.80   1
   6   6  -1    1.40    0.90   1
  -6  -6   1    1.90    1.70   1
   6   6   0  400.00    8.90   1
  -6  -6   0  408.50   16.10   1
   6   6   1  183.00    4.80   1
  -6  -6  -1  181.00    5.60   1
   6   6   2   69.60    2.40   1
  -6  -6  -2   66.80    4.70   1
   6   6   3   28.90    1.60   1
  -6  -6  -3   23.30    3.30   1
   6   6   4  125.70    5.50   1
  -6  -6  -4  157.30    8.30   1
   6   6   5    0.10    2.60   1
  -6  -6  -5    1.30    2.00   1
  -6  -6  -6   84.90    7.50   1
  -6  -6  -7    1.60    3.50   1
  -6  -6  -8   50.40    6.40   1
  -6  -6  -9   -3.20    4.50   1
   6   7 -12   -1.00    5.00   1
  -6  -7  12    4.70    4.60   1
  -6  -7  11   25.80    4.20   1
  -6  -7  10   30.60    4.70   1
  -6  -7   9  199.60   12.80   1
  -6  -7   8   32.00    4.50   1
  -6  -7   7  133.30    8.00   1
  -6  -7   6    5.70    2.90   1
   6   7  -5   92.40    2.70   1
  -6  -7   5  101.50    6.90   1
   6   7  -4    7.70    1.00   1
  -6  -7   4    7.60    2.40   1
   6   7  -3  204.30    6.60   1
  -6  -7   3  202.90   10.20   1
   6   7  -2   99.00    3.60   1
  -6  -7   2  100.30    5.90   1
   6   7  -1   74.30    3.00   1
  -6  -7   1   82.90    5.60   1
   6   7   0    1.10    1.30   1
  -6  -7   0    1.10    1.50   1
   6   7   1  199.00    5.10   1
  -6  -7  -1  204.60    8.80   1
   6   7   2   12.80    1.70   1
  -6  -7  -2   15.20    2.10   1
   6   7   3  195.30    7.80   1
  -6  -7  -3  222.50   11.40   1
   6   7   4   16.30    2.30   1
  -6  -7  -4   26.10    3.70   1
   6   7   5   20.50    3.70   1
  -6  -7  -5   31.80    4.60   1
  -6  -7  -6    5.60    4.10   1
  -6  -7  -7  176.30   12.90   1
  -6  -7  -8    1.30    4.80   1
  -6  -7  -9   25.20    6.40   1
  -6  -8  11   81.30    7.90   1
  -6  -8  10   48.80    6.10   1
  -6  -8   9  112.80    8.30   1
  -6  -8   8   83.30    6.20   1
  -6  -8   7    5.40    2.30   1
  -6  -8   6  524.10   24.90   1
  -6  -8   5   64.60    5.50   1
   6   8  -4  105.40    5.80   1
  -6  -8   4  133.30    8.00   1
   6   8  -3   39.10    3.40   1
  -6  -8   3   44.90    4.10   1
   6   8  -2  184.10    6.50   1
  -6  -8   2  197.90   10.10   1
   6   8  -1   35.70    2.20   1
  -6  -8   1   47.40    4.30   1
   6   8   0   87.70    4.40   1
  -6  -8   0   96.60    6.30   1
   6   8   1   46.70    3.30   1
  -6  -8  -1   50.70    4.00   1
   6   8   2   55.50    3.80   1
  -6  -8  -2   55.90    3.90   1
   6   8   3   12.10    2.40   1
  -6  -8  -3   14.20    2.00   1
   6   8   4  206.80    8.90   1
   6   8   5   15.40    2.50   1
  -6  -8  -5   22.30    4.40   1
  -6  -8  -6   25.80    4.80   1
  -6  -8  -7   -2.20    3.90   1
  -6  -8  -8   48.50    6.30   1
  -6  -9  10    3.60    3.90   1
  -6  -9   9  116.40   10.70   1
  -6  -9   8   13.70    3.80   1
  -6  -9   7   50.80    5.80   1
  -6  -9   6   67.00    6.30   1
  -6  -9   5  211.20   12.50   1
  -6  -9   4    2.00    2.90   1
   6   9  -3   32.20    3.40   1
  -6  -9   3   44.00    4.90   1
   6   9  -2   14.40    2.70   1
  -6  -9   2   12.70    3.00   1
   6   9  -1  103.50    5.50   1
  -6  -9   1   94.30    7.20   1
   6   9   0    3.30    2.30   1
  -6  -9   0    1.10    2.40   1
   6   9   1   66.00    4.50   1
  -6  -9  -1   66.90    5.20   1
   6   9   2  172.70    7.40   1
  -6  -9  -2  169.80    8.80   1
   6   9   3   49.70    4.10   1
   6   9   4    4.70    2.40   1
   6   9   5   41.30    5.70   1
   6   9   6   -1.10    4.90   1
   6   9   7    8.50    6.00   1
  -6 -10   9    3.60    4.40   1
  -6 -10   8   70.10    7.60   1
  -6 -10   7   -0.20    2.50   1
  -6 -10   6    3.10    2.50   1
  -6 -10   5   16.60    3.90   1
  -6 -10   4  142.10    9.60   1
  -6 -10   3    1.00    2.80   1
  -6 -10   2   54.70    5.00   1
   6  10  -1   36.10    4.10   1
  -6 -10   1   44.80    4.50   1
   6  10   0   22.10    3.40   1
  -6 -10   0   22.60    3.80   1
   6  10   1    2.90    2.70   1
  -6 -10  -1    0.40    2.20   1
   6  10   2  117.40    6.80   1
   6  10   3    2.30    2.70   1
   6  10   4   35.50    5.60   1
   6  10   5    2.20    5.30   1
  -6 -11   7   58.30    6.70   1
  -6 -11   6    5.00    4.20   1
  -6 -11   5    2.50    3.90   1
  -6 -11   4    2.00    3.50   1
  -6 -11   3   80.40    7.40   1
  -6 -11   2    8.40    3.40   1
  -6 -11   1  108.60    7.90   1
   6  11   0    3.50    3.10   1
  -6 -11   0    9.70    3.40   1
   6  11   1   62.20    5.00   1
   6  11   2    4.80    3.30   1
   6  11   3   34.40    5.90   1
  -6 -12   4  138.40   11.50   1
  -6 -12   3   17.80    4.80   1
  -6 -12   2   20.70    4.70   1
  -6 -12   1    2.20    3.20   1
   6  12   0  129.50   12.40   1
  -7  14   4   -2.00    5.60   1
  -7  14   3   12.30    5.70   1
  -7  14   2    2.30    3.80   1
  -7  14   1  165.60   13.90   1
  -7  14   0   27.00    6.40   1
  -7  14  -1   -3.80    5.20   1
  -7  14  -2   21.20    6.40   1
  -7  14  -3   20.10    5.10   1
  -7  13   7   29.00    6.40   1
  -7  13   6   17.30    5.00   1
  -7  13   5   16.90    5.40   1
  -7  13   4   86.50    9.70   1
  -7  13   3   10.10    4.70   1
  -7  13   2   20.00    5.50   1
  -7  13   1    0.40    4.40   1
  -7  13   0  125.00   10.70   1
  -7  13  -1    1.70    5.00   1
  -7  13  -2    3.00    4.60   1
  -7  13  -3   28.60    6.40   1
  -7  13  -4  185.90   13.80   1
  -7  13  -5    7.30    5.80   1
  -7  12   9   14.80    5.80   1
  -7  12   8   22.10    6.40   1
  -7  12   7   67.40    7.60   1
  -7  12   6   36.10    6.40   1
  -7  12   5  132.50   10.00   1
  -7  12   4    2.10    4.10   1
  -7  12   3  179.70   12.90   1
  -7  12   2   -1.70    3.90   1
  -7  12   1  118.10    9.40   1
  -7  12   0   -0.30    3.90   1
  -7  12  -1   50.20    6.40   1
  -7  12  -2  191.10   12.70   1
  -7  12  -3  110.50    9.90   1
  -7  12  -4   -0.70    3.50   1
  -7  12  -5  108.40   10.00   1
  -7  12  -6   -2.60    5.40   1
  -7  12  -7  171.20   13.30   1
   7 -11 -10   18.10    6.40   1
  -7  11  10   36.50    7.00   1
   7 -11  -9   40.80    7.40   1
  -7  11   9   13.20    4.20   1
   7 -11  -8   98.40    9.80   1
  -7  11   8   90.10    8.60   1
  -7  11   7    2.20    4.30   1
  -7  11   6  573.00   28.50   1
  -7  11   5   29.00    5.00   1
  -7  11   4  138.10    9.60   1
  -7  11   3  249.60   13.90   1
  -7  11   2   25.50    4.80   1
  -7  11   1   56.60    6.30   1
  -7  11   0  114.50    8.20   1
  -7  11  -1    9.60    3.00   1
  -7  11  -2   58.10    5.90   1
  -7  11  -3  236.30   13.10   1
  -7  11  -4  620.00   29.80   1
  -7  11  -5   16.20    4.90   1
  -7  11  -6   25.60    6.20   1
  -7  11  -7   23.20    6.20   1
  -7  11  -8   70.10    8.80   1
   7 -10 -11  132.40   12.40   1
  -7  10  11  131.20   13.50   1
   7 -10 -10  -11.10    5.00   1
  -7  10  10   -3.40    4.30   1
   7 -10  -9  222.40   16.30   1
  -7  10   9  239.80   16.80   1
   7 -10  -8   39.00    6.30   1
  -7  10   8   33.90    5.40   1
   7 -10  -7  135.80   10.80   1
  -7  10   7  119.10    9.10   1
  -7  10   6    2.60    3.40   1
  -7  10   5  548.80   25.30   1
  -7  10   4  123.00    8.50   1
  -7  10   3   63.00    6.10   1
  -7  10   2   22.30    4.40   1
  -7  10   1  160.10   10.80   1
  -7  10   0   60.60    5.70   1
  -7  10  -1  386.20   19.20   1
  -7  10  -2   32.70    4.70   1
  -7  10  -3   88.60    6.90   1
  -7  10  -4  151.70   10.00   1
  -7  10  -5  308.90   16.10   1
  -7  10  -6  103.60    8.70   1
  -7  10  -7   -1.50    4.40   1
  -7  10  -8   20.60    5.80   1
  -7  10  -9    0.00    5.20   1
   7  -9 -12   37.60    6.90   1
  -7   9  12   51.50    5.10   1
   7  -9 -11   27.60    6.00   1
  -7   9  11   27.20    5.80   1
   7  -9 -10  122.40   11.90   1
  -7   9  10  134.20   11.20   1
   7  -9  -9    9.80    5.20   1
  -7   9   9    0.10    2.60   1
  -7   9   8   31.60    5.40   1
   7  -9  -7    9.10    4.30   1
  -7   9   7    4.50    3.30   1
   7  -9  -6   80.20    6.60   1
  -7   9   6   92.30    7.20   1
   7  -9  -5   14.40    3.60   1
  -7   9   5   19.40    4.00   1
  -7   9   4  409.20   18.80   1
  -7   9   3  220.30   11.10   1
  -7   9   2    7.30    2.50   1
  -7   9   1  617.20   26.10   1
  -7   9   0  240.90   11.90   1
  -7   9  -1    1.70    3.00   1
  -7   9  -2  276.20   14.40   1
  -7   9  -3   64.20    5.90   1
  -7   9  -4  204.50   11.20   1
  -7   9  -5   41.00    5.80   1
  -7   9  -6  178.80   11.60   1
  -7   9  -7   24.60    5.10   1
  -7   9  -8  167.60   12.30   1
  -7   9  -9  114.40   10.40   1
   7  -8 -12   -0.80    3.70   1
  -7   8  12    5.50    3.20   1
   7  -8 -11   69.60    8.50   1
  -7   8  11   95.90    9.00   1
   7  -8 -10   39.40    6.50   1
  -7   8  10   57.80    5.90   1
   7  -8  -9   19.30    4.10   1
  -7   8   9   27.70    4.70   1
   7  -8  -8  117.50    9.50   1
  -7   8   8  119.30    6.00   1
   7  -8  -7  253.20   14.00   1
  -7   8   7  270.50   13.80   1
   7  -8  -6  104.90    7.90   1
  -7   8   6  117.20    8.10   1
   7  -8  -5  124.30    8.00   1
  -7   8   5  116.40    7.50   1
   7  -8  -4  227.70   11.60   1
  -7   8   4  238.20   11.90   1
  -7   8   3   73.50    5.50   1
  -7   8   2   31.00    3.50   1
  -7   8   1 1260.20   48.50   1
  -7   8   0  202.40   11.50   1
  -7   8  -1  180.80    7.10   1
  -7   8  -2    5.00    1.80   1
  -7   8  -3  198.50   10.80   1
  -7   8  -4  157.60    9.30   1
  -7   8  -5  244.40   12.80   1
  -7   8  -6   65.60    6.60   1
  -7   8  -7  145.80   10.00   1
  -7   8  -8    0.00    4.40   1
  -7   8  -9  139.60   11.90   1
  -7   8 -10   18.20    5.90   1
   7  -7 -13  151.80   13.70   1
  -7   7  13  135.60    8.00   1
   7  -7 -12   21.60    5.90   1
  -7   7  12   21.00    3.60   1
   7  -7 -11   15.80    4.00   1
  -7   7  11   14.00    2.90   1
   7  -7 -10  206.40   13.30   1
  -7   7  10  242.20   14.60   1
   7  -7  -9   81.30    7.40   1
  -7   7   9   90.80    5.10   1
   7  -7  -8   18.40    3.70   1
  -7   7   8   19.10    2.60   1
   7  -7  -7   15.80    4.20   1
  -7   7   7    8.40    1.90   1
   7  -7  -6  617.80   25.50   1
  -7   7   6  640.90   20.10   1
   7  -7  -5    4.30    2.30   1
  -7   7   5    1.30    1.90   1
   7  -7  -4  809.50   23.90   1
  -7   7   4  830.00   24.50   1
   7  -7  -3   17.00    2.40   1
  -7   7   3   15.60    2.00   1
   7  -7  -2   14.10    3.20   1
  -7   7   2   13.00    2.30   1
   7  -7  -1   73.60    5.20   1
  -7   7   1   87.50    4.20   1
  -7   7   0   94.80    4.80   1
  -7   7  -1   45.90    3.30   1
  -7   7  -2    4.40    1.80   1
  -7   7  -3    2.40    2.20   1
  -7   7  -4  285.80    9.90   1
  -7   7  -5    6.50    2.20   1
  -7   7  -6  466.70   19.10   1
  -7   7  -7  114.30    8.60   1
  -7   7  -8   90.20    8.60   1
  -7   7  -9   -4.80    4.90   1
  -7   7 -10   19.10    4.70   1
   7  -6 -13  132.10   11.20   1
  -7   6  13  142.00    8.40   1
   7  -6 -12   17.20    4.50   1
  -7   6  12   14.50    3.00   1
   7  -6 -11   15.50    4.90   1
  -7   6  11    5.20    2.40   1
   7  -6 -10    6.30    4.50   1
  -7   6  10    3.90    2.10   1
   7  -6  -9  253.30   13.70   1
  -7   6   9  215.70    9.10   1
   7  -6  -8  297.60   16.30   1
  -7   6   8  278.50   11.00   1
   7  -6  -7  515.10   23.30   1
  -7   6   7  490.30   12.60   1
   7  -6  -6  264.00    9.70   1
  -7   6   6  262.00    7.70   1
   7  -6  -5  203.00    7.80   1
  -7   6   5  179.80    6.60   1
   7  -6  -4   13.10    2.20   1
  -7   6   4   14.90    1.80   1
   7  -6  -3   15.00    2.00   1
  -7   6   3   20.10    1.80   1
   7  -6  -2  183.30    9.30   1
  -7   6   2  191.20    5.90   1
   7  -6  -1   11.90    2.10   1
  -7   6   1   11.70    2.70   1
   7  -6   0   29.00    3.60   1
  -7   6   0   32.90    2.60   1
   7  -6   1  260.20   13.00   1
  -7   6  -1  259.90    8.50   1
  -7   6  -2   42.80    2.80   1
  -7   6  -3    8.30    1.80   1
  -7   6  -4  131.30    5.40   1
  -7   6  -5  109.80    5.00   1
  -7   6  -6   14.60    3.80   1
  -7   6  -7  361.80   17.40   1
  -7   6  -8   22.30    4.60   1
  -7   6  -9    5.60    4.30   1
  -7   6 -10   13.70    5.20   1
  -7   6 -11   76.70    9.50   1
   7  -5 -14   15.00    5.10   1
  -7   5  14   19.20    3.50   1
   7  -5 -13    1.70    4.80   1
  -7   5  13   -1.40    2.70   1
   7  -5 -12   86.50    8.30   1
  -7   5  12   72.10    4.90   1
   7  -5 -11   12.10    3.70   1
  -7   5  11    9.70    2.60   1
   7  -5 -10  192.90   12.30   1
  -7   5  10  186.00    8.00   1
   7  -5  -9   15.80    4.00   1
  -7   5   9   16.10    1.70   1
   7  -5  -8  101.20    6.80   1
  -7   5   8   88.20    3.80   1
   7  -5  -7   25.10    3.60   1
  -7   5   7   21.80    1.90   1
   7  -5  -6   64.20    5.00   1
  -7   5   6   64.70    2.70   1
   7  -5  -5   15.50    2.00   1
  -7   5   5   24.40    1.90   1
   7  -5  -4   70.50    4.90   1
  -7   5   4   75.70    3.00   1
   7  -5  -3  755.20   19.40   1
  -7   5   3  733.20   16.50   1
   7  -5  -2  237.10    7.50   1
  -7   5   2  215.30    5.90   1
   7  -5  -1   48.60    3.70   1
  -7   5   1   58.10    2.50   1
   7  -5   0    4.90    2.40   1
  -7   5   0   -0.40    1.10   1
   7  -5   1  103.90    6.20   1
  -7   5  -1   99.90    4.20   1
   7  -5   2  222.60   11.30   1
  -7   5  -2  231.50    7.40   1
  -7   5  -3   42.20    2.80   1
  -7   5  -4  145.40    5.80   1
  -7   5  -5   54.30    3.60   1
  -7   5  -6   36.00    4.60   1
  -7   5  -7   96.70    7.60   1
  -7   5  -8   91.00    7.90   1
  -7   5  -9    2.40    4.30   1
  -7   5 -10   79.30    7.90   1
  -7   5 -11   15.50    6.00   1
   7  -4 -14    8.90    4.30   1
  -7   4  14    9.10    3.00   1
   7  -4 -13    6.90    5.40   1
  -7   4  13    1.10    2.30   1
   7  -4 -12    3.70    4.20   1
  -7   4  12    2.00    2.00   1
   7  -4 -11  438.20   21.30   1
  -7   4  11  401.40   13.80   1
   7  -4 -10   31.90    4.90   1
  -7   4  10   35.90    2.30   1
   7  -4  -9  116.30    8.00   1
  -7   4   9  112.30    4.00   1
   7  -4  -8  286.20   14.70   1
  -7   4   8  283.40    6.90   1
   7  -4  -7   27.20    4.10   1
  -7   4   7   32.40    2.00   1
   7  -4  -6    3.30    2.30   1
  -7   4   6    6.20    1.10   1
   7  -4  -5  204.90    7.40   1
  -7   4   5  217.10    6.00   1
   7  -4  -4  132.60    5.10   1
  -7   4   4  125.40    4.00   1
   7  -4  -3   16.80    2.00   1
  -7   4   3   15.00    1.50   1
   7  -4  -2    6.00    1.50   1
  -7   4   2    5.70    1.30   1
   7  -4  -1  955.90   24.00   1
  -7   4   1  946.30   20.40   1
   7  -4   0   55.20    4.30   1
  -7   4   0   49.30    2.30   1
   7  -4   1  918.00   38.20   1
  -7   4  -1  871.90   19.90   1
   7  -4   2   71.00    5.40   1
  -7   4  -2   75.70    3.00   1
   7  -4   3   94.40    7.10   1
  -7   4  -3  107.00    3.70   1
  -7   4  -4    9.90    1.50   1
  -7   4  -5  183.20    6.50   1
  -7   4  -6  148.20    8.20   1
  -7   4  -7   30.90    4.50   1
  -7   4  -8   41.20    5.20   1
  -7   4  -9   78.90    7.20   1
  -7   4 -10   15.70    5.10   1
  -7   4 -11   30.70    7.00   1
   7  -3 -14  251.30   18.70   1
  -7   3  14  227.80   16.80   1
   7  -3 -13   51.70    6.90   1
  -7   3  13   62.70    4.70   1
   7  -3 -12   83.60    7.60   1
  -7   3  12   79.50    4.50   1
   7  -3 -11   34.70    5.40   1
  -7   3  11   37.30    3.10   1
   7  -3 -10  135.30    8.80   1
  -7   3  10  151.60    5.10   1
   7  -3  -9   -0.30    3.30   1
  -7   3   9    1.00    1.10   1
   7  -3  -8   93.00    6.40   1
  -7   3   8   80.60    3.00   1
   7  -3  -7   23.90    4.00   1
  -7   3   7   16.00    1.30   1
   7  -3  -6   24.00    3.00   1
  -7   3   6   22.10    1.40   1
   7  -3  -5    3.80    1.40   1
  -7   3   5    5.80    1.20   1
   7  -3  -4 1170.10   29.80   1
  -7   3   4 1160.50   23.50   1
   7  -3  -3   13.10    1.60   1
  -7   3   3   12.00    1.30   1
   7  -3  -2 1100.60   27.00   1
  -7   3   2 1119.40   23.30   1
   7  -3  -1   54.60    2.80   1
  -7   3   1   51.10    2.10   1
   7  -3   0  429.50   17.90   1
  -7   3   0  418.00    9.50   1
   7  -3   1   60.70    4.10   1
  -7   3  -1   60.10    2.30   1
   7  -3   2   23.60    3.00   1
  -7   3  -2   22.00    2.00   1
   7  -3   3   82.50    5.50   1
  -7   3  -3   76.60    2.90   1
  -7   3  -4    2.30    1.20   1
  -7   3  -5    2.90    1.30   1
  -7   3  -6  205.70   11.20   1
  -7   3  -7    5.70    2.10   1
  -7   3  -8  157.70    9.90   1
  -7   3  -9   46.00    6.70   1
  -7   3 -10   81.00    9.50   1
  -7   3 -11    8.80    5.40   1
   7  -2 -14  209.20   16.00   1
  -7   2  14  171.30   12.60   1
   7  -2 -13  205.20   10.20   1
  -7   2  13  207.50    9.80   1
   7  -2 -12   11.60    2.70   1
  -7   2  12   10.70    2.30   1
   7  -2 -11  358.00   13.30   1
  -7   2  11  362.80   11.90   1
   7  -2 -10   42.00    3.10   1
  -7   2  10   44.90    2.40   1
   7  -2  -9    5.50    2.00   1
  -7   2   9    5.50    1.20   1
   7  -2  -8   18.30    2.20   1
  -7   2   8   15.60    1.40   1
   7  -2  -7  526.40   15.20   1
  -7   2   7  569.80   13.00   1
   7  -2  -6    3.00    1.30   1
  -7   2   6    2.70    0.80   1
   7  -2  -5  109.20    2.90   1
  -7   2   5  107.50    3.40   1
   7  -2  -4   80.40    2.70   1
  -7   2   4   78.20    2.40   1
   7  -2  -3  730.30   18.30   1
  -7   2   3  719.60   13.30   1
   7  -2  -2   13.80    1.40   1
  -7   2   2   15.80    1.20   1
   7  -2  -1  261.90    7.70   1
  -7   2   1  266.70    6.40   1
   7  -2   0    5.30    1.90   1
  -7   2   0    3.50    1.00   1
   7  -2   1   88.10    5.30   1
  -7   2  -1   73.70    2.50   1
   7  -2   2   46.40    3.80   1
  -7   2  -2   40.60    1.80   1
   7  -2   3  369.90   17.10   1
  -7   2  -3  361.60    8.40   1
   7  -2   4    9.00    2.30   1
  -7   2  -4   11.70    1.10   1
  -7   2  -5   23.20    1.40   1
  -7   2  -6   97.90    2.80   1
  -7   2  -7  264.60    6.10   1
   7  -2   8    3.40    1.70   1
  -7   2  -8    7.70    1.30   1
  -7   2  -9  133.20   10.10   1
  -7   2 -10    6.20    4.50   1
  -7   2 -11   -5.80    5.20   1
   7  -1 -14  207.10   15.40   1
   7  -1 -13   43.10    4.00   1
  -7   1  13   32.50    5.20   1
   7  -1 -12  151.00    7.30   1
  -7   1  12  135.50    6.40   1
   7  -1 -11  122.60    5.60   1
  -7   1  11  117.20    5.10   1
   7  -1 -10  363.80   12.00   1
  -7   1  10  355.10    9.30   1
   7  -1  -9   -0.50    1.70   1
  -7   1   9    1.50    0.90   1
   7  -1  -8  110.00    4.60   1
  -7   1   8  107.30    3.40   1
   7  -1  -7    6.10    1.80   1
  -7   1   7    7.50    0.90   1
   7  -1  -6  912.90   19.30   1
  -7   1   6  919.60   18.60   1
   7  -1  -5   11.40    1.50   1
  -7   1   5   13.30    1.00   1
   7  -1  -4   43.10    1.70   1
  -7   1   4   42.40    1.90   1
   7  -1  -3  157.40    3.60   1
  -7   1   3  156.00    4.20   1
   7  -1  -2   35.60    1.80   1
  -7   1   2   36.10    1.90   1
   7  -1  -1  549.70   11.80   1
  -7   1   1  559.50   12.30   1
   7  -1   0  684.00   17.20   1
  -7   1   0  679.40   15.30   1
   7  -1   1  147.60    7.30   1
  -7   1  -1  133.50    4.60   1
   7  -1   2   81.70    5.30   1
  -7   1  -2   79.10    2.80   1
   7  -1   3   92.40    6.40   1
  -7   1  -3   97.00    4.10   1
   7  -1   4  330.20   15.50   1
  -7   1  -4  359.60    9.30   1
  -7   1  -5    1.90    1.10   1
  -7   1  -6    7.30    1.20   1
   7  -1   7    0.50    1.00   1
  -7   1  -7    1.00    0.50   1
  -7   1  -8  181.30    7.20   1
  -7   1  -9    3.20    3.10   1
  -7   1 -10  183.00   12.20   1
  -7   1 -11   73.60    8.20   1
   7   0 -14   -6.60    2.90   1
   7   0 -13   55.00    4.60   1
   7   0 -12   32.80    3.90   1
  -7   0  12   31.20    4.70   1
   7   0 -11  206.10    8.50   1
  -7   0  11  201.80    7.50   1
   7   0 -10  157.10    6.70   1
  -7   0  10  166.40    4.70   1
   7   0  -9 1299.50   34.90   1
  -7   0   9 1289.60   26.10   1
   7   0  -8   29.20    2.60   1
  -7   0   8   32.70    1.30   1
   7   0  -7  310.10    9.70   1
  -7   0   7  306.00    6.70   1
   7   0  -6  309.20    7.70   1
  -7   0   6  303.10    6.50   1
   7   0  -5  148.50    4.50   1
  -7   0   5  146.80    3.40   1
   7   0  -4   58.40    1.80   1
  -7   0   4   61.60    2.40   1
   7   0  -3  499.10    9.70   1
  -7   0   3  490.00   11.00   1
   7   0  -2   41.10    1.60   1
  -7   0   2   47.10    2.20   1
   7   0  -1    3.60    0.80   1
  -7   0   1    2.90    1.10   1
   7   0   0  617.80   11.00   1
  -7   0   0  600.20   13.60   1
   7   0   1  928.90   23.80   1
  -7   0  -1  887.80   19.40   1
   7   0   2   20.70    1.60   1
  -7   0  -2   21.70    1.60   1
   7   0   3  302.10    8.80   1
  -7   0  -3  308.60    7.60   1
   7   0   4  151.40    4.90   1
  -7   0  -4  150.60    4.60   1
   7   0   5  250.30    9.20   1
  -7   0  -5  240.10    6.60   1
  -7   0  -6  260.00    6.90   1
  -7   0  -7   38.80    3.00   1
  -7   0  -8    5.80    3.50   1
  -7   0  -9   28.70    4.80   1
  -7   0 -10    0.10    4.60   1
  -7   0 -11   94.40    9.90   1
   7   1 -14   29.10    3.70   1
   7   1 -13    2.70    2.70   1
   7   1 -12  470.70   16.70   1
   7   1 -11   13.90    2.90   1
   7   1 -10  633.20   20.30   1
  -7  -1  10  640.50   17.30   1
   7   1  -9   41.90    3.40   1
  -7  -1   9   45.00    4.90   1
   7   1  -8  460.10   14.60   1
  -7  -1   8  458.90   19.10   1
   7   1  -7   40.90    3.10   1
  -7  -1   7   36.00    3.90   1
   7   1  -6  196.70    5.80   1
  -7  -1   6  200.80    9.50   1
   7   1  -5    0.80    1.00   1
  -7  -1   5    2.00    2.40   1
   7   1  -4   26.90    1.80   1
  -7  -1   4   31.50    2.80   1
   7   1  -3    0.80    0.60   1
  -7  -1   3    0.50    0.70   1
   7   1  -2 1003.20   17.60   1
  -7  -1   2 1030.40   24.60   1
   7   1  -1    6.30    0.80   1
  -7  -1   1    5.10    1.00   1
   7   1   0 1406.00   24.30   1
  -7  -1   0 1417.70   28.40   1
   7   1   1  376.60    8.50   1
  -7  -1  -1  369.20    8.80   1
   7   1   2  547.00   15.00   1
  -7  -1  -2  508.70   14.20   1
   7   1   3    2.30    0.80   1
  -7  -1  -3    3.70    1.20   1
   7   1   4  124.70    4.30   1
  -7  -1  -4  122.20    3.80   1
  -7  -1  -5    3.50    1.90   1
  -7  -1  -6   94.70    4.60   1
  -7  -1  -7   76.70    4.30   1
  -7  -1  -8  462.90   24.50   1
  -7  -1  -9   -2.50    2.70   1
  -7  -1 -10  174.10   14.00   1
  -7  -1 -11    4.50    5.20   1
   7   2 -14   10.00    3.80   1
   7   2 -13   25.00    3.80   1
   7   2 -12   37.30    3.90   1
   7   2 -11  440.60   15.50   1
   7   2 -10  195.70    8.30   1
   7   2  -9  338.80   11.80   1
   7   2  -8  110.80    5.40   1
  -7  -2   8  118.70    7.80   1
   7   2  -7   39.20    3.20   1
  -7  -2   7   39.20    3.70   1
   7   2  -6   93.40    4.50   1
   7   2  -5  394.50   10.10   1
  -7  -2   5  380.40   15.90   1
   7   2  -4   54.50    2.30   1
  -7  -2   4   56.40    4.50   1
   7   2  -3  182.20    4.10   1
  -7  -2   3  178.10    5.00   1
   7   2  -2   22.80    1.10   1
  -7  -2   2   18.60    1.40   1
   7   2  -1 1597.20   27.40   1
  -7  -2   1 1630.50   38.50   1
   7   2   0  113.30    2.80   1
  -7  -2   0  122.20    4.40   1
   7   2   1  454.80   10.70   1
  -7  -2  -1  460.30   12.50   1
   7   2   2   95.30    3.10   1
  -7  -2  -2   88.90    3.80   1
   7   2   3  135.40    4.50   1
  -7  -2  -3  128.10    7.00   1
   7   2   4    3.70    2.70   1
  -7  -2  -4    9.80    2.90   1
  -7  -2  -5  848.30   32.20   1
  -7  -2  -6  128.20    8.20   1
  -7  -2  -7   88.20    7.60   1
  -7  -2  -8   75.30    7.30   1
  -7  -2  -9  234.50   12.60   1
  -7  -2 -10    5.50    3.60   1
  -7  -2 -11   58.20    8.10   1
   7   3 -14   49.50    5.20   1
   7   3 -13   13.50    3.20   1
   7   3 -12   56.50    4.90   1
   7   3 -11    2.60    3.00   1
   7   3 -10  196.40    8.10   1
   7   3  -9   69.30    4.20   1
   7   3  -8   28.10    2.70   1
   7   3  -7   85.20    4.50   1
   7   3  -6  112.30    4.80   1
   7   3  -5   38.10    2.30   1
   7   3  -4  755.60   17.20   1
   7   3  -3   54.00    1.30   1
  -7  -3   3   53.30    4.00   1
   7   3  -2  209.40    4.30   1
  -7  -3   2  213.00    8.10   1
   7   3  -1  218.80    4.40   1
  -7  -3   1  224.90    9.30   1
   7   3   0  494.80    9.70   1
  -7  -3   0  496.40   18.10   1
   7   3   1  523.20   12.20   1
  -7  -3  -1  514.70   19.70   1
   7   3   2  877.40   24.20   1
  -7  -3  -2  890.40   32.20   1
   7   3   3   30.80    2.60   1
  -7  -3  -3   23.50    3.20   1
  -7  -3  -4  168.10    8.70   1
  -7  -3  -5    2.80    2.80   1
  -7  -3  -6   74.10    6.10   1
  -7  -3  -7   -0.40    2.20   1
  -7  -3  -8  448.40   24.90   1
  -7  -3  -9    5.30    4.50   1
  -7  -3 -10   62.40    6.90   1
   7   4 -13   97.40    6.40   1
   7   4 -12    0.70    3.10   1
   7   4 -11   16.60    3.40   1
   7   4 -10   69.30    5.10   1
   7   4  -9   16.50    2.50   1
  -7  -4   9   11.30    2.70   1
   7   4  -8   21.00    4.10   1
  -7  -4   8   29.20    4.00   1
   7   4  -7  273.90   15.50   1
  -7  -4   7  274.60   13.50   1
   7   4  -6    8.50    3.50   1
  -7  -4   6    4.80    2.40   1
   7   4  -5  385.00   18.20   1
  -7  -4   5  369.10   16.10   1
   7   4  -4  169.50    7.00   1
  -7  -4   4  197.60    9.20   1
   7   4  -3  172.20    3.80   1
   7   4  -2   61.70    1.80   1
   7   4  -1   92.30    3.40   1
  -7  -4   1   90.60    4.60   1
   7   4   0   64.50    2.80   1
  -7  -4   0   73.50    4.10   1
   7   4   1   17.10    0.80   1
  -7  -4  -1   21.20    2.40   1
   7   4   2   25.80    2.40   1
  -7  -4  -2   20.60    2.80   1
   7   4   3  152.90    6.10   1
  -7  -4  -3  151.90    7.80   1
   7   4   4  113.50    7.10   1
  -7  -4  -4  121.70    7.20   1
  -7  -4  -5  188.80   10.60   1
  -7  -4  -6  102.40    7.60   1
  -7  -4  -7  144.90    9.40   1
  -7  -4  -8   16.10    4.00   1
  -7  -4  -9   43.80    6.70   1
  -7  -4 -10    6.10    5.70   1
   7   5 -13   30.30    4.50   1
   7   5 -12    9.30    3.10   1
   7   5 -11    9.20    3.20   1
  -7  -5  11   12.20    4.00   1
   7   5 -10  441.20   22.80   1
  -7  -5  10  452.70   22.10   1
   7   5  -9    0.90    3.70   1
  -7  -5   9    1.70    3.00   1
   7   5  -8   93.00    8.00   1
  -7  -5   8   78.70    5.70   1
   7   5  -7    7.30    3.90   1
  -7  -5   7   10.50    3.10   1
   7   5  -6  190.30   11.80   1
  -7  -5   6  194.20    9.30   1
   7   5  -5   34.80    4.90   1
  -7  -5   5   42.50    4.20   1
   7   5  -4   25.70    4.40   1
  -7  -5   4   22.10    2.70   1
   7   5  -3    4.70    0.70   1
  -7  -5   3    5.10    2.10   1
   7   5  -2    1.90    0.80   1
  -7  -5   2    1.50    1.80   1
   7   5  -1    6.30    1.60   1
   7   5   0   22.50    2.10   1
  -7  -5   0   17.80    2.10   1
   7   5   1  107.60    3.90   1
  -7  -5  -1  102.50    6.20   1
   7   5   2  163.10    3.90   1
  -7  -5  -2  187.40    9.20   1
   7   5   3   97.40    4.80   1
  -7  -5  -3  111.40    6.60   1
   7   5   4   24.00    3.50   1
  -7  -5  -4   23.40    3.90   1
   7   5   5    3.00    2.70   1
  -7  -5  -5    3.70    2.20   1
  -7  -5  -6   15.40    4.20   1
  -7  -5  -7   20.20    4.40   1
  -7  -5  -8   18.40    5.30   1
  -7  -5  -9   -1.00    4.90   1
   7   6 -12   12.30    3.10   1
  -7  -6  12   11.30    4.90   1
   7   6 -11   34.20    5.30   1
  -7  -6  11   43.80    6.00   1
   7   6 -10   36.00    5.50   1
  -7  -6  10   24.20    4.00   1
   7   6  -9  241.40   14.50   1
  -7  -6   9  256.30   14.90   1
   7   6  -8    7.40    4.60   1
  -7  -6   8    1.60    2.20   1
   7   6  -7   43.00    5.80   1
  -7  -6   7   33.10    4.70   1
   7   6  -6   30.20    5.00   1
  -7  -6   6   24.70    3.50   1
   7   6  -5  237.70   14.00   1
  -7  -6   5  268.40   14.00   1
   7   6  -4   18.40    4.00   1
  -7  -6   4   16.30    2.60   1
   7   6  -3   11.10    1.10   1
  -7  -6   3   14.80    2.90   1
   7   6  -2   43.60    2.10   1
  -7  -6   2   46.90    4.10   1
   7   6  -1   58.60    2.60   1
  -7  -6   1   57.30    4.10   1
   7   6   0   58.80    2.80   1
   7   6   1   90.40    3.40   1
  -7  -6  -1   90.00    5.50   1
   7   6   2   -2.30    1.40   1
  -7  -6  -2   -0.10    2.20   1
   7   6   3    3.40    1.60   1
  -7  -6  -3    3.70    2.60   1
   7   6   4  163.50   10.70   1
  -7  -6  -4  186.70   11.20   1
   7   6   5   38.40    4.10   1
  -7  -6  -5   36.10    4.60   1
  -7  -6  -6  121.80    9.50   1
  -7  -6  -7   55.20    6.90   1
  -7  -6  -8    0.30    4.40   1
   7   7 -12   38.70    7.50   1
   7   7 -11    5.90    5.80   1
  -7  -7  11   11.60    4.90   1
   7   7 -10  182.00   13.40   1
  -7  -7  10  193.60   14.00   1
   7   7  -9   -3.40    3.70   1
  -7  -7   9   -1.90    2.30   1
   7   7  -8  106.80    9.30   1
  -7  -7   8  142.70   10.00   1
   7   7  -7    8.40    5.60   1
  -7  -7   7   19.70    4.60   1
   7   7  -6   52.30    5.90   1
  -7  -7   6   42.30    4.90   1
   7   7  -5  149.60   10.30   1
  -7  -7   5  153.90    8.70   1
   7   7  -4   38.80    5.70   1
  -7  -7   4   46.20    4.30   1
   7   7  -3    1.10    1.40   1
  -7  -7   3    4.70    2.40   1
   7   7  -2  427.90   13.40   1
  -7  -7   2  420.90   18.60   1
   7   7  -1   13.50    2.00   1
  -7  -7   1   11.20    2.60   1
   7   7   0  197.90    6.60   1
  -7  -7   0  215.80   10.10   1
   7   7   1    2.80    1.60   1
   7   7   2  162.10    7.10   1
   7   7   3   12.80    3.40   1
  -7  -7  -3    7.00    3.00   1
   7   7   4   17.60    3.80   1
  -7  -7  -4   18.80    3.80   1
   7   7   5   -6.70    2.90   1
  -7  -7  -5    3.80    3.50   1
  -7  -7  -6   47.20    5.70   1
  -7  -7  -7    3.30    4.20   1
   7   8 -11  240.40   18.00   1
   7   8 -10   60.30    8.70   1
  -7  -8  10   64.90    8.30   1
   7   8  -9   11.20    4.60   1
  -7  -8   9    6.50    3.90   1
   7   8  -8   39.00    6.70   1
  -7  -8   8   23.10    4.50   1
   7   8  -7   65.80    8.00   1
  -7  -8   7   51.20    5.70   1
  -7  -8   6   16.50    3.20   1
   7   8  -5  470.30   24.80   1
  -7  -8   5  520.80   24.10   1
   7   8  -4   75.70    7.00   1
  -7  -8   4   87.50    7.10   1
   7   8  -3  107.60    9.10   1
  -7  -8   3  112.00    7.90   1
   7   8  -2    3.70    1.70   1
  -7  -8   2    4.40    2.70   1
   7   8  -1  524.30   16.80   1
  -7  -8   1  525.70   21.70   1
   7   8   0   41.40    3.70   1
  -7  -8   0   40.80    4.10   1
   7   8   1   31.60    3.30   1
   7   8   2    7.10    2.50   1
   7   8   3   49.30    3.60   1
   7   8   4    6.50    2.50   1
   7   8   5   21.40    6.00   1
  -7  -8  -5   22.40    5.00   1
  -7  -8  -6   11.70    4.60   1
   7   9  -9   -3.20    3.90   1
  -7  -9   9    4.20    4.40   1
  -7  -9   8   17.40    4.60   1
  -7  -9   7    6.10    3.70   1
   7   9  -6   51.90    6.70   1
  -7  -9   6   66.70    6.80   1
   7   9  -5    4.40    4.50   1
  -7  -9   5    7.30    3.50   1
   7   9  -4  241.10   16.30   1
  -7  -9   4  230.00   12.10   1
   7   9  -3   15.20    5.00   1
  -7  -9   3    9.10    3.20   1
   7   9  -2   84.00    8.20   1
  -7  -9   2  100.50    6.40   1
   7   9  -1   64.80    4.20   1
  -7  -9   1   73.20    5.40   1
   7   9   0   78.50    5.00   1
  -7  -9   0   79.00    5.60   1
   7   9   1    9.50    2.80   1
   7   9   2   57.20    4.80   1
   7   9   3   28.10    3.60   1
   7   9   4   31.70    6.40   1
   7   9   5   12.50    5.90   1
  -7 -10   8   -0.40    4.40   1
  -7 -10   7   41.90    6.10   1
  -7 -10   6    0.90    2.60   1
   7  10  -5   41.00    6.10   1
  -7 -10   5   70.80    7.00   1
   7  10  -4   -4.10    3.20   1
  -7 -10   4    3.30    3.20   1
   7  10  -3  114.20   10.10   1
  -7 -10   3  117.00    8.80   1
   7  10  -2   19.50    5.70   1
  -7 -10   2   20.50    4.00   1
   7  10  -1   18.40    5.40   1
  -7 -10   1   17.10    3.50   1
   7  10   0   11.60    5.40   1
   7  10   1    6.30    4.60   1
   7  10   2    2.70    3.00   1
   7  10   3   71.00    8.30   1
   7  11  -5    4.50    4.60   1
  -7 -11   5    5.60    3.40   1
   7  11  -4   24.50    6.60   1
  -7 -11   4   24.20    5.20   1
   7  11  -3   16.80    6.10   1
  -7 -11   3   13.90    4.10   1
   7  11  -2   34.80    6.80   1
  -7 -11   2   31.10    4.90   1
   7  11  -1   11.30    5.50   1
   7  11   0  108.40   11.10   1
  -8  14   3    1.40    5.40   1
  -8  14   2   -1.00    5.30   1
  -8  14   1    2.10    6.10   1
  -8  14   0  138.20   12.10   1
  -8  13   6   12.70    5.70   1
  -8  13   5    8.90    5.30   1
  -8  13   4   21.40    5.90   1
  -8  13   3   31.30    5.60   1
  -8  13   2    0.70    3.50   1
  -8  13   1   93.20    9.50   1
  -8  13   0   17.00    4.60   1
  -8  13  -1  508.90   30.50   1
  -8  13  -2   92.30    9.20   1
  -8  13  -3  141.30   13.00   1
  -8  13  -4   16.00    4.60   1
  -8  12   8   53.10    7.40   1
  -8  12   7   24.30    6.20   1
  -8  12   6    8.30    4.80   1
  -8  12   5   14.30    5.40   1
  -8  12   4   14.20    4.80   1
  -8  12   3   -0.90    3.90   1
  -8  12   2  206.70   13.50   1
  -8  12   1   61.10    7.20   1
  -8  12   0  159.40   12.20   1
  -8  12  -1    3.30    3.20   1
  -8  12  -2  364.20   23.10   1
  -8  12  -3  147.10   12.20   1
  -8  12  -4   47.30    6.20   1
  -8  12  -5   13.70    4.80   1
   8 -11  -9    2.30    5.80   1
  -8  11   9    9.90    5.10   1
   8 -11  -8    9.70    5.40   1
  -8  11   8    8.00    4.60   1
  -8  11   7   32.90    5.60   1
  -8  11   6   25.30    4.70   1
  -8  11   5  429.40   23.30   1
  -8  11   4    4.30    3.90   1
  -8  11   3   10.30    3.10   1
  -8  11   2   51.10    6.60   1
  -8  11   1  253.60   14.30   1
  -8  11   0   35.60    5.20   1
  -8  11  -1   36.30    6.20   1
  -8  11  -2  101.40    9.30   1
  -8  11  -3    8.60    3.80   1
  -8  11  -4    2.80    3.20   1
  -8  11  -5   80.00    7.80   1
  -8  11  -6   -1.60    3.40   1
  -8  11  -7  147.90   13.00   1
   8 -10 -10   37.60    8.00   1
  -8  10  10   28.40    6.10   1
   8 -10  -9   44.80    7.50   1
  -8  10   9   38.40    6.40   1
   8 -10  -8   26.10    6.00   1
  -8  10   8   31.30    5.50   1
   8 -10  -7   11.00    5.30   1
  -8  10   7   11.10    4.30   1
  -8  10   6  230.30   13.90   1
  -8  10   5   19.20    4.00   1
  -8  10   4  295.70   15.20   1
  -8  10   3    3.10    3.40   1
  -8  10   2    7.40    3.60   1
  -8  10   1    6.00    3.80   1
  -8  10   0   37.80    5.00   1
  -8  10  -1   26.10    5.50   1
  -8  10  -2    7.30    3.20   1
  -8  10  -3   74.70    6.90   1
  -8  10  -4   91.60    8.30   1
  -8  10  -5    0.70    4.60   1
  -8  10  -6  290.60   18.60   1
  -8  10  -7   16.00    5.70   1
  -8  10  -8   22.50    6.40   1
   8  -9 -11   -4.10    4.20   1
  -8   9  11   -1.00    4.50   1
   8  -9 -10    3.40    3.70   1
  -8   9  10    1.70    4.10   1
   8  -9  -9   29.20    6.00   1
  -8   9   9   33.40    5.50   1
   8  -9  -8    9.60    5.10   1
  -8   9   8    2.80    2.70   1
   8  -9  -7  366.20   18.70   1
  -8   9   7  314.30   17.70   1
   8  -9  -6    7.30    4.50   1
  -8   9   6   10.00    3.70   1
   8  -9  -5  203.60   12.20   1
  -8   9   5  203.40   10.90   1
  -8   9   4    9.70    3.30   1
  -8   9   3   16.20    3.80   1
  -8   9   2   70.70    6.10   1
  -8   9   1   61.80    5.50   1
  -8   9   0   48.70    4.30   1
  -8   9  -1  114.10    7.80   1
  -8   9  -2   -0.30    3.50   1
  -8   9  -3  651.20   27.30   1
  -8   9  -4  173.60   10.40   1
  -8   9  -5  119.10    9.60   1
  -8   9  -6    4.10    4.60   1
  -8   9  -7  160.80   12.30   1
  -8   9  -8   -2.70    5.00   1
   8  -8 -12   10.20    4.70   1
  -8   8  12    1.00    3.30   1
   8  -8 -11   17.60    4.80   1
  -8   8  11   19.80    3.50   1
   8  -8 -10   94.30    9.40   1
  -8   8  10  102.70    9.10   1
   8  -8  -9   63.10    7.00   1
  -8   8   9   83.60    7.30   1
   8  -8  -8   46.90    5.20   1
  -8   8   8   45.80    5.70   1
   8  -8  -7    8.50    4.20   1
  -8   8   7    2.60    3.20   1
   8  -8  -6  384.00   20.50   1
  -8   8   6  399.80   18.80   1
   8  -8  -5   77.60    6.50   1
  -8   8   5   59.10    5.60   1
  -8   8   4   66.60    5.50   1
  -8   8   3    4.20    3.00   1
  -8   8   2  224.20   11.20   1
  -8   8   1   17.10    2.80   1
  -8   8   0  604.90   26.20   1
  -8   8  -1   64.80    5.80   1
  -8   8  -2   25.60    3.60   1
  -8   8  -3   30.10    4.30   1
  -8   8  -4  624.50   28.40   1
  -8   8  -5   23.90    4.10   1
  -8   8  -6  104.80    9.20   1
  -8   8  -7    9.20    3.60   1
  -8   8  -8   24.90    5.90   1
  -8   8  -9    6.60    5.50   1
   8  -7 -12   89.70    9.10   1
  -8   7  12   86.90    6.10   1
   8  -7 -11   25.20    6.50   1
  -8   7  11   30.80    3.60   1
   8  -7 -10   -6.60    4.60   1
  -8   7  10    0.40    3.00   1
   8  -7  -9  119.90    8.10   1
  -8   7   9  113.30    7.90   1
   8  -7  -8   15.70    4.70   1
  -8   7   8   18.50    3.70   1
   8  -7  -7   -1.60    2.80   1
  -8   7   7    1.10    2.60   1
   8  -7  -6    7.50    3.90   1
  -8   7   6    7.80    2.90   1
   8  -7  -5  167.30    9.80   1
  -8   7   5  156.70    8.90   1
   8  -7  -4  529.60   23.90   1
  -8   7   4  549.90   22.20   1
   8  -7  -3   33.30    4.40   1
  -8   7   3   26.40    3.90   1
  -8   7   2  294.20   10.20   1
  -8   7   1  458.30   13.70   1
  -8   7   0   16.00    2.20   1
  -8   7  -1  505.50   15.90   1
  -8   7  -2  143.90    6.20   1
  -8   7  -3    8.50    2.50   1
  -8   7  -4    8.50    2.50   1
  -8   7  -5   52.90    5.60   1
  -8   7  -6   75.50    6.20   1
  -8   7  -7  109.60    9.90   1
  -8   7  -8  137.40   10.30   1
  -8   7  -9    1.50    3.60   1
   8  -6 -13   -6.20    5.50   1
  -8   6  13    7.80    3.20   1
  -8   6  12  212.00   11.00   1
   8  -6 -11   17.60    5.40   1
  -8   6  11   19.10    2.60   1
  -8   6  10   34.70    3.40   1
   8  -6  -9  115.70    8.90   1
  -8   6   9  125.60    8.60   1
   8  -6  -8   11.90    3.60   1
  -8   6   8   10.70    2.90   1
   8  -6  -7    1.70    3.40   1
  -8   6   7    3.70    2.40   1
   8  -6  -6   10.70    2.10   1
  -8   6   6   13.20    2.80   1
   8  -6  -5   10.60    2.30   1
  -8   6   5   12.50    3.00   1
   8  -6  -4   39.70    3.20   1
  -8   6   4   44.80    4.20   1
   8  -6  -3  634.10   18.10   1
  -8   6   3  632.50   18.80   1
   8  -6  -2  717.60   32.10   1
  -8   6   2  777.20   21.40   1
   8  -6  -1    3.50    2.50   1
  -8   6   1    6.40    1.80   1
  -8   6   0   10.60    1.90   1
  -8   6  -1  120.80    5.00   1
  -8   6  -2    8.00    2.10   1
  -8   6  -3   20.10    2.40   1
  -8   6  -4    2.60    1.60   1
  -8   6  -5    6.90    2.20   1
  -8   6  -6  156.00   10.70   1
  -8   6  -7    4.60    2.80   1
  -8   6  -8  185.50   11.90   1
  -8   6  -9    7.60    3.80   1
  -8   6 -10   79.10    9.10   1
   8  -5 -13   37.50    6.90   1
  -8   5  13   31.20    3.80   1
   8  -5 -12   30.60    6.50   1
  -8   5  12   28.50    3.70   1
   8  -5 -11  173.70   11.70   1
  -8   5  11  164.90    7.70   1
   8  -5 -10   77.10    7.40   1
  -8   5  10   79.50    4.60   1
   8  -5  -9   11.60    4.40   1
  -8   5   9    1.80    2.00   1
   8  -5  -8   25.50    4.50   1
  -8   5   8   24.20    2.10   1
   8  -5  -7   28.40    4.30   1
  -8   5   7   29.10    2.30   1
   8  -5  -6   10.10    2.10   1
  -8   5   6   11.60    2.50   1
   8  -5  -5  766.50   21.50   1
  -8   5   5  787.10   30.10   1
   8  -5  -4    5.10    1.90   1
  -8   5   4    2.00    1.60   1
   8  -5  -3   41.70    2.90   1
  -8   5   3   34.60    2.70   1
   8  -5  -2    6.60    1.90   1
  -8   5   2    1.90    1.60   1
   8  -5  -1  426.40   19.60   1
  -8   5   1  419.40   12.40   1
   8  -5   0  125.70    7.50   1
  -8   5   0  132.70    5.10   1
   8  -5   1   -1.10    2.30   1
  -8   5  -1    1.90    1.60   1
  -8   5  -2    9.30    1.80   1
  -8   5  -3   89.40    4.40   1
  -8   5  -4   10.70    1.80   1
  -8   5  -5  474.00   14.40   1
  -8   5  -6   20.60    2.70   1
  -8   5  -7   70.40    6.40   1
  -8   5  -8    8.20    4.80   1
  -8   5  -9  101.20    9.70   1
  -8   5 -10   58.60    8.00   1
   8  -4 -14  119.20   12.60   1
  -8   4  14  118.00   10.20   1
   8  -4 -13   42.10    7.00   1
  -8   4  13   34.20    6.20   1
   8  -4 -12   30.40    6.00   1
  -8   4  12   26.10    3.20   1
   8  -4 -11   27.70    5.40   1
  -8   4  11   34.60    3.20   1
   8  -4 -10  273.50   16.80   1
  -8   4  10  277.30   10.40   1
   8  -4  -9   24.50    3.80   1
  -8   4   9   18.60    1.70   1
   8  -4  -8   60.10    5.60   1
  -8   4   8   67.60    3.00   1
   8  -4  -7 1088.50   41.80   1
  -8   4   7 1078.70   23.80   1
   8  -4  -6  291.40   10.30   1
  -8   4   6  293.40    9.60   1
   8  -4  -5   10.00    1.80   1
  -8   4   5    9.30    1.40   1
   8  -4  -4  854.40   32.00   1
  -8   4   4  894.90   20.50   1
   8  -4  -3  104.30    4.80   1
  -8   4   3  109.90    3.70   1
   8  -4  -2  421.40   11.90   1
  -8   4   2  391.10    9.60   1
   8  -4  -1   17.40    2.80   1
  -8   4   1   17.60    1.70   1
   8  -4   0  217.00   11.80   1
  -8   4   0  230.90    6.90   1
   8  -4   1   41.00    4.00   1
  -8   4  -1   39.20    2.50   1
   8  -4   2  158.00    9.80   1
  -8   4  -2  153.70    5.90   1
  -8   4  -3  192.30    7.00   1
  -8   4  -4  186.20    6.60   1
  -8   4  -5   18.30    2.00   1
  -8   4  -6  496.10   23.90   1
  -8   4  -7   39.80    5.30   1
  -8   4  -8   12.50    4.70   1
  -8   4  -9    4.50    4.60   1
  -8   4 -10  125.10   10.70   1
   8  -3 -14    0.30    4.10   1
  -8   3  14    7.20    4.90   1
   8  -3 -13  187.70   13.90   1
  -8   3  13  182.40   13.60   1
   8  -3 -12  177.90   13.30   1
  -8   3  12  183.80    7.90   1
   8  -3 -11  337.10   19.00   1
  -8   3  11  367.00   13.00   1
   8  -3 -10   79.10    7.00   1
  -8   3  10   94.30    4.60   1
   8  -3  -9  107.80    8.00   1
  -8   3   9  117.10    5.30   1
   8  -3  -8   15.90    3.60   1
  -8   3   8   14.00    1.40   1
   8  -3  -7  597.10   24.70   1
  -8   3   7  623.80   14.80   1
   8  -3  -6   16.60    3.30   1
  -8   3   6   10.20    1.20   1
   8  -3  -5  145.10    5.40   1
  -8   3   5  143.00    4.10   1
   8  -3  -4  347.00    9.70   1
  -8   3   4  323.10   11.10   1
   8  -3  -3  106.20    6.00   1
  -8   3   3   99.10    3.50   1
   8  -3  -2    5.40    1.50   1
  -8   3   2    3.60    1.20   1
   8  -3  -1  724.10   19.10   1
  -8   3   1  701.30   16.00   1
   8  -3   0  304.70   15.30   1
  -8   3   0  332.10    8.10   1
   8  -3   1  698.70   27.50   1
  -8   3  -1  688.50   15.70   1
   8  -3   2    4.20    2.50   1
  -8   3  -2    8.70    1.30   1
  -8   3  -3  468.40   13.80   1
  -8   3  -4   28.10    1.90   1
  -8   3  -5   39.70    2.30   1
  -8   3  -6    5.00    3.10   1
  -8   3  -7  115.10    5.10   1
  -8   3  -8   22.10    4.80   1
  -8   3  -9   39.40    6.20   1
  -8   3 -10   24.90    5.00   1
   8  -2 -14   52.90    8.10   1
  -8   2  14   46.30    6.60   1
   8  -2 -13    7.20    3.10   1
  -8   2  13    2.40    4.00   1
   8  -2 -12  535.50   20.10   1
  -8   2  12  501.60   26.30   1
   8  -2 -11   76.10    4.90   1
  -8   2  11   75.00    4.30   1
   8  -2 -10  244.70    9.40   1
  -8   2  10  238.90    8.50   1
   8  -2  -9    0.80    1.90   1
  -8   2   9    1.10    1.10   1
   8  -2  -8   71.60    4.30   1
  -8   2   8   77.40    2.80   1
   8  -2  -7    3.80    2.10   1
  -8   2   7    2.30    0.90   1
   8  -2  -6  294.90    9.10   1
  -8   2   6  329.30    7.90   1
   8  -2  -5   99.80    3.40   1
  -8   2   5   94.10    3.50   1
   8  -2  -4   32.60    1.90   1
  -8   2   4   30.20    1.70   1
   8  -2  -3   36.10    2.30   1
  -8   2   3   29.20    1.60   1
   8  -2  -2  704.00   18.40   1
  -8   2   2  687.00   13.10   1
   8  -2  -1  129.00    4.60   1
  -8   2   1  135.00    3.50   1
   8  -2   0  484.90   20.70   1
  -8   2   0  479.30    9.80   1
   8  -2   1   31.10    3.50   1
  -8   2  -1   21.70    1.30   1
   8  -2   2  235.20   11.60   1
  -8   2  -2  244.40    5.30   1
   8  -2   3   80.60    6.20   1
  -8   2  -3  103.80    2.80   1
  -8   2  -4  128.90    3.00   1
  -8   2  -5    1.00    1.30   1
  -8   2  -6  216.40    7.90   1
  -8   2  -7    1.70    1.40   1
  -8   2  -8  224.20   11.90   1
  -8   2  -9   19.90    4.20   1
  -8   2 -10  113.70   11.30   1
   8  -1 -14    4.40    3.30   1
   8  -1 -13   98.00    6.50   1
  -8   1  13   97.30    8.60   1
   8  -1 -12    1.40    2.30   1
  -8   1  12   -3.50    3.80   1
   8  -1 -11  295.30   11.30   1
  -8   1  11  247.10   13.80   1
   8  -1 -10   21.60    2.90   1
  -8   1  10   21.80    2.00   1
   8  -1  -9   12.30    2.60   1
  -8   1   9   17.20    1.30   1
   8  -1  -8   51.40    3.40   1
  -8   1   8   41.00    1.80   1
   8  -1  -7   10.10    1.90   1
  -8   1   7    6.80    0.80   1
   8  -1  -6   63.00    3.60   1
  -8   1   6   51.60    1.90   1
   8  -1  -5  321.70    6.90   1
  -8   1   5  322.10    9.20   1
   8  -1  -4   26.00    1.40   1
  -8   1   4   29.10    1.80   1
   8  -1  -3   60.00    2.10   1
  -8   1   3   59.00    2.40   1
   8  -1  -2  134.40    4.10   1
  -8   1   2  145.90    4.60   1
   8  -1  -1  641.60   16.60   1
  -8   1   1  628.70   14.00   1
   8  -1   0  291.20   13.60   1
  -8   1   0  295.90    7.70   1
   8  -1   1  834.30   32.20   1
  -8   1  -1  811.60   18.50   1
   8  -1   2  112.60    6.70   1
  -8   1  -2  105.80    3.80   1
   8  -1   3   75.20    6.20   1
  -8   1  -3   78.90    3.20   1
  -8   1  -4    2.50    1.30   1
  -8   1  -5  212.80    6.40   1
  -8   1  -6   44.40    2.40   1
  -8   1  -7  508.80   21.90   1
  -8   1  -8   63.00    6.70   1
  -8   1  -9  189.40   14.00   1
  -8   1 -10   13.70    5.60   1
   8   0 -14  127.40    7.40   1
   8   0 -13   -0.70    2.60   1
   8   0 -12  100.00    6.00   1
  -8   0  12   95.60    9.20   1
   8   0 -11    3.60    2.60   1
  -8   0  11    4.10    3.60   1
   8   0 -10   10.30    2.30   1
  -8   0  10   13.20    3.90   1
   8   0  -9   18.30    2.70   1
  -8   0   9   14.90    0.70   1
   8   0  -8  306.50   10.80   1
  -8   0   8  308.80   15.20   1
   8   0  -7    4.50    2.10   1
  -8   0   7   -0.70    1.80   1
   8   0  -6   14.20    2.20   1
  -8   0   6   17.30    3.20   1
   8   0  -5  180.30    5.70   1
  -8   0   5  185.30    4.30   1
   8   0  -4  402.40    9.80   1
  -8   0   4  403.50   11.10   1
   8   0  -3    1.60    0.80   1
  -8   0   3    1.20    1.00   1
   8   0  -2  629.30   12.00   1
  -8   0   2  624.80   13.80   1
   8   0  -1  279.40    6.00   1
  -8   0   1  268.00    7.20   1
   8   0   0  383.80    7.50   1
  -8   0   0  361.30    9.20   1
   8   0   1  153.60    5.30   1
  -8   0  -1  160.30    5.00   1
   8   0   2  150.80    5.40   1
  -8   0  -2  152.80    4.70   1
   8   0   3   14.70    1.60   1
  -8   0  -3   10.30    1.50   1
   8   0   4  166.90    7.00   1
  -8   0  -4  179.80    5.20   1
   8   0   5    4.50    1.00   1
  -8   0  -5    6.30    1.50   1
  -8   0  -6  400.60   11.80   1
  -8   0  -7    2.60    3.70   1
  -8   0  -8  105.40    8.10   1
  -8   0  -9   49.80    7.30   1
  -8   0 -10   74.40    8.50   1
   8   1 -14   71.70    5.80   1
   8   1 -13    1.60    3.30   1
   8   1 -12   27.00    3.80   1
   8   1 -11  154.70    7.40   1
  -8  -1  11  182.00   11.30   1
   8   1 -10    9.50    2.70   1
  -8  -1  10    9.60    3.50   1
   8   1  -9   58.70    3.90   1
  -8  -1   9   67.20    6.00   1
   8   1  -8  121.20    5.80   1
  -8  -1   8  127.00    7.70   1
   8   1  -7  512.70   15.40   1
  -8  -1   7  523.60   22.00   1
   8   1  -6    6.40    1.70   1
  -8  -1   6    5.90    2.20   1
   8   1  -5  174.90    6.60   1
  -8  -1   5  157.10    8.70   1
   8   1  -4    4.40    0.60   1
  -8  -1   4    4.10    0.60   1
   8   1  -3   26.50    1.30   1
  -8  -1   3   29.00    1.70   1
   8   1  -2  193.40    4.60   1
  -8  -1   2  181.40    5.80   1
   8   1  -1  653.00   12.40   1
  -8  -1   1  633.40   17.00   1
   8   1   0  138.70    3.30   1
  -8  -1   0  139.10    4.50   1
   8   1   1   16.40    1.40   1
  -8  -1  -1   17.20    1.60   1
   8   1   2  307.40    9.60   1
  -8  -1  -2  305.10    8.30   1
   8   1   3  250.80    8.00   1
  -8  -1  -3  240.80    6.40   1
   8   1   4    7.30    1.10   1
  -8  -1  -4    3.70    1.40   1
  -8  -1  -5  203.70    7.50   1
  -8  -1  -6   -1.20    2.10   1
  -8  -1  -7  215.30   11.70   1
  -8  -1  -8    6.70    4.40   1
  -8  -1  -9   64.50    7.60   1
  -8  -1 -10   20.80    5.50   1
   8   2 -13   -2.10    3.30   1
   8   2 -12    3.90    2.60   1
   8   2 -11   87.60    5.50   1
   8   2 -10  214.20    9.00   1
   8   2  -9   10.50    2.80   1
  -8  -2   9    0.40    2.30   1
   8   2  -8  112.00    5.50   1
  -8  -2   8  101.80    7.10   1
   8   2  -7   68.60    4.10   1
  -8  -2   7   69.80    5.70   1
   8   2  -6  130.60    5.50   1
  -8  -2   6  118.50    7.10   1
   8   2  -5   28.80    2.60   1
  -8  -2   5   32.80    4.00   1
   8   2  -4  199.90    6.10   1
  -8  -2   4  186.80    9.20   1
   8   2  -3   15.50    1.00   1
  -8  -2   3   17.60    1.30   1
   8   2  -2   29.90    1.40   1
  -8  -2   2   29.60    1.80   1
   8   2  -1   11.50    1.00   1
  -8  -2   1   16.00    1.50   1
   8   2   0  396.20    7.60   1
  -8  -2   0  414.10   11.70   1
   8   2   1  209.50    6.20   1
  -8  -2  -1  231.20    7.10   1
   8   2   2   28.50    1.80   1
  -8  -2  -2   25.30    2.20   1
   8   2   3  112.30    4.30   1
  -8  -2  -3  116.00    7.40   1
  -8  -2  -4  222.40   11.20   1
  -8  -2  -5  112.20    7.50   1
  -8  -2  -6  151.10    9.30   1
  -8  -2  -7   12.60    4.30   1
  -8  -2  -8   46.40    5.70   1
  -8  -2  -9   11.60    5.00   1
   8   3 -13   91.20    6.50   1
   8   3 -12    6.10    3.30   1
   8   3 -11   25.60    3.90   1
   8   3 -10   -1.30    2.60   1
   8   3  -9  207.10    8.80   1
   8   3  -8   28.60    2.90   1
   8   3  -7   19.50    2.70   1
   8   3  -6   10.20    2.10   1
   8   3  -5    9.20    2.00   1
   8   3  -4   97.20    3.80   1
  -8  -3   4   88.60    5.50   1
   8   3  -3  302.10    5.60   1
  -8  -3   3  293.40   13.30   1
   8   3  -2   34.10    1.50   1
  -8  -3   2   38.90    2.50   1
   8   3  -1   11.00    1.00   1
  -8  -3   1   11.80    1.80   1
   8   3   0  173.90    4.10   1
  -8  -3   0  176.20    8.10   1
   8   3   1   29.30    1.70   1
  -8  -3  -1   26.90    2.90   1
   8   3   2  162.40    6.50   1
  -8  -3  -2  173.00    8.90   1
   8   3   3  139.90    9.10   1
  -8  -3  -3  151.00    7.80   1
  -8  -3  -4    8.00    3.10   1
  -8  -3  -5    3.10    3.20   1
  -8  -3  -6   95.10    8.20   1
  -8  -3  -7  448.60   23.70   1
  -8  -3  -8    0.70    4.10   1
  -8  -3  -9   48.10    7.10   1
   8   4 -13   19.30    4.30   1
   8   4 -12  108.30    7.30   1
   8   4 -11    8.80    3.30   1
   8   4 -10   78.00    4.90   1
   8   4  -9   12.70    2.90   1
   8   4  -8    8.40    3.00   1
   8   4  -7   96.30    4.90   1
   8   4  -6   84.00    4.80   1
   8   4  -5    7.60    1.90   1
   8   4  -4  125.30    5.20   1
   8   4  -3    2.70    0.60   1
   8   4  -2  130.90    3.20   1
   8   4  -1    5.40    1.00   1
  -8  -4   1    7.90    1.70   1
   8   4   0    3.00    0.90   1
  -8  -4   0    2.60    1.80   1
   8   4   1    1.60    2.90   1
  -8  -4  -1    1.20    1.80   1
   8   4   2   17.70    2.50   1
  -8  -4  -2   19.50    3.20   1
   8   4   3   38.30    4.40   1
  -8  -4  -3   46.60    4.50   1
   8   4   4  201.50   12.90   1
  -8  -4  -4  214.70   12.80   1
  -8  -4  -5  146.00    8.90   1
  -8  -4  -6    3.00    3.40   1
  -8  -4  -7   34.90    5.30   1
  -8  -4  -8  143.10   11.40   1
   8   5 -12   44.90    5.00   1
   8   5 -11   16.00    3.30   1
   8   5 -10   38.30    4.20   1
   8   5  -9  178.40    8.20   1
   8   5  -8   -4.50    4.10   1
   8   5  -7    1.30    2.80   1
   8   5  -5  347.30   16.30   1
   8   5  -4  140.10    9.10   1
   8   5  -3  178.50    4.60   1
   8   5  -2    1.30    0.90   1
   8   5  -1    4.40    1.30   1
   8   5   0  339.90    8.70   1
  -8  -5   0  346.80   16.00   1
   8   5   1   63.40    3.90   1
  -8  -5  -1   73.70    4.90   1
   8   5   2   -3.20    1.80   1
  -8  -5  -2   -0.80    2.10   1
   8   5   3   24.10    3.90   1
  -8  -5  -3   18.60    3.30   1
   8   5   4    6.00    3.20   1
  -8  -5  -4    9.50    3.20   1
  -8  -5  -5   41.10    5.10   1
  -8  -5  -6   23.50    4.30   1
  -8  -5  -7  188.00   14.90   1
  -8  -5  -8    4.60    5.00   1
   8   6 -12   16.70    4.90   1
   8   6 -11    5.20    2.90   1
   8   6 -10   57.20    7.80   1
  -8  -6  10   19.40    4.90   1
   8   6  -9    4.50    4.10   1
  -8  -6   9    3.10    2.70   1
   8   6  -8  167.00   10.90   1
  -8  -6   8  177.00   10.00   1
   8   6  -7    4.40    3.10   1
  -8  -6   7    6.40    2.90   1
   8   6  -6  107.50    8.50   1
  -8  -6   6   98.10    6.70   1
   8   6  -5    8.80    4.20   1
  -8  -6   5    8.50    3.10   1
   8   6  -4  358.50   17.70   1
  -8  -6   4  327.50   17.20   1
   8   6  -3   43.10    5.20   1
   8   6  -2  167.90    6.80   1
   8   6  -1   33.60    4.90   1
   8   6   0   32.70    2.80   1
   8   6   1   47.00    5.60   1
  -8  -6  -1   37.00    4.50   1
   8   6   2  347.80   18.20   1
  -8  -6  -2  308.00   13.60   1
   8   6   3   -1.30    3.30   1
  -8  -6  -3    3.60    2.90   1
   8   6   4   59.90    5.80   1
  -8  -6  -4   64.70    5.70   1
   8   6   5   -0.20    2.80   1
  -8  -6  -5    1.20    2.20   1
  -8  -6  -6    8.50    4.00   1
  -8  -6  -7   10.00    3.90   1
   8   7 -11  126.00   11.70   1
   8   7 -10   36.80    7.40   1
  -8  -7  10   28.70    4.80   1
   8   7  -9   27.30    6.50   1
  -8  -7   9   21.00    4.90   1
   8   7  -8   78.20    8.50   1
  -8  -7   8   54.80    6.40   1
   8   7  -7  239.30   13.50   1
  -8  -7   7  240.40   15.30   1
   8   7  -6   16.30    4.00   1
  -8  -7   6   20.50    4.40   1
   8   7  -5  171.90   11.00   1
  -8  -7   5  194.70   11.70   1
   8   7  -4   -4.00    4.10   1
  -8  -7   4    2.20    2.70   1
   8   7  -3   53.80    5.90   1
  -8  -7   3   75.40    5.90   1
   8   7  -2   15.30    3.60   1
  -8  -7   2   20.20    3.10   1
   8   7  -1  271.70   10.50   1
   8   7   0   29.00    3.20   1
   8   7   1  211.10    8.90   1
   8   7   2   59.50    4.50   1
   8   7   3   91.40    8.20   1
  -8  -7  -3   89.70    7.50   1
   8   7   4   17.50    4.40   1
  -8  -7  -4   12.00    3.20   1
  -8  -7  -5    4.10    4.10   1
  -8  -7  -6   11.50    4.80   1
   8   8 -10  110.00   11.60   1
   8   8  -9    5.00    5.60   1
  -8  -8   9    3.50    4.40   1
   8   8  -8   23.50    6.30   1
  -8  -8   8   18.90    3.90   1
   8   8  -7   -6.10    4.60   1
  -8  -8   7    0.90    3.60   1
   8   8  -6  116.10   10.70   1
  -8  -8   6  134.50   10.10   1
   8   8  -5    2.20    4.50   1
  -8  -8   5   -0.30    3.40   1
   8   8  -4   78.40    8.90   1
  -8  -8   4   82.80    6.60   1
   8   8  -3   10.00    4.90   1
  -8  -8   3    5.40    2.90   1
   8   8  -2  181.30   11.70   1
  -8  -8   2  158.10   10.10   1
   8   8  -1    4.10    3.90   1
  -8  -8   1   -2.10    2.20   1
   8   8   0   85.20    5.40   1
   8   8   1    4.90    2.80   1
   8   8   2  158.60    8.30   1
   8   8   3   11.60    3.10   1
   8   8   4    9.20    5.10   1
  -8  -8  -5   33.00    6.00   1
   8   9  -8   46.90    8.40   1
  -8  -9   8   54.80    7.20   1
   8   9  -7    7.00    6.20   1
  -8  -9   7   20.80    5.00   1
  -8  -9   6    7.80    3.30   1
   8   9  -5   33.30    6.10   1
  -8  -9   5   35.40    5.00   1
   8   9  -4   31.60    6.70   1
  -8  -9   4   37.60    4.90   1
   8   9  -3   87.40   10.20   1
  -8  -9   3   91.00    7.90   1
   8   9  -2   -3.20    5.10   1
  -8  -9   2    0.40    2.80   1
   8   9  -1    9.90    4.90   1
  -8  -9   1   13.30    2.90   1
   8   9   0   11.30    4.00   1
   8   9   1   43.90    6.10   1
   8   9   2   -2.30    2.90   1
   8   9   3   16.00    3.70   1
   8  10  -6   26.40    7.20   1
   8  10  -5    5.70    4.10   1
  -8 -10   5    0.40    2.80   1
   8  10  -4    0.30    3.50   1
  -8 -10   4    3.40    4.20   1
   8  10  -3    8.60    6.00   1
  -8 -10   3    1.60    3.30   1
   8  10  -2   90.70   10.50   1
  -8 -10   2   87.70    7.10   1
   8  10  -1    9.10    5.50   1
   8  10   0   17.00    5.70   1
  -9  13   5   79.30    9.40   1
  -9  13   4   25.10    6.30   1
  -9  13   3   17.30    5.50   1
  -9  13   2    9.00    6.20   1
  -9  13   1    4.20    3.60   1
  -9  13   0    9.40    5.90   1
  -9  13  -1    4.40    4.20   1
  -9  13  -2   88.80   10.10   1
  -9  12   7   81.10    9.30   1
  -9  12   6    4.40    5.80   1
  -9  12   5   -3.30    4.40   1
  -9  12   4   14.80    4.90   1
  -9  12   3   18.30    5.20   1
  -9  12   2   77.10    8.70   1
  -9  12   1  100.40    9.70   1
  -9  12   0   19.10    4.40   1
  -9  12  -1   47.30    6.90   1
  -9  12  -2   29.90    6.50   1
  -9  12  -3   98.30   10.50   1
  -9  12  -4    4.10    4.20   1
   9 -11  -8    9.60    6.80   1
  -9  11   8    1.80    4.40   1
  -9  11   7    6.10    4.50   1
  -9  11   6   30.80    5.20   1
  -9  11   5   80.00    7.60   1
  -9  11   4  166.70   12.20   1
  -9  11   3   27.70    5.30   1
  -9  11   2   22.00    4.80   1
  -9  11   1   69.00    6.90   1
  -9  11   0  279.80   15.50   1
  -9  11  -1   -7.20    4.50   1
  -9  11  -2   91.40    9.30   1
  -9  11  -3    6.60    5.00   1
  -9  11  -4   15.50    6.10   1
  -9  11  -5   48.30    6.30   1
   9 -10 -10    7.50    6.50   1
  -9  10  10   11.90    5.10   1
   9 -10  -9   21.20    5.10   1
  -9  10   9   35.00    6.20   1
   9 -10  -8   37.50    6.20   1
  -9  10   8   41.00    5.70   1
   9 -10  -7   16.60    5.90   1
  -9  10   7   17.20    4.80   1
  -9  10   6   10.40    4.20   1
  -9  10   5   94.90    8.20   1
  -9  10   4   -3.00    3.50   1
  -9  10   3  344.30   19.60   1
  -9  10   2    0.30    2.50   1
  -9  10   1  117.40    9.10   1
  -9  10   0   48.80    5.90   1
  -9  10  -1   61.70    7.80   1
  -9  10  -2   24.30    5.00   1
  -9  10  -3   77.00    7.30   1
  -9  10  -4    9.30    4.80   1
  -9  10  -5   21.80    5.60   1
  -9  10  -6    5.20    5.40   1
   9  -9 -10   -2.60    5.30   1
  -9   9  10    8.30    4.30   1
   9  -9  -9   24.60    7.00   1
  -9   9   9   28.00    5.80   1
   9  -9  -8   12.20    4.50   1
  -9   9   8    8.90    4.00   1
   9  -9  -7   52.60    6.70   1
  -9   9   7   56.00    5.50   1
   9  -9  -6  266.20   15.50   1
  -9   9   6  279.00   17.10   1
  -9   9   5    1.70    3.20   1
  -9   9   4  254.90   14.10   1
  -9   9   3   48.50    5.20   1
  -9   9   2  490.00   24.90   1
  -9   9   1   -3.80    3.20   1
  -9   9   0   10.00    3.60   1
  -9   9  -1    4.10    3.60   1
  -9   9  -2   29.50    4.80   1
  -9   9  -3   25.70    5.00   1
  -9   9  -4  288.70   15.70   1
  -9   9  -5   33.10    6.00   1
  -9   9  -6   41.70    6.40   1
  -9   9  -7   61.40    8.30   1
   9  -8 -11   -5.10    5.60   1
  -9   8  11    2.10    2.60   1
   9  -8 -10    0.10    4.90   1
  -9   8  10    5.70    3.90   1
   9  -8  -9    6.10    4.20   1
  -9   8   9   -3.70    2.40   1
   9  -8  -8   46.60    5.20   1
  -9   8   8   33.90    4.80   1
   9  -8  -7  157.80   11.50   1
  -9   8   7  180.60   11.90   1
   9  -8  -6    7.40    3.50   1
  -9   8   6   18.00    3.80   1
   9  -8  -5  492.70   22.40   1
  -9   8   5  522.30   22.60   1
   9  -8  -4    6.10    3.10   1
  -9   8   4   13.40    3.80   1
  -9   8   3   26.60    4.00   1
  -9   8   2   70.00    6.00   1
  -9   8   1  131.70    8.50   1
  -9   8   0   85.40    6.70   1
  -9   8  -1  124.60    9.10   1
  -9   8  -2    0.70    2.50   1
  -9   8  -3  226.90   13.70   1
  -9   8  -4   30.20    4.90   1
  -9   8  -5  199.10   13.40   1
  -9   8  -6   20.70    5.30   1
  -9   8  -7  136.70   11.20   1
  -9   8  -8   35.10    5.10   1
   9  -7 -12    6.20    5.50   1
  -9   7  12    4.70    3.20   1
   9  -7 -11   37.10    8.00   1
  -9   7  11   16.10    3.10   1
   9  -7 -10   42.80    7.00   1
  -9   7  10   35.10    4.00   1
   9  -7  -9    0.50    3.00   1
  -9   7   9   -2.10    2.90   1
   9  -7  -8  510.60   27.40   1
  -9   7   8  497.10   23.30   1
   9  -7  -7    2.20    3.00   1
  -9   7   7    7.50    2.90   1
   9  -7  -6   99.80    7.70   1
  -9   7   6  112.40    7.70   1
   9  -7  -5    2.20    3.80   1
  -9   7   5    4.60    2.70   1
   9  -7  -4   20.40    4.20   1
  -9   7   4   35.60    4.00   1
  -9   7   3  252.20   12.20   1
  -9   7   2  115.10    7.20   1
  -9   7   1    6.00    3.00   1
  -9   7   0  127.90    5.80   1
  -9   7  -1   32.40    3.20   1
  -9   7  -2  253.70    9.20   1
  -9   7  -3   92.90    4.90   1
  -9   7  -4   22.50    4.40   1
  -9   7  -5   -5.10    3.60   1
  -9   7  -6   97.00    8.50   1
  -9   7  -7    4.90    4.70   1
  -9   7  -8   19.00    6.10   1
   9  -6 -12   12.90    6.00   1
  -9   6  12   14.00    3.60   1
   9  -6 -11  163.80   12.60   1
  -9   6  11  170.30    8.70   1
   9  -6 -10    6.40    4.90   1
  -9   6  10    4.20    1.90   1
   9  -6  -9   94.30    8.60   1
  -9   6   9   95.20    5.50   1
   9  -6  -8    3.60    4.10   1
  -9   6   8   -1.10    2.20   1
   9  -6  -7  273.10   14.90   1
  -9   6   7  266.20   12.80   1
   9  -6  -6   45.90    3.50   1
  -9   6   6   51.60    5.00   1
   9  -6  -5   22.20    3.40   1
  -9   6   5   28.00    3.80   1
   9  -6  -4  101.20    4.70   1
  -9   6   4  104.90    6.60   1
   9  -6  -3  234.10    8.50   1
  -9   6   3  219.20   11.20   1
  -9   6   2    4.40    2.00   1
  -9   6   1  216.80    7.40   1
  -9   6   0    4.10    1.90   1
  -9   6  -1   87.10    4.30   1
  -9   6  -2   18.10    2.60   1
  -9   6  -3  321.80   10.40   1
  -9   6  -4    4.50    2.10   1
  -9   6  -5   13.80    4.50   1
  -9   6  -6    6.40    4.10   1
  -9   6  -7  175.80   12.90   1
  -9   6  -8   15.30    5.10   1
  -9   6  -9  148.40   13.00   1
   9  -5 -13    9.50    6.40   1
  -9   5  13   -2.00    4.80   1
   9  -5 -12   57.70    8.00   1
  -9   5  12   42.60    6.90   1
   9  -5 -11    3.20    5.20   1
  -9   5  11    5.40    2.50   1
   9  -5 -10  435.90   24.70   1
  -9   5  10  455.90   16.30   1
   9  -5  -9   12.90    5.50   1
  -9   5   9   14.70    2.40   1
   9  -5  -8   34.40    5.20   1
  -9   5   8   39.10    3.30   1
   9  -5  -7   10.90    3.00   1
  -9   5   7    8.40    1.90   1
   9  -5  -6   79.70    4.60   1
  -9   5   6   98.30    6.20   1
   9  -5  -5   53.40    3.40   1
  -9   5   5   61.50    4.80   1
   9  -5  -4   77.60    4.20   1
  -9   5   4   79.50    5.20   1
   9  -5  -3  213.30    7.70   1
  -9   5   3  214.60    8.20   1
   9  -5  -2 1267.80   46.40   1
  -9   5   2 1281.30   33.10   1
   9  -5  -1    4.30    2.80   1
  -9   5   1   -0.30    1.70   1
  -9   5   0 1141.20   31.90   1
  -9   5  -1    3.60    1.60   1
  -9   5  -2   23.10    2.20   1
  -9   5  -3  181.50    6.80   1
  -9   5  -4  243.00    8.30   1
  -9   5  -5  181.30   12.50   1
  -9   5  -6  250.50   13.80   1
  -9   5  -7   33.10    6.00   1
  -9   5  -8   44.20    6.60   1
  -9   5  -9    5.70    4.00   1
   9  -4 -13  171.60   14.50   1
  -9   4  13  165.60   12.20   1
   9  -4 -12    1.00    4.90   1
  -9   4  12   11.30    3.80   1
   9  -4 -11    2.50    3.30   1
  -9   4  11    8.40    2.50   1
   9  -4 -10   11.90    5.20   1
  -9   4  10   15.90    2.40   1
   9  -4  -9  159.90   11.10   1
  -9   4   9  141.70    6.50   1
   9  -4  -8    4.10    3.50   1
  -9   4   8    3.80    1.40   1
   9  -4  -7   55.70    5.60   1
  -9   4   7   46.40    2.50   1
   9  -4  -6  147.00    5.80   1
  -9   4   6  144.10    5.80   1
   9  -4  -5  249.70    8.70   1
  -9   4   5  263.70   11.80   1
   9  -4  -4  236.50    8.10   1
  -9   4   4  225.40    7.80   1
   9  -4  -3 2555.80   86.30   1
  -9   4   3 2639.00   91.10   1
   9  -4  -2  162.00    5.70   1
  -9   4   2  166.30    6.20   1
   9  -4  -1  128.20    7.50   1
  -9   4   1  132.80    5.10   1
   9  -4   0   15.80    3.30   1
  -9   4   0   16.30    2.00   1
  -9   4  -1  221.40    7.60   1
  -9   4  -2   89.60    4.20   1
  -9   4  -3  538.60   15.70   1
  -9   4  -4    1.60    1.50   1
  -9   4  -5  517.00   25.90   1
  -9   4  -6   22.10    4.40   1
  -9   4  -7  277.80   14.70   1
  -9   4  -8    1.50    4.40   1
  -9   4  -9   16.00    5.80   1
   9  -3 -13   11.20    4.60   1
  -9   3  13   16.80    4.40   1
   9  -3 -12   56.20    8.40   1
  -9   3  12   42.60    6.20   1
   9  -3 -11    9.40    3.50   1
  -9   3  11   18.00    4.50   1
   9  -3 -10    4.50    4.50   1
  -9   3  10    7.90    1.80   1
   9  -3  -9    0.00    3.80   1
  -9   3   9    1.70    1.50   1
   9  -3  -8  231.10   11.60   1
  -9   3   8  231.20    6.90   1
   9  -3  -7   -2.10    3.10   1
  -9   3   7    0.80    1.20   1
   9  -3  -6  635.80   26.90   1
  -9   3   6  606.60   14.60   1
   9  -3  -5    8.90    1.70   1
  -9   3   5    8.70    1.70   1
   9  -3  -4   21.20    2.10   1
  -9   3   4   25.20    1.90   1
   9  -3  -3   46.30    2.80   1
  -9   3   3   53.40    2.60   1
   9  -3  -2 1362.50   33.80   1
  -9   3   2 1308.30   34.50   1
   9  -3  -1   60.90    3.10   1
  -9   3   1   62.90    3.10   1
   9  -3   0   11.20    2.80   1
  -9   3   0    8.70    1.60   1
   9  -3   1   12.70    3.10   1
  -9   3  -1   18.20    1.80   1
  -9   3  -2  351.90   10.10   1
  -9   3  -3   12.20    1.40   1
  -9   3  -4  628.10   16.40   1
  -9   3  -5   34.30    2.90   1
  -9   3  -6  129.10    5.80   1
  -9   3  -7   19.90    4.40   1
  -9   3  -8   94.00    8.80   1
  -9   3  -9   -5.60    4.60   1
   9  -2 -13    1.50    3.40   1
  -9   2  13    8.50    4.70   1
   9  -2 -12    2.20    2.80   1
  -9   2  12   -1.20    4.50   1
   9  -2 -11   12.60    3.00   1
  -9   2  11    7.70    4.10   1
   9  -2 -10  156.20    7.50   1
  -9   2  10  137.00    9.70   1
   9  -2  -9   51.20    4.60   1
  -9   2   9   50.40    3.10   1
   9  -2  -8   22.00    3.10   1
  -9   2   8   30.40    1.70   1
   9  -2  -7   53.00    3.70   1
  -9   2   7   44.00    2.00   1
   9  -2  -6   24.30    2.90   1
  -9   2   6   30.00    1.70   1
   9  -2  -5  169.00    5.10   1
  -9   2   5  173.30    8.30   1
   9  -2  -4  536.40   21.80   1
  -9   2   4  555.20   15.90   1
   9  -2  -3  218.10    7.20   1
  -9   2   3  210.60    7.10   1
   9  -2  -2   -0.60    1.30   1
  -9   2   2    4.80    1.70   1
   9  -2  -1    9.90    1.60   1
  -9   2   1    6.50    1.50   1
   9  -2   0   55.80    4.60   1
  -9   2   0   56.20    3.00   1
   9  -2   1  105.00    7.80   1
  -9   2  -1  117.80    5.10   1
   9  -2   2    3.90    2.80   1
  -9   2  -2    2.80    1.40   1
  -9   2  -3  444.60   15.10   1
  -9   2  -4    6.20    1.80   1
  -9   2  -5  491.40   15.30   1
  -9   2  -6    4.50    1.50   1
  -9   2  -7   24.80    5.10   1
  -9   2  -8   30.80    6.40   1
  -9   2  -9   87.20    9.00   1
   9  -1 -13   87.00    6.30   1
  -9   1  13   95.20    9.30   1
   9  -1 -12   12.80    2.80   1
  -9   1  12   13.30    5.10   1
   9  -1 -11   55.50    4.80   1
  -9   1  11   57.90    6.60   1
   9  -1 -10   56.60    4.60   1
  -9   1  10   71.80    6.70   1
   9  -1  -9   59.00    4.60   1
  -9   1   9   59.30    5.60   1
   9  -1  -8  402.90   13.70   1
  -9   1   8  374.90    8.60   1
   9  -1  -7   46.00    3.70   1
  -9   1   7   48.50    1.70   1
   9  -1  -6    2.50    1.70   1
  -9   1   6    2.40    0.80   1
   9  -1  -5   88.50    3.20   1
  -9   1   5   90.70    4.40   1
   9  -1  -4   17.30    1.50   1
  -9   1   4   19.30    1.60   1
   9  -1  -3   27.40    1.60   1
  -9   1   3   35.70    2.30   1
   9  -1  -2   42.30    2.00   1
  -9   1   2   31.10    2.30   1
   9  -1  -1  400.70    9.50   1
  -9   1   1  405.90   11.80   1
   9  -1   0    1.70    1.30   1
  -9   1   0    2.60    1.60   1
   9  -1   1    8.30    2.50   1
  -9   1  -1   12.00    1.80   1
  -9   1  -2 1054.40   29.00   1
  -9   1  -3   21.50    2.30   1
  -9   1  -4   88.40    4.00   1
  -9   1  -5   10.20    1.70   1
  -9   1  -6   85.90    4.40   1
  -9   1  -7   26.10    5.20   1
  -9   1  -8  128.90   10.30   1
  -9   1  -9   22.50    5.60   1
   9   0 -13   30.00    3.90   1
   9   0 -12    0.70    3.00   1
  -9   0  12    7.40    4.70   1
   9   0 -11  127.50    6.90   1
  -9   0  11  116.80    9.40   1
   9   0 -10   18.30    3.30   1
  -9   0  10   24.60    4.70   1
   9   0  -9   36.60    3.20   1
  -9   0   9   29.90    4.90   1
   9   0  -8    7.60    3.30   1
  -9   0   8   11.60    4.00   1
   9   0  -7  125.40    6.00   1
  -9   0   7  110.70    6.90   1
   9   0  -6   53.10    3.50   1
  -9   0   6   50.20    5.20   1
   9   0  -5   30.30    2.70   1
  -9   0   5   30.50    1.20   1
   9   0  -4    0.90    1.00   1
  -9   0   4   -0.40    0.90   1
   9   0  -3  359.30    7.70   1
  -9   0   3  364.80   10.90   1
   9   0  -2  110.20    3.80   1
  -9   0   2  110.40    4.40   1
   9   0  -1  107.00    3.70   1
  -9   0   1  104.70    4.40   1
   9   0   0  251.00    9.00   1
  -9   0   0  245.60    8.20   1
   9   0   1    4.70    1.40   1
  -9   0  -1    4.70    1.60   1
   9   0   2   68.30    3.30   1
  -9   0  -2   65.30    3.80   1
   9   0   3  175.70    8.40   1
  -9   0  -3  176.90    6.70   1
  -9   0  -4    6.10    1.70   1
  -9   0  -5  139.40    5.60   1
  -9   0  -6    1.50    2.50   1
  -9   0  -7   66.40    7.20   1
  -9   0  -8    0.40    4.50   1
  -9   0  -9  182.40   14.90   1
   9   1 -13   18.60    4.10   1
   9   1 -12   71.40    5.40   1
   9   1 -11   27.00    3.70   1
  -9  -1  11   24.70    5.20   1
   9   1 -10  121.60    6.60   1
  -9  -1  10  133.70    9.40   1
   9   1  -9   16.90    2.90   1
  -9  -1   9   20.50    4.50   1
   9   1  -8   32.70    3.20   1
  -9  -1   8   50.00    5.50   1
   9   1  -7   21.00    2.90   1
  -9  -1   7   13.60    3.20   1
   9   1  -6  248.10    8.50   1
  -9  -1   6  272.90   14.10   1
   9   1  -5   82.00    4.20   1
  -9  -1   5   79.70    6.40   1
   9   1  -4  197.90    5.00   1
  -9  -1   4  201.80    6.00   1
   9   1  -3  151.20    3.90   1
  -9  -1   3  163.60    5.40   1
   9   1  -2  302.70    6.80   1
  -9  -1   2  288.40    8.90   1
   9   1  -1    6.20    1.00   1
  -9  -1   1    5.10    1.40   1
   9   1   0   62.90    2.70   1
  -9  -1   0   68.60    3.50   1
   9   1   1    1.00    1.40   1
  -9  -1  -1   -2.30    1.40   1
   9   1   2   20.20    1.70   1
  -9  -1  -2   27.10    2.30   1
  -9  -1  -3    9.80    2.00   1
  -9  -1  -4  103.70    4.70   1
  -9  -1  -5    3.80    2.80   1
  -9  -1  -6  135.70    9.40   1
  -9  -1  -7    2.70    4.00   1
  -9  -1  -8   69.70    7.50   1
  -9  -1  -9   14.90    4.60   1
   9   2 -13   51.90    5.50   1
   9   2 -12   -3.00    3.30   1
   9   2 -11    3.30    2.70   1
   9   2 -10   27.50    3.50   1
   9   2  -9   49.90    4.20   1
  -9  -2   9   53.80    6.00   1
   9   2  -8    1.20    2.30   1
  -9  -2   8   -5.00    3.20   1
   9   2  -7   62.60    4.00   1
  -9  -2   7   63.40    5.30   1
   9   2  -6    4.30    2.20   1
  -9  -2   6    1.80    2.20   1
   9   2  -5  363.00   12.30   1
  -9  -2   5  355.70   17.70   1
   9   2  -4  122.90    5.40   1
  -9  -2   4  132.20    8.40   1
   9   2  -3  205.80    4.90   1
  -9  -2   3  214.30    6.50   1
   9   2  -2    1.10    0.90   1
  -9  -2   2    3.50    1.30   1
   9   2  -1   49.30    1.90   1
  -9  -2   1   50.00    2.70   1
   9   2   0   10.80    1.40   1
  -9  -2   0   17.50    2.10   1
   9   2   1   67.60    2.90   1
  -9  -2  -1   62.90    3.40   1
   9   2   2    6.70    1.50   1
  -9  -2  -2   13.90    2.10   1
  -9  -2  -3   87.30    6.30   1
  -9  -2  -4   40.90    4.50   1
  -9  -2  -5  154.40   10.30   1
  -9  -2  -6   10.70    4.30   1
  -9  -2  -7  283.30   19.20   1
  -9  -2  -8    3.30    2.90   1
   9   3 -12   26.10    4.40   1
   9   3 -11    1.20    3.00   1
   9   3 -10   -1.50    2.90   1
   9   3  -9    0.20    1.80   1
   9   3  -8  203.60    8.50   1
   9   3  -7   10.70    2.60   1
   9   3  -6  142.50    6.60   1
   9   3  -5    3.90    2.00   1
   9   3  -4  176.30    7.30   1
   9   3  -3  146.30    3.30   1
   9   3  -2  218.10    5.40   1
  -9  -3   2  222.50    9.90   1
   9   3  -1   46.30    2.10   1
  -9  -3   1   47.30    3.70   1
   9   3   0    5.30    1.40   1
  -9  -3   0   13.40    2.60   1
   9   3   1   47.40    2.50   1
  -9  -3  -1   69.30    4.40   1
   9   3   2  265.10   10.50   1
  -9  -3  -2  303.20   14.10   1
  -9  -3  -3   -3.20    2.40   1
  -9  -3  -4  269.10   13.10   1
  -9  -3  -5   -1.90    3.20   1
  -9  -3  -6  285.80   19.10   1
  -9  -3  -7   14.70    4.70   1
  -9  -3  -8   87.10    9.10   1
   9   4 -12   19.20    4.30   1
   9   4 -11   79.10    5.60   1
   9   4 -10   13.30    3.40   1
   9   4  -9   97.50    5.60   1
   9   4  -8   38.90    3.90   1
   9   4  -7   19.20    2.80   1
   9   4  -6   99.40    5.20   1
   9   4  -5  281.10    9.90   1
   9   4  -4   83.70    4.50   1
   9   4  -3   84.50    4.20   1
   9   4  -2    4.80    1.00   1
   9   4  -1  218.10    7.60   1
   9   4   0    1.10    2.40   1
  -9  -4   0   10.10    2.20   1
   9   4   1  200.90   10.60   1
  -9  -4  -1  182.00   10.60   1
   9   4   2   15.30    4.00   1
  -9  -4  -2    2.00    2.50   1
   9   4   3  139.80   10.00   1
  -9  -4  -3  147.60    8.80   1
  -9  -4  -4    0.70    3.30   1
  -9  -4  -5   86.50    7.50   1
  -9  -4  -6   13.80    4.20   1
  -9  -4  -7  129.90   11.20   1
   9   5 -11   26.70    4.50   1
   9   5 -10  236.60   11.00   1
   9   5  -9   22.90    3.60   1
   9   5  -8  172.50    8.00   1
   9   5  -7    6.60    2.70   1
   9   5  -6    8.80    2.30   1
   9   5  -5   55.90    3.90   1
   9   5  -4  411.80   15.40   1
   9   5  -3   10.90    2.20   1
   9   5  -2   73.30    4.00   1
   9   5  -1   35.90    3.00   1
   9   5   0  188.30   12.50   1
  -9  -5   0  198.80   11.20   1
   9   5   1   -1.50    3.40   1
  -9  -5  -1   -0.80    2.10   1
   9   5   2   99.00    8.00   1
  -9  -5  -2   93.30    7.20   1
   9   5   3    9.80    3.60   1
  -9  -5  -3   16.10    3.50   1
   9   5   4   34.70    5.40   1
  -9  -5  -4   30.00    4.70   1
  -9  -5  -5   45.90    6.10   1
  -9  -5  -6  271.40   19.60   1
   9   6 -10   -3.30    3.00   1
   9   6  -9  136.20    8.60   1
   9   6  -8    3.10    3.30   1
   9   6  -7   77.50    8.50   1
   9   6  -6   14.30    4.10   1
   9   6  -5   34.20    5.20   1
   9   6  -4    5.20    4.40   1
   9   6  -3  200.70   14.00   1
   9   6  -2    3.20    3.70   1
   9   6  -1  100.00    8.60   1
   9   6   0   25.70    2.70   1
   9   6   1  129.80   10.20   1
  -9  -6  -1  136.30    8.10   1
   9   6   2   -0.10    3.50   1
  -9  -6  -2    2.10    2.60   1
   9   6   3   79.20    8.30   1
  -9  -6  -3  103.20    8.00   1
   9   6   4   -2.60    4.20   1
  -9  -6  -4   -6.60    3.40   1
  -9  -6  -5   -0.10    3.70   1
   9   7  -9   -0.50    5.80   1
   9   7  -8   -1.50    5.10   1
   9   7  -7   19.00    4.50   1
   9   7  -6  125.30   10.70   1
   9   7  -5    3.20    4.70   1
   9   7  -4   76.00    7.70   1
   9   7  -3   17.40    4.70   1
   9   7  -2   69.60    7.20   1
   9   7  -1    0.10    4.10   1
   9   7   0  114.20   10.10   1
   9   7   1   -4.50    2.80   1
   9   7   2   78.00    5.60   1
   9   7   3    6.80    3.50   1
  -9  -7  -3    4.40    3.70   1
  -9  -7  -4   31.20    5.10   1
   9   8  -8   22.70    7.20   1
  -9  -8   8    7.70    4.80   1
   9   8  -7    9.40    6.00   1
  -9  -8   7    0.90    3.90   1
   9   8  -6   39.50    7.60   1
  -9  -8   6   30.40    5.00   1
   9   8  -5   22.50    5.00   1
  -9  -8   5   18.20    4.60   1
   9   8  -4   70.00    8.40   1
   9   8  -3   62.70    8.70   1
   9   8  -2   11.60    5.40   1
   9   8  -1    2.30    4.50   1
   9   8   0   27.00    5.60   1
   9   8   1  315.10   20.00   1
   9   8   2   -2.10    3.00   1
   9   9  -5   10.40    5.90   1
  -9  -9   5   10.70    4.10   1
   9   9  -4   17.60    6.20   1
  -9  -9   4   13.00    4.20   1
   9   9  -3   33.20    7.60   1
   9   9  -2   73.10    8.70   1
   9   9  -1   22.80    6.10   1
   9   9   0   18.40    5.70   1
 -10  12   5   10.90    5.90   1
 -10  12   4  129.10   11.10   1
 -10  12   3   -1.30    5.20   1
 -10  12   2   49.50    6.60   1
 -10  12   1   42.90    6.70   1
 -10  12   0  103.80   10.00   1
 -10  12  -1    3.60    5.60   1
 -10  12  -2    1.20    5.30   1
 -10  11   7  121.60   11.00   1
 -10  11   6  182.40   15.40   1
 -10  11   5  257.90   17.90   1
 -10  11   4   48.70    6.50   1
 -10  11   3  249.90   16.40   1
 -10  11   2   17.30    5.10   1
 -10  11   1    3.30    4.30   1
 -10  11   0    0.40    4.60   1
 -10  11  -1  156.70   12.10   1
 -10  11  -2   -0.60    3.50   1
 -10  11  -3   61.10    7.80   1
 -10  11  -4   48.70    7.70   1
  10 -10  -9   25.30    5.20   1
 -10  10   9   31.20    6.70   1
  10 -10  -8  152.50   13.60   1
 -10  10   8  132.70   11.10   1
  10 -10  -7    0.70    4.20   1
 -10  10   7    1.20    4.30   1
 -10  10   6  191.70   13.80   1
 -10  10   5   -6.20    4.10   1
 -10  10   4  124.50    9.30   1
 -10  10   3   80.60    8.60   1
 -10  10   2  262.30   16.10   1
 -10  10   1   26.20    5.20   1
 -10  10   0   14.40    4.40   1
 -10  10  -1   93.70    8.60   1
 -10  10  -2  163.60   11.70   1
 -10  10  -3   -5.80    4.70   1
 -10  10  -4   64.90    7.40   1
 -10  10  -5   14.90    6.10   1
  10  -9 -10    9.50    6.30   1
 -10   9  10   -1.00    4.10   1
  10  -9  -9   76.60    9.40   1
 -10   9   9   88.40    9.00   1
  10  -9  -8    8.10    4.60   1
 -10   9   8    3.60    4.00   1
  10  -9  -7  101.00    9.20   1
 -10   9   7   74.70    7.70   1
  10  -9  -6   64.60    7.20   1
 -10   9   6   87.10    8.10   1
 -10   9   5   98.70    7.30   1
 -10   9   4    4.50    3.50   1
 -10   9   3   16.10    4.80   1
 -10   9   2   56.20    6.20   1
 -10   9   1  408.60   22.70   1
 -10   9   0   72.20    6.20   1
 -10   9  -1  123.30   10.10   1
 -10   9  -2   15.90    5.30   1
 -10   9  -3  192.90   11.70   1
 -10   9  -4    6.00    3.70   1
 -10   9  -5   79.60    8.40   1
 -10   9  -6   -1.40    4.90   1
  10  -8 -10   31.30    7.60   1
 -10   8  10   34.10    4.00   1
  10  -8  -9   38.30    6.80   1
 -10   8   9   40.90    5.70   1
  10  -8  -8   42.90    5.90   1
 -10   8   8   36.20    5.50   1
  10  -8  -7   13.00    5.30   1
 -10   8   7    1.00    3.00   1
  10  -8  -6   33.30    5.80   1
 -10   8   6   38.30    4.60   1
  10  -8  -5   -0.90    3.90   1
 -10   8   5   -0.90    3.10   1
 -10   8   4  516.70   23.10   1
 -10   8   3   -1.40    3.00   1
 -10   8   2  234.20   13.20   1
 -10   8   1  150.30    9.30   1
 -10   8   0  133.40    8.60   1
 -10   8  -1  125.50    9.20   1
 -10   8  -2  298.40   17.60   1
 -10   8  -3   47.80    5.70   1
 -10   8  -4   39.50    5.70   1
 -10   8  -5   27.20    5.10   1
 -10   8  -6  187.30   12.80   1
 -10   8  -7    4.00    4.20   1
  10  -7 -11   22.30    7.00   1
 -10   7  11   15.20    3.50   1
  10  -7 -10   12.90    5.80   1
 -10   7  10    6.50    3.10   1
  10  -7  -9   24.30    6.20   1
 -10   7   9   27.30    3.40   1
  10  -7  -8  138.00   11.10   1
 -10   7   8  129.60    8.90   1
  10  -7  -7  366.00   17.60   1
 -10   7   7  333.40   17.80   1
  10  -7  -6   17.50    4.80   1
 -10   7   6    9.00    3.10   1
 -10   7   5  266.00   13.20   1
  10  -7  -4   14.10    3.20   1
 -10   7   4   15.40    3.30   1
 -10   7   3  237.10   13.40   1
 -10   7   2   13.20    2.80   1
 -10   7   1  221.90   12.40   1
 -10   7   0   11.80    3.80   1
 -10   7  -1  125.30    6.40   1
 -10   7  -2  104.10    8.40   1
 -10   7  -3  413.70   20.90   1
 -10   7  -4   20.60    4.60   1
 -10   7  -5   24.70    4.60   1
 -10   7  -6   62.80    7.90   1
 -10   7  -7  160.10   12.80   1
  10  -6 -12   13.30    5.30   1
 -10   6  12   17.50    4.60   1
  10  -6 -11   26.20    7.10   1
 -10   6  11   30.60    6.20   1
  10  -6 -10  184.40   15.00   1
 -10   6  10  199.00   10.30   1
  10  -6  -9    4.20    4.90   1
 -10   6   9    0.10    2.40   1
  10  -6  -8  119.90    9.20   1
 -10   6   8  132.40    6.60   1
  10  -6  -7   40.20    5.60   1
 -10   6   7   30.00    3.90   1
  10  -6  -6  427.20   20.80   1
 -10   6   6  416.00   18.30   1
  10  -6  -5    1.00    3.40   1
 -10   6   5    2.10    2.60   1
  10  -6  -4  249.40   13.70   1
 -10   6   4  290.90   14.60   1
  10  -6  -3   26.60    4.10   1
 -10   6   3   23.40    3.50   1
 -10   6   2  108.80    7.70   1
 -10   6   1  113.80    5.20   1
 -10   6   0  235.00    8.90   1
 -10   6  -1    2.00    2.00   1
 -10   6  -2  359.60   16.80   1
 -10   6  -3   10.60    4.20   1
 -10   6  -4  284.30   16.20   1
 -10   6  -5   21.20    5.50   1
 -10   6  -6   46.50    6.80   1
 -10   6  -7   10.90    5.20   1
 -10   6  -8   -1.50    3.60   1
  10  -5 -12    2.00    5.70   1
 -10   5  12    5.10    5.80   1
 -10   5  11   49.20    7.50   1
  10  -5 -10    7.50    5.00   1
 -10   5  10   -0.40    2.50   1
  10  -5  -9  347.40   19.80   1
 -10   5   9  343.50   12.70   1
  10  -5  -8   43.10    6.30   1
 -10   5   8   48.30    3.50   1
  10  -5  -7   88.40    7.60   1
 -10   5   7   95.10    5.10   1
  10  -5  -6   21.10    2.70   1
 -10   5   6   28.80    2.90   1
  10  -5  -5  262.90   10.00   1
 -10   5   5  315.50   15.00   1
  10  -5  -4   65.10    3.70   1
 -10   5   4   85.30    6.70   1
  10  -5  -3  111.30    5.10   1
 -10   5   3  113.10    5.30   1
  10  -5  -2  144.50    9.60   1
 -10   5   2  157.20    6.60   1
 -10   5   1   88.90    4.70   1
 -10   5   0   23.60    2.50   1
 -10   5  -1  461.70   21.40   1
 -10   5  -2   75.60    6.10   1
 -10   5  -3  393.50   22.00   1
 -10   5  -4   29.10    5.00   1
 -10   5  -5  111.10    9.50   1
 -10   5  -6   -6.50    3.00   1
 -10   5  -7   26.50    5.30   1
 -10   5  -8   22.40    5.00   1
  10  -4 -12   17.80    6.30   1
 -10   4  12   29.20    6.10   1
  10  -4 -11   37.20    5.90   1
 -10   4  11   44.40    7.20   1
  10  -4 -10   48.70    6.70   1
 -10   4  10   37.50    5.40   1
  10  -4  -9   10.90    3.80   1
 -10   4   9   12.10    2.40   1
  10  -4  -8  300.80   15.30   1
 -10   4   8  289.20   10.60   1
  10  -4  -7   21.90    5.00   1
 -10   4   7   29.70    2.70   1
  10  -4  -6    3.50    1.80   1
 -10   4   6    0.70    1.80   1
  10  -4  -5    2.00    1.70   1
 -10   4   5   -0.20    1.90   1
  10  -4  -4   85.00    4.20   1
 -10   4   4   92.40    3.80   1
  10  -4  -3   97.00    4.50   1
 -10   4   3  107.60    4.90   1
  10  -4  -2  285.80    9.90   1
 -10   4   2  286.80   10.00   1
  10  -4  -1  150.00    9.60   1
 -10   4   1  161.40    5.90   1
 -10   4   0  128.50    5.80   1
 -10   4  -1   10.20    1.90   1
 -10   4  -2  341.00   17.00   1
 -10   4  -3   76.60    6.50   1
 -10   4  -4   64.00    6.40   1
 -10   4  -5    5.20    3.80   1
 -10   4  -6   86.40    8.80   1
 -10   4  -7   14.30    5.30   1
 -10   4  -8   11.50    5.30   1
  10  -3 -12   -2.10    5.50   1
 -10   3  12   -1.70    4.90   1
  10  -3 -11  128.20   11.00   1
 -10   3  11  125.40   10.60   1
  10  -3 -10   -0.80    4.10   1
 -10   3  10    0.90    4.10   1
  10  -3  -9   12.80    4.30   1
 -10   3   9    5.30    4.60   1
  10  -3  -8    0.00    2.60   1
 -10   3   8   -1.00    1.30   1
  10  -3  -7   51.40    6.10   1
 -10   3   7   51.80    3.20   1
  10  -3  -6   94.20    7.10   1
 -10   3   6  102.90    4.70   1
  10  -3  -5   22.90    2.40   1
 -10   3   5   31.00    2.60   1
  10  -3  -4    8.90    1.70   1
 -10   3   4    6.60    1.90   1
  10  -3  -3  183.90    7.10   1
 -10   3   3  199.20    7.10   1
  10  -3  -2  135.50    5.30   1
 -10   3   2  130.00    4.60   1
  10  -3  -1    7.60    2.80   1
 -10   3   1    5.30    1.40   1
  10  -3   0    2.80    2.70   1
 -10   3   0    4.40    1.20   1
 -10   3  -1   15.20    1.50   1
 -10   3  -2    3.80    2.00   1
 -10   3  -3  328.60   11.10   1
 -10   3  -4  127.80    6.00   1
 -10   3  -5   65.60    4.60   1
 -10   3  -6   55.60    6.70   1
 -10   3  -7   76.20    8.60   1
 -10   3  -8   -6.40    5.10   1
  10  -2 -12    3.80    3.00   1
 -10   2  12    4.20    4.10   1
  10  -2 -11    3.40    2.30   1
 -10   2  11    8.50    4.70   1
  10  -2 -10   21.00    3.60   1
 -10   2  10   36.50    5.80   1
  10  -2  -9  135.90    6.70   1
 -10   2   9  149.10   10.80   1
  10  -2  -8  118.10    6.40   1
 -10   2   8  108.80    8.00   1
  10  -2  -7   22.90    3.20   1
 -10   2   7   25.90    2.20   1
  10  -2  -6   90.70    4.60   1
 -10   2   6   97.80    3.40   1
  10  -2  -5   61.40    3.40   1
 -10   2   5   58.10    3.30   1
  10  -2  -4  314.10   14.20   1
 -10   2   4  318.70   11.00   1
  10  -2  -3  348.40   11.90   1
 -10   2   3  362.40   11.60   1
  10  -2  -2  102.70    4.60   1
 -10   2   2  104.70    4.70   1
 -10   2   1   68.00    3.60   1
  10  -2   0   61.00    5.00   1
 -10   2   0   66.10    3.80   1
 -10   2  -1  173.60    7.20   1
 -10   2  -2  274.40    9.80   1
 -10   2  -3   14.70    2.00   1
 -10   2  -4   66.00    3.90   1
 -10   2  -5   -0.70    1.70   1
 -10   2  -6  245.10   15.20   1
 -10   2  -7    5.30    5.00   1
 -10   2  -8   -0.10    3.40   1
  10  -1 -12    7.50    3.30   1
 -10   1  12    6.40    4.80   1
  10  -1 -11   -0.70    3.10   1
 -10   1  11   -1.90    4.20   1
  10  -1 -10   -0.20    2.30   1
 -10   1  10    0.50    2.80   1
  10  -1  -9  221.50   10.10   1
 -10   1   9  211.70   13.00   1
  10  -1  -8    3.50    2.40   1
 -10   1   8   10.30    3.00   1
  10  -1  -7  331.60   12.00   1
 -10   1   7  306.60   16.90   1
  10  -1  -6   63.80    3.90   1
 -10   1   6   61.20    2.90   1
  10  -1  -5   19.90    2.70   1
 -10   1   5   17.60    1.70   1
  10  -1  -4    2.00    1.30   1
 -10   1   4    1.50    1.40   1
  10  -1  -3 1051.30   23.40   1
 -10   1   3 1079.90   27.80   1
  10  -1  -2    7.00    1.70   1
 -10   1   2   11.20    1.90   1
  10  -1  -1   90.30    3.30   1
 -10   1   1   95.60    4.70   1
  10  -1   0    1.40    1.60   1
 -10   1   0    2.80    1.90   1
  10  -1   1  141.80    6.00   1
 -10   1  -1  159.30    6.60   1
  10  -1   2    4.40    1.80   1
 -10   1  -2    1.20    1.80   1
 -10   1  -3  525.70   18.90   1
 -10   1  -4   -1.30    1.60   1
 -10   1  -5   97.70    5.10   1
 -10   1  -6   18.40    3.90   1
 -10   1  -7   69.20    7.40   1
 -10   1  -8    4.10    5.10   1
  10   0 -12   59.90    5.40   1
 -10   0  12   74.00    8.90   1
  10   0 -11   -0.10    3.20   1
 -10   0  11    6.30    5.00   1
  10   0 -10  115.60    6.90   1
 -10   0  10   98.90    8.00   1
  10   0  -9  220.60    9.30   1
 -10   0   9  251.80   14.30   1
  10   0  -8  337.00   13.40   1
 -10   0   8  346.40   17.70   1
  10   0  -7   12.10    2.70   1
 -10   0   7   12.50    3.30   1
  10   0  -6  630.30   19.60   1
 -10   0   6  618.50   28.50   1
  10   0  -5  129.90    6.00   1
 -10   0   5  124.10    3.30   1
  10   0  -4  107.00    5.10   1
 -10   0   4  100.00    4.10   1
  10   0  -3  293.20    7.60   1
 -10   0   3  311.10   10.40   1
  10   0  -2  150.50    4.20   1
 -10   0   2  160.20    6.30   1
  10   0  -1    8.40    1.20   1
 -10   0   1    8.80    1.70   1
  10   0   0  432.90   14.60   1
 -10   0   0  522.00   16.00   1
  10   0   1   15.40    2.00   1
 -10   0  -1   15.80    2.10   1
 -10   0  -2  372.60   12.40   1
 -10   0  -3    3.60    2.00   1
 -10   0  -4  244.50    9.30   1
 -10   0  -5   -0.60    3.50   1
 -10   0  -6   -2.40    3.00   1
 -10   0  -7   12.70    5.20   1
 -10   0  -8   25.10    5.80   1
  10   1 -12   29.00    4.30   1
  10   1 -11   42.50    4.60   1
 -10  -1  11   45.80    7.00   1
  10   1 -10    1.70    2.30   1
 -10  -1  10    7.70    4.40   1
  10   1  -9  434.40   16.10   1
 -10  -1   9  427.70   21.30   1
  10   1  -8   34.50    3.80   1
 -10  -1   8   52.50    6.50   1
  10   1  -7  146.60    6.70   1
 -10  -1   7  126.80    8.80   1
  10   1  -6    9.30    2.50   1
 -10  -1   6    9.60    3.80   1
  10   1  -5   99.80    5.10   1
 -10  -1   5   95.70    7.40   1
  10   1  -4   48.20    3.20   1
 -10  -1   4   57.30    2.40   1
  10   1  -3  765.30   22.40   1
 -10  -1   3  810.90   22.10   1
  10   1  -2    7.20    1.30   1
 -10  -1   2    7.20    1.60   1
  10   1  -1  193.70    5.10   1
 -10  -1   1  203.60    7.00   1
  10   1   0    7.80    1.60   1
 -10  -1   0    8.70    1.90   1
  10   1   1  165.80   10.00   1
 -10  -1  -1  229.60    8.50   1
 -10  -1  -2   17.60    2.50   1
 -10  -1  -3   62.50    3.60   1
 -10  -1  -4    2.30    2.00   1
 -10  -1  -5  138.00   10.30   1
 -10  -1  -6   12.10    3.90   1
 -10  -1  -7   66.30    7.80   1
  10   2 -12  198.20   10.60   1
  10   2 -11    0.80    2.80   1
  10   2 -10    8.40    3.20   1
  10   2  -9   -0.10    2.90   1
 -10  -2   9    0.20    3.30   1
  10   2  -8  205.40    9.30   1
 -10  -2   8  188.40   12.60   1
  10   2  -7  122.40    6.00   1
 -10  -2   7  125.40    9.40   1
  10   2  -6   60.30    3.90   1
 -10  -2   6   50.90    6.10   1
  10   2  -5   19.70    2.60   1
 -10  -2   5   22.50    3.80   1
  10   2  -4  220.70    8.20   1
 -10  -2   4  217.90   12.70   1
  10   2  -3    2.30    1.60   1
 -10  -2   3    3.10    1.20   1
  10   2  -2  367.30    9.80   1
 -10  -2   2  400.00   12.80   1
  10   2  -1   45.50    4.10   1
 -10  -2   1   52.20    3.00   1
  10   2   0   48.50    3.30   1
 -10  -2   0   50.20    3.20   1
  10   2   1   19.00    4.10   1
 -10  -2  -1   18.20    2.40   1
 -10  -2  -2  295.20   13.80   1
 -10  -2  -3    3.30    3.20   1
 -10  -2  -4  129.30    8.80   1
 -10  -2  -5    0.40    3.70   1
 -10  -2  -6   80.20    7.80   1
 -10  -2  -7   -0.50    4.80   1
  10   3 -11   41.80    6.70   1
  10   3 -10    4.00    3.30   1
  10   3  -9    1.80    3.10   1
  10   3  -8    1.60    2.20   1
  10   3  -7   72.10    5.00   1
  10   3  -6   20.20    2.80   1
  10   3  -5   67.30    4.10   1
  10   3  -4  120.90    5.40   1
  10   3  -3  378.10   12.30   1
  10   3  -2    5.20    1.80   1
 -10  -3   2    5.70    1.60   1
  10   3  -1  169.00   11.20   1
 -10  -3   1  172.00    8.40   1
  10   3   0   -1.80    3.50   1
 -10  -3   0    9.10    2.20   1
  10   3   1   11.50    4.20   1
 -10  -3  -1   16.40    3.20   1
  10   3   2   27.40    5.60   1
 -10  -3  -2   37.30    4.60   1
 -10  -3  -3  180.50   11.80   1
 -10  -3  -4    2.10    3.40   1
 -10  -3  -5  293.70   20.00   1
 -10  -3  -6    0.60    4.40   1
  10   4 -11    7.00    5.80   1
  10   4 -10   84.90    6.60   1
  10   4  -9    9.10    3.00   1
  10   4  -8  102.00    6.20   1
  10   4  -7   36.40    3.80   1
  10   4  -6   51.70    4.30   1
  10   4  -5   -1.60    2.10   1
  10   4  -4  277.40   11.00   1
  10   4  -3   14.40    2.20   1
  10   4  -2   83.20    7.40   1
  10   4  -1   -2.30    2.50   1
  10   4   0   84.70    7.50   1
  10   4   1    2.10    3.90   1
 -10  -4  -1    3.60    2.50   1
  10   4   2  188.90   13.90   1
 -10  -4  -2  202.20   11.90   1
 -10  -4  -3   20.30    4.00   1
 -10  -4  -4  290.30   19.90   1
 -10  -4  -5    5.40    4.10   1
  10   5 -10   -4.40    3.30   1
  10   5  -9  146.00    8.30   1
  10   5  -8    3.70    2.70   1
  10   5  -7   85.90    6.50   1
  10   5  -6    7.50    2.80   1
  10   5  -5   60.80    4.70   1
  10   5  -4   -2.20    2.00   1
  10   5  -3  199.20   13.70   1
  10   5  -2   -5.70    4.10   1
  10   5  -1  118.40   10.10   1
  10   5   0    8.50    4.50   1
  10   5   1   96.00    8.90   1
 -10  -5  -1  100.90    8.30   1
  10   5   2   10.90    4.70   1
 -10  -5  -2   12.20    3.50   1
  10   5   3  117.20   10.30   1
 -10  -5  -3  108.30    8.90   1
 -10  -5  -4   -4.70    3.60   1
  10   6  -9    4.60    3.70   1
  10   6  -8   50.20    4.80   1
  10   6  -7   11.30    3.40   1
  10   6  -6   46.70    4.60   1
  10   6  -5    2.60    2.60   1
  10   6  -4   14.70    5.10   1
  10   6  -3    0.10    4.70   1
  10   6  -2  166.30   14.40   1
  10   6  -1   15.50    5.00   1
  10   6   0  202.60   15.00   1
  10   6   1   23.40    5.50   1
  10   6   3    7.60    5.60   1
 -10  -6  -3    6.30    3.50   1
  10   7  -7    8.60    6.20   1
  10   7  -6   -2.40    3.90   1
  10   7  -5   49.90    6.70   1
  10   7  -4    1.00    3.50   1
  10   7  -3   58.80    7.80   1
  10   7  -2   19.30    5.60   1
  10   7  -1   85.00    9.60   1
  10   7   0  -10.70    4.90   1
  10   7   1  142.40   12.20   1
  10   7   2    4.70    5.20   1
  10   8  -4   22.50    5.50   1
  10   8  -3   17.50    6.30   1
  10   8  -2   47.60    7.40   1
 -11  11   5   55.40    8.10   1
 -11  11   4  308.50   22.10   1
 -11  11   3    6.90    3.60   1
 -11  11   2  201.20   14.60   1
 -11  11   1   -1.70    4.60   1
 -11  11   0   91.70    9.80   1
 -11  11  -1   25.50    6.20   1
 -11  10   7  315.80   21.60   1
 -11  10   6    4.10    4.60   1
 -11  10   5  122.60   10.20   1
 -11  10   4   23.30    5.20   1
 -11  10   3  211.70   15.30   1
 -11  10   2  135.10   11.20   1
 -11  10   1   75.50    7.70   1
 -11  10   0    1.90    4.60   1
 -11  10  -1    3.00    3.50   1
 -11  10  -2    4.80    5.40   1
 -11  10  -3  145.50   12.80   1
  11  -9  -8   89.40    9.50   1
 -11   9   8   93.00    9.10   1
  11  -9  -7   58.50    9.00   1
 -11   9   7   64.20    6.60   1
  11  -9  -6  122.00   10.70   1
 -11   9   6  114.90   10.40   1
 -11   9   5    7.10    2.90   1
 -11   9   4   71.30    7.40   1
 -11   9   3    9.30    4.10   1
 -11   9   2   18.00    4.50   1
 -11   9   1   -0.70    4.00   1
 -11   9   0  278.20   16.90   1
 -11   9  -1   33.10    5.00   1
 -11   9  -2  157.70   11.90   1
 -11   9  -3   40.50    6.20   1
 -11   9  -4   95.50    8.90   1
  11  -8  -9  146.90   13.10   1
 -11   8   9  142.10    8.10   1
  11  -8  -8   13.10    5.50   1
 -11   8   8    5.30    3.90   1
  11  -8  -7  187.00   15.00   1
 -11   8   7  226.80   14.10   1
  11  -8  -6    0.40    3.90   1
 -11   8   6   -2.90    3.30   1
  11  -8  -5    8.60    4.70   1
 -11   8   5    5.40    3.60   1
 -11   8   4   30.30    4.70   1
 -11   8   3  108.30    9.40   1
 -11   8   2    2.10    3.60   1
 -11   8   1   71.20    7.10   1
 -11   8   0   82.70    7.70   1
 -11   8  -1  450.90   22.00   1
 -11   8  -2   70.80    8.00   1
 -11   8  -3  179.60   12.60   1
 -11   8  -4    8.20    3.90   1
 -11   8  -5   -6.40    4.80   1
  11  -7 -10   85.90    9.70   1
 -11   7  10   66.00    9.20   1
  11  -7  -9    3.60    4.00   1
 -11   7   9    2.30    2.70   1
  11  -7  -8   78.40    8.40   1
 -11   7   8   80.30    5.70   1
  11  -7  -7   -4.50    4.30   1
 -11   7   7    8.50    3.40   1
  11  -7  -6  227.30   13.70   1
 -11   7   6  220.00   13.20   1
  11  -7  -5   30.40    5.10   1
 -11   7   5   26.60    4.20   1
  11  -7  -4   21.20    3.90   1
 -11   7   4   28.00    4.90   1
 -11   7   3   55.60    5.50   1
 -11   7   2  226.50   11.80   1
 -11   7   1    8.20    3.40   1
 -11   7   0  209.00   12.60   1
 -11   7  -1   19.30    4.90   1
 -11   7  -2  128.90    9.90   1
 -11   7  -3   19.70    5.20   1
 -11   7  -4   15.00    5.20   1
 -11   7  -5   -0.20    3.50   1
 -11   7  -6    2.50    5.30   1
  11  -6 -10    6.80    6.00   1
 -11   6  10   13.70    5.90   1
  11  -6  -9   71.10    7.80   1
 -11   6   9   81.10    8.70   1
  11  -6  -8   16.40    4.30   1
 -11   6   8    3.60    2.50   1
  11  -6  -7   56.50    6.40   1
 -11   6   7   51.00    4.20   1
  11  -6  -6    2.90    3.90   1
 -11   6   6    3.90    3.40   1
  11  -6  -5  124.40   10.00   1
 -11   6   5  142.50    9.20   1
  11  -6  -4  194.30   10.90   1
 -11   6   4  214.00   11.50   1
 -11   6   3    1.80    2.70   1
 -11   6   2   84.40    6.10   1
 -11   6   1  187.20   11.60   1
 -11   6   0  118.10    8.40   1
 -11   6  -1   74.50    7.00   1
 -11   6  -2   12.60    4.50   1
 -11   6  -3   -8.00    3.80   1
 -11   6  -4    5.10    3.10   1
 -11   6  -5   46.80    6.60   1
 -11   6  -6   -1.40    4.90   1
  11  -5 -11   11.10    5.80   1
 -11   5  11    8.40    5.70   1
  11  -5 -10   19.30    6.00   1
 -11   5  10   12.20    4.20   1
  11  -5  -9   60.50    7.60   1
 -11   5   9   59.80    8.40   1
  11  -5  -8  226.50   14.80   1
 -11   5   8  225.20    9.50   1
  11  -5  -7    6.10    4.10   1
 -11   5   7   17.10    2.60   1
  11  -5  -6   65.60    6.40   1
 -11   5   6   64.20    4.10   1
  11  -5  -5  209.30   12.40   1
 -11   5   5  222.10    8.50   1
  11  -5  -4   12.00    3.70   1
 -11   5   4    2.40    1.70   1
  11  -5  -3   79.00    5.90   1
 -11   5   3   81.80    6.20   1
 -11   5   2  189.20   11.00   1
 -11   5   1   13.80    3.30   1
 -11   5   0    3.90    2.90   1
 -11   5  -1   22.10    4.00   1
 -11   5  -2  136.90    8.90   1
 -11   5  -3   -0.20    3.40   1
 -11   5  -4   63.80    7.60   1
 -11   5  -5    5.80    4.50   1
 -11   5  -6   28.40    6.60   1
  11  -4 -11   23.80    5.60   1
 -11   4  11   14.10    4.60   1
  11  -4 -10   20.60    5.00   1
 -11   4  10   25.10    6.10   1
  11  -4  -9   48.70    6.70   1
 -11   4   9   29.70    5.80   1
  11  -4  -8    2.10    3.10   1
 -11   4   8    2.80    2.90   1
  11  -4  -7  545.40   23.10   1
 -11   4   7  521.80   18.50   1
  11  -4  -6   -0.10    3.40   1
 -11   4   6    3.10    1.80   1
  11  -4  -5   13.10    4.10   1
 -11   4   5   15.70    2.40   1
 -11   4   4   78.20    4.50   1
  11  -4  -3    2.00    2.60   1
 -11   4   3    1.80    1.70   1
 -11   4   2  131.70    5.00   1
 -11   4   1  357.70   12.30   1
 -11   4   0    3.20    1.90   1
 -11   4  -1   26.50    3.10   1
 -11   4  -2   12.10    2.60   1
 -11   4  -3  214.90    9.50   1
 -11   4  -4    2.90    2.10   1
 -11   4  -5  117.90    6.70   1
 -11   4  -6   -0.60    4.80   1
  11  -3 -11    8.80    5.60   1
 -11   3  11   10.70    5.40   1
  11  -3 -10  151.80   12.20   1
 -11   3  10  167.00   13.30   1
  11  -3  -9   42.40    6.30   1
 -11   3   9   39.00    5.60   1
  11  -3  -8  235.50   13.90   1
 -11   3   8  261.20   16.20   1
  11  -3  -7    5.20    4.00   1
 -11   3   7    5.00    3.00   1
  11  -3  -6  170.60   10.60   1
 -11   3   6  183.70    7.60   1
  11  -3  -5   48.60    5.00   1
 -11   3   5   51.20    3.00   1
  11  -3  -4   96.20    7.10   1
 -11   3   4  105.90    5.30   1
  11  -3  -3    0.40    3.20   1
 -11   3   3    3.90    2.20   1
  11  -3  -2  106.60    5.10   1
 -11   3   2  131.60    5.90   1
 -11   3   1   68.30    4.30   1
 -11   3   0  139.80    6.30   1
 -11   3  -1   35.90    3.30   1
 -11   3  -2  173.00    7.30   1
 -11   3  -3   10.30    2.50   1
 -11   3  -4   99.20    5.70   1
 -11   3  -5   12.80    4.10   1
 -11   3  -6   73.60    7.80   1
 -11   3  -7   13.30    4.70   1
  11  -2 -11   68.40    9.00   1
 -11   2  11   68.50    8.10   1
  11  -2 -10   28.70    6.00   1
 -11   2  10   15.50    4.60   1
  11  -2  -9  408.00   22.90   1
 -11   2   9  374.60   23.80   1
  11  -2  -8  130.60    9.90   1
 -11   2   8  136.80   11.20   1
  11  -2  -7   86.00    7.10   1
 -11   2   7  122.60    9.00   1
  11  -2  -6    2.40    3.10   1
 -11   2   6   -2.00    2.50   1
  11  -2  -5  126.10    7.70   1
 -11   2   5  130.30    5.60   1
  11  -2  -4   25.90    3.90   1
 -11   2   4   30.80    2.60   1
  11  -2  -3  345.20   17.60   1
 -11   2   3  377.60   12.90   1
 -11   2   2    0.50    2.10   1
 -11   2   1  115.80    5.30   1
 -11   2   0    3.40    1.60   1
 -11   2  -1  245.00    9.50   1
 -11   2  -2   -0.10    1.70   1
 -11   2  -3   85.60    5.30   1
 -11   2  -4    9.60    2.60   1
 -11   2  -5   32.60    5.90   1
 -11   2  -6   -2.80    4.60   1
  11  -1 -11   39.50    4.30   1
 -11   1  11   35.00    6.00   1
  11  -1 -10   78.00    6.10   1
 -11   1  10   96.10    9.60   1
  11  -1  -9    2.40    3.30   1
 -11   1   9    0.50    3.20   1
  11  -1  -8  301.00   11.50   1
 -11   1   8  311.80   16.30   1
  11  -1  -7   38.90    3.80   1
 -11   1   7   34.80    5.30   1
  11  -1  -6  155.90    7.30   1
 -11   1   6  189.40   11.60   1
  11  -1  -5   32.80    3.30   1
 -11   1   5   48.30    5.70   1
  11  -1  -4  493.70   22.50   1
 -11   1   4  486.30   14.80   1
  11  -1  -3   79.30    5.20   1
 -11   1   3   86.60    4.20   1
  11  -1  -2  265.50   12.20   1
 -11   1   2  288.90    9.90   1
 -11   1   1    1.80    1.80   1
 -11   1   0   25.00    2.80   1
 -11   1  -1   26.40    2.80   1
 -11   1  -2  242.10    9.80   1
 -11   1  -3  141.00    6.70   1
 -11   1  -4  144.60    7.50   1
 -11   1  -5    1.30    3.90   1
 -11   1  -6   38.00    5.80   1
  11   0 -11  123.50    8.10   1
 -11   0  11  104.30   10.40   1
  11   0 -10    9.90    3.00   1
 -11   0  10   11.70    4.10   1
  11   0  -9  213.10   10.10   1
 -11   0   9  178.60   13.50   1
  11   0  -8   62.80    5.10   1
 -11   0   8   65.50    7.50   1
  11   0  -7   80.80    5.10   1
 -11   0   7   99.90    8.10   1
  11   0  -6   20.70    3.00   1
 -11   0   6   23.40    5.30   1
  11   0  -5  294.70   11.90   1
 -11   0   5  288.00   16.10   1
  11   0  -4  128.70    9.70   1
 -11   0   4  114.10    8.30   1
  11   0  -3  229.40    8.30   1
 -11   0   3  260.50    9.00   1
 -11   0   2   -1.10    1.40   1
 -11   0   1  147.00    6.20   1
 -11   0   0   37.90    3.20   1
 -11   0  -1  118.90    5.80   1
 -11   0  -2   -0.90    1.90   1
 -11   0  -3  156.80    7.30   1
 -11   0  -4   12.20    4.60   1
 -11   0  -5   88.20    8.20   1
 -11   0  -6    5.30    3.70   1
  11   1 -11   -0.20    4.00   1
 -11  -1  11   -5.80    5.40   1
  11   1 -10    5.70    2.90   1
 -11  -1  10   12.40    4.50   1
  11   1  -9   -0.50    2.80   1
 -11  -1   9    9.90    4.90   1
  11   1  -8  139.10    8.30   1
 -11  -1   8  145.00   11.00   1
  11   1  -7    5.30    2.70   1
 -11  -1   7    8.10    3.40   1
  11   1  -6   25.50    3.30   1
 -11  -1   6   22.30    4.00   1
  11   1  -5   -2.50    2.30   1
 -11  -1   5    1.20    3.80   1
  11   1  -4  569.50   28.30   1
 -11  -1   4  544.40   25.90   1
  11   1  -3    5.00    1.90   1
 -11  -1   3   -0.60    3.60   1
  11   1  -2   14.50    3.80   1
 -11  -1   2    8.40    4.10   1
  11   1  -1    4.00    4.40   1
 -11  -1   1    2.40    1.70   1
 -11  -1   0   90.00    4.90   1
 -11  -1  -1   -2.90    1.80   1
 -11  -1  -2  380.60   13.60   1
 -11  -1  -3    9.40    2.40   1
 -11  -1  -4   19.80    4.40   1
 -11  -1  -5   53.80    7.40   1
 -11  -1  -6   54.30    6.30   1
  11   2 -10   25.70    4.20   1
  11   2  -9   39.60    4.50   1
  11   2  -8    1.80    2.20   1
 -11  -2   8    3.80    5.00   1
  11   2  -7  145.50    8.00   1
 -11  -2   7  137.60   10.30   1
  11   2  -6    3.50    2.90   1
 -11  -2   6   -2.10    4.30   1
  11   2  -5   -3.30    2.30   1
 -11  -2   5    0.10    2.60   1
  11   2  -4   61.90    4.00   1
 -11  -2   4   54.70    6.50   1
  11   2  -3  222.30   13.70   1
 -11  -2   3  218.30   13.00   1
  11   2  -2  264.60   16.90   1
 -11  -2   2  270.20   15.50   1
  11   2  -1  103.90    8.70   1
 -11  -2   1   99.00    5.00   1
  11   2   0   21.10    5.00   1
 -11  -2   0   20.70    2.30   1
 -11  -2  -1  179.10   10.10   1
 -11  -2  -2   33.80    4.30   1
 -11  -2  -3  223.60   14.30   1
 -11  -2  -4   19.10    4.20   1
 -11  -2  -5    7.80    4.60   1
  11   3 -10   41.50    4.70   1
  11   3  -9   70.70    5.80   1
  11   3  -8    3.80    3.00   1
  11   3  -7    1.60    2.80   1
  11   3  -6   66.10    5.20   1
  11   3  -5   39.50    3.40   1
  11   3  -4  379.60   20.10   1
  11   3  -3   26.00    5.10   1
  11   3  -2   46.40    6.80   1
  11   3  -1    3.10    4.30   1
  11   3   0  150.50   11.40   1
  11   3   1   10.70    4.50   1
 -11  -3  -1    8.80    3.00   1
 -11  -3  -2  146.60   11.40   1
 -11  -3  -3    1.40    4.00   1
 -11  -3  -4   29.20    5.20   1
  11   4  -9  210.80   11.70   1
  11   4  -8   11.10    3.40   1
  11   4  -7   28.90    3.90   1
  11   4  -6   -1.00    3.20   1
  11   4  -5   35.60    6.60   1
  11   4  -4   65.20    7.80   1
  11   4  -3  280.10   17.50   1
  11   4  -2   36.50    6.10   1
  11   4  -1   65.90    7.10   1
  11   4   0    9.10    4.90   1
  11   4   1   56.80    7.20   1
 -11  -4  -3   38.00    5.40   1
  11   5  -8   52.80    8.10   1
  11   5  -7   17.30    3.90   1
  11   5  -6   49.80    8.00   1
  11   5  -5  -13.50    5.20   1
  11   5  -4  106.20   10.40   1
  11   5  -3   -2.20    4.80   1
  11   5  -2   87.40    9.20   1
  11   5  -1    8.00    4.80   1
  11   5   0    3.60    4.80   1
  11   5   1   -2.30    5.30   1
  11   5   2   24.70    6.30   1
  11   6  -6    6.10    5.90   1
  11   6  -5   42.50    7.80   1
  11   6  -4   70.70    8.30   1
  11   6  -3    0.30    5.90   1
  11   6  -2    3.40    5.20   1
  11   6  -1   52.90    8.50   1
  11   6   0    8.20    6.30   1
 -12  10   4   54.60    8.00   1
 -12  10   3    3.50    5.50   1
 -12  10   2  123.00   10.70   1
 -12  10   1    1.50    5.10   1
 -12  10   0  110.00   10.50   1
 -12   9   6   28.40    5.60   1
 -12   9   5    4.60    4.20   1
 -12   9   4    1.30    4.00   1
 -12   9   3   43.90    6.60   1
 -12   9   2   -1.60    4.20   1
 -12   9   1   28.80    5.70   1
 -12   9   0   -1.70    4.80   1
 -12   9  -1    4.50    5.00   1
 -12   9  -2   -0.70    5.00   1
 -12   8   8  250.30   18.30   1
  12  -8  -7   11.40    4.70   1
 -12   8   7   11.10    4.50   1
  12  -8  -6    2.80    3.80   1
 -12   8   6   -0.20    3.70   1
 -12   8   5  252.80   18.40   1
 -12   8   4   18.30    4.80   1
 -12   8   3   95.50    8.30   1
 -12   8   2   28.40    5.10   1
 -12   8   1    0.80    4.00   1
 -12   8   0    6.70    4.60   1
 -12   8  -1   10.10    4.70   1
 -12   8  -2   76.40    7.60   1
 -12   8  -3   63.80    8.20   1
  12  -7  -8  100.10   10.00   1
 -12   7   8   94.50    9.90   1
  12  -7  -7   94.70    9.50   1
 -12   7   7   76.20    5.60   1
  12  -7  -6    2.20    5.00   1
 -12   7   6   -2.90    3.10   1
  12  -7  -5   36.30    6.90   1
 -12   7   5   36.70    5.70   1
 -12   7   4    7.70    3.60   1
 -12   7   3   25.20    4.50   1
 -12   7   2   46.70    5.40   1
 -12   7   1   68.60    7.50   1
 -12   7   0   33.90    5.30   1
 -12   7  -1   17.90    4.90   1
 -12   7  -2    6.30    3.30   1
 -12   7  -3   39.30    6.60   1
 -12   7  -4   32.40    6.20   1
  12  -6  -9   10.00    5.90   1
 -12   6   9    6.00    5.50   1
  12  -6  -8  265.30   17.40   1
 -12   6   8  269.90   17.30   1
  12  -6  -7   -5.50    3.60   1
 -12   6   7    4.00    4.90   1
  12  -6  -6    2.20    4.80   1
 -12   6   6   -0.60    2.30   1
  12  -6  -5    2.10    4.40   1
 -12   6   5   13.50    2.70   1
  12  -6  -4   49.60    6.20   1
 -12   6   4   74.10    6.20   1
 -12   6   3   44.80    5.10   1
 -12   6   2   60.70    6.30   1
 -12   6   1    1.00    3.70   1
 -12   6   0  194.10   12.90   1
 -12   6  -1   44.20    5.80   1
 -12   6  -2   67.70    7.50   1
 -12   6  -3    2.50    4.30   1
 -12   6  -4   -1.80    4.60   1
  12  -5  -9   26.50    6.70   1
 -12   5   9   23.60    6.70   1
  12  -5  -8    1.60    4.90   1
 -12   5   8    9.50    5.10   1
  12  -5  -7  158.70   11.90   1
 -12   5   7  145.30   12.40   1
  12  -5  -6   24.70    4.80   1
 -12   5   6   25.20    3.30   1
  12  -5  -5    9.40    4.10   1
 -12   5   5    3.30    2.60   1
  12  -5  -4    1.90    3.70   1
 -12   5   4    2.60    2.60   1
 -12   5   3  599.20   18.60   1
 -12   5   2   22.50    3.20   1
 -12   5   1  148.70    7.30   1
 -12   5   0    7.60    2.80   1
 -12   5  -1    7.30    3.00   1
 -12   5  -2   23.20    3.40   1
 -12   5  -3   91.00    6.00   1
 -12   5  -4    9.60    3.60   1
  12  -4 -10   29.70    7.20   1
 -12   4  10   38.90    6.40   1
  12  -4  -9    0.30    3.40   1
 -12   4   9    9.40    5.50   1
  12  -4  -8   37.30    5.30   1
 -12   4   8   47.90    7.00   1
  12  -4  -7   14.40    5.10   1
 -12   4   7   12.80    5.40   1
  12  -4  -6  356.00   19.40   1
 -12   4   6  357.00   21.50   1
  12  -4  -5    6.00    4.00   1
 -12   4   5    9.80    2.20   1
  12  -4  -4   53.90    5.40   1
 -12   4   4   55.60    3.90   1
  12  -4  -3   13.60    3.70   1
 -12   4   3   21.00    3.00   1
 -12   4   2  306.20   11.40   1
 -12   4   1    9.30    2.80   1
 -12   4   0  158.70    7.20   1
 -12   4  -1    3.40    2.70   1
 -12   4  -2   35.60    3.90   1
 -12   4  -3    0.70    2.80   1
 -12   4  -4  127.40    7.20   1
 -12   4  -5    7.80    5.20   1
  12  -3 -10    3.00    4.00   1
 -12   3  10    0.10    4.90   1
  12  -3  -9  126.20   11.20   1
 -12   3   9  138.70   12.60   1
  12  -3  -8   11.90    5.00   1
 -12   3   8    6.40    3.90   1
  12  -3  -7  108.70    9.60   1
 -12   3   7  109.30    9.70   1
  12  -3  -6   14.60    4.50   1
 -12   3   6   13.00    4.20   1
  12  -3  -5  162.00   11.10   1
 -12   3   5  184.00   12.90   1
  12  -3  -4   28.50    4.70   1
 -12   3   4   28.30    3.20   1
  12  -3  -3  174.40   10.40   1
 -12   3   3  167.50    7.30   1
 -12   3   2    0.50    2.50   1
 -12   3   1   15.70    2.80   1
 -12   3   0   25.60    3.20   1
 -12   3  -1  144.80    7.60   1
 -12   3  -2    3.30    2.60   1
 -12   3  -3   28.50    3.70   1
 -12   3  -4   -0.70    4.40   1
 -12   3  -5  137.40   12.80   1
  12  -2 -10   37.40    6.90   1
 -12   2  10   39.90    7.20   1
  12  -2  -9    4.60    5.00   1
 -12   2   9   14.90    5.80   1
  12  -2  -8  250.90   15.50   1
 -12   2   8  282.80   20.20   1
  12  -2  -7    5.10    3.90   1
 -12   2   7   -8.10    4.40   1
  12  -2  -6  126.40    9.70   1
 -12   2   6  140.90   11.30   1
 -12   2   5    2.00    3.30   1
  12  -2  -4   23.40    3.80   1
 -12   2   4   25.80    5.40   1
  12  -2  -3    8.50    2.80   1
 -12   2   3    8.50    2.30   1
 -12   2   2   73.50    4.60   1
 -12   2   1   10.10    2.40   1
 -12   2   0   32.60    3.50   1
 -12   2  -1   -1.10    2.10   1
 -12   2  -2  144.30    7.30   1
 -12   2  -3    2.90    2.80   1
 -12   2  -4   70.40    7.60   1
 -12   2  -5    8.20    4.60   1
  12  -1 -10    7.90    3.90   1
 -12   1  10    2.60    5.20   1
  12  -1  -9   66.10    5.90   1
 -12   1   9   56.50    8.00   1
  12  -1  -8   57.40    5.60   1
 -12   1   8   44.40    6.20   1
  12  -1  -7   84.10    6.20   1
 -12   1   7   87.30    8.70   1
  12  -1  -6   10.70    4.00   1
 -12   1   6   22.30    5.30   1
  12  -1  -5   54.00    5.80   1
 -12   1   5   46.50    6.70   1
  12  -1  -4   21.10    3.90   1
 -12   1   4   33.40    5.40   1
 -12   1   3   22.00    4.70   1
 -12   1   2   -0.20    1.80   1
 -12   1   1  260.00    9.70   1
 -12   1   0   13.30    2.30   1
 -12   1  -1   99.80    5.80   1
 -12   1  -2   13.20    2.80   1
 -12   1  -3    3.70    2.10   1
 -12   1  -4    5.10    4.30   1
  12   0  -9    5.10    3.30   1
 -12   0   9   -1.80    5.20   1
  12   0  -8   40.30    4.80   1
 -12   0   8   43.40    6.50   1
  12   0  -7   19.60    3.40   1
 -12   0   7   15.70    5.40   1
  12   0  -6    6.50    2.90   1
 -12   0   6    9.60    4.20   1
  12   0  -5   13.20    2.80   1
 -12   0   5   13.70    5.60   1
  12   0  -4  147.20   10.40   1
 -12   0   4  159.10   11.70   1
 -12   0   3    4.80    4.00   1
 -12   0   2  136.40    9.40   1
 -12   0   1   14.10    4.10   1
 -12   0   0  163.10    8.40   1
 -12   0  -1    3.50    2.30   1
 -12   0  -2   18.60    3.00   1
 -12   0  -3    4.20    3.90   1
 -12   0  -4   12.40    4.50   1
  12   1  -9    7.40    2.70   1
 -12  -1   9    2.20    5.80   1
  12   1  -8   34.50    4.20   1
 -12  -1   8   29.60    6.40   1
  12   1  -7   77.60    5.50   1
 -12  -1   7   63.20    7.90   1
  12   1  -6   -1.10    2.70   1
 -12  -1   6   -2.30    4.80   1
  12   1  -5   49.60    6.70   1
 -12  -1   5   23.80    5.40   1
  12   1  -4  -10.40    5.20   1
 -12  -1   4    7.40    4.20   1
  12   1  -3  133.40   11.00   1
 -12  -1   3  132.80   10.00   1
  12   1  -2   38.30    5.90   1
 -12  -1   2   37.00    5.80   1
 -12  -1   1   85.30    7.60   1
 -12  -1   0    0.40    3.90   1
 -12  -1  -1  129.30    7.00   1
 -12  -1  -2    5.30    2.60   1
 -12  -1  -3   -0.90    3.70   1
  12   2  -8    0.20    3.20   1
  12   2  -7    2.00    2.80   1
 -12  -2   7   -1.40    5.10   1
  12   2  -6   73.20    7.80   1
 -12  -2   6   73.40    8.00   1
  12   2  -5    6.40    4.10   1
 -12  -2   5   19.00    5.80   1
  12   2  -4  176.40   13.00   1
 -12  -2   4  154.60   11.80   1
  12   2  -3   38.80    5.90   1
 -12  -2   3   46.50    6.10   1
  12   2  -2   18.90    6.10   1
 -12  -2   2   26.10    5.40   1
  12   2  -1   13.10    5.70   1
 -12  -2   1   16.70    5.00   1
 -12  -2  -3    6.60    4.40   1
  12   3  -7   15.90    6.50   1
  12   3  -6   15.20    6.70   1
  12   3  -5  163.30   12.80   1
  12   3  -4    6.60    4.20   1
  12   3  -3    9.80    5.50   1
  12   3  -2    0.60    5.60   1
  12   3  -1    0.50    3.80   1
  12   3   0   17.50    6.10   1
  12   4  -6   22.40    5.90   1
  12   4  -5   28.10    7.30   1
  12   4  -4   59.10    8.30   1
  12   4  -3   36.80    7.20   1
  12   4  -2   -8.60    5.50   1
  12   4  -1   -4.20    5.70   1
  12   4   0   23.60    7.20   1
 -13   8   4    2.10    4.30   1
 -13   8   3   10.00    4.70   1
 -13   8   2    8.20    5.20   1
 -13   8   1  181.60   15.70   1
  13  -7  -6  107.30   11.10   1
 -13   7   6  112.80   12.00   1
 -13   7   5   15.20    3.60   1
 -13   7   4  230.10   11.20   1
 -13   7   3    3.30    4.10   1
 -13   7   2   21.90    5.10   1
 -13   7   1    7.20    4.40   1
 -13   7   0   27.50    5.80   1
  13  -6  -7   46.80    7.50   1
 -13   6   7   57.30    8.50   1
  13  -6  -6    7.10    3.50   1
 -13   6   6    6.80    5.80   1
  13  -6  -5  110.60   10.10   1
 -13   6   5  145.50   11.60   1
 -13   6   4   17.80    3.50   1
 -13   6   3   42.00    4.30   1
 -13   6   2   -5.40    3.00   1
 -13   6   1   59.20    5.30   1
 -13   6   0   11.80    3.30   1
 -13   6  -1   41.80    4.60   1
  13  -5  -7   60.40    7.30   1
 -13   5   7   68.60    9.10   1
  13  -5  -6   37.40    6.60   1
 -13   5   6   42.00    6.80   1
 -13   5   5   -2.10    5.20   1
  13  -5  -4    1.90    3.80   1
 -13   5   4    7.70    5.50   1
 -13   5   3    6.50    2.40   1
 -13   5   2  268.40   11.50   1
 -13   5   1    1.10    2.40   1
 -13   5   0   85.90    5.60   1
 -13   5  -1   90.30    6.60   1
 -13   5  -2   30.40    4.40   1
  13  -4  -8   63.40    7.90   1
 -13   4   8   43.50    7.80   1
  13  -4  -7   -0.10    3.20   1
 -13   4   7   -0.80    3.80   1
  13  -4  -6   10.20    4.90   1
 -13   4   6    6.90    5.50   1
  13  -4  -5   85.10    8.60   1
 -13   4   5  112.40   10.60   1
 -13   4   4   37.60    6.90   1
 -13   4   3   30.40    5.80   1
 -13   4   2   12.20    3.20   1
 -13   4   1  213.20   10.30   1
 -13   4   0    9.30    3.00   1
 -13   4  -1   48.30    4.90   1
 -13   4  -2   27.80    4.20   1
  13  -3  -8   30.10    6.20   1
 -13   3   8   52.00    8.00   1
  13  -3  -7   57.20    7.20   1
 -13   3   7   75.50    9.10   1
 -13   3   6   19.90    6.00   1
 -13   3   5   -3.50    5.50   1
 -13   3   4  122.00   11.40   1
 -13   3   3   16.90    4.70   1
 -13   3   2   95.00    9.70   1
 -13   3   1    5.80    2.50   1
 -13   3   0   19.60    3.10   1
 -13   3  -1   -2.00    2.80   1
 -13   3  -2   -1.40    2.20   1
  13  -2  -8    1.10    4.80   1
 -13   2   8   12.80    6.50   1
 -13   2   7   68.00    9.00   1
 -13   2   6   58.50    8.00   1
 -13   2   5   26.90    6.50   1
 -13   2   4   14.30    4.00   1
 -13   2   3   81.20    8.70   1
 -13   2   2   58.70    7.50   1
 -13   2   1   61.80    7.50   1
 -13   2   0   30.70    3.60   1
 -13   2  -1   23.00    3.40   1
 -13   2  -2   22.40    3.70   1
 -13   1   7    5.10    5.70   1
 -13   1   6  112.10   10.80   1
 -13   1   5   49.20    7.50   1
 -13   1   4   23.60    5.80   1
 -13   1   3   37.00    5.90   1
 -13   1   2    0.20    4.80   1
 -13   1   1   30.50    5.30   1
 -13   1   0   71.80    8.20   1
 -13   1  -1    4.90    4.60   1
 -13   1  -2    3.20    4.50   1
  13   0  -7   29.70    7.70   1
 -13   0   7   30.10    6.60   1
  13   0  -6    9.30    6.20   1
 -13   0   6    8.00    5.60   1
 -13   0   5    2.60    5.70   1
 -13   0   4   -3.70    5.00   1
 -13   0   3   32.40    6.30   1
 -13   0   2    6.40    4.10   1
 -13   0   1   61.20    7.00   1
 -13   0   0    5.20    4.50   1
 -13   0  -1   57.50    6.90   1
  13   1  -6    1.00    6.50   1
 -13  -1   6    8.00    4.00   1
  13   1  -5  -11.30    5.80   1
 -13  -1   5   10.10    5.70   1
  13   1  -4   -5.50    5.40   1
 -13  -1   4    8.20    5.20   1
 -13  -1   3   -3.30    5.10   1
 -13  -1   2   38.50    6.50   1
 -13  -1   1   14.40    5.30   1
 -13  -1   0  117.10   10.20   1
  13   2  -4   -2.60    5.80   1
 -13  -2   4    0.20    3.70   1
  13   2  -3   14.50    6.60   1
   0   0   0    0.00    0.00
;
_shelx_hkl_checksum     13202
_shelx_res_file
;
TITL pge1219 in P -1
CELL  0.71073  10.6940  11.8612  12.1088   90.520  101.181  102.259
ZERR     2.00   0.0002   0.0004   0.0003    0.001    0.002    0.002
LATT   1
SFAC  C    H    CL   N    NI   O
UNIT  52   82   4    12   2    7
MERG   2
OMIT     0   1   1
OMIT    -1   0   1
OMIT     0  -1   1
OMIT     1   0   1
OMIT     0   0   1
OMIT     0   1   0
dfix 0.83 .01 o1 h1o1 o1 h2o1
dfix  1.4 .02 h1o1 h2o1
dfix 0.83 .01 o2 h1o2 o2 h2o2
dfix  1.4 .02 h1o2 h2o2
dfix 0.83 .01 o3 h1o3 o3 h2o3
dfix  1.4 .02 h1o3 h2o3
dfix 0.83 .01 o4 h1o4 o4 h2o4
dfix  1.4 .02 h1o4 h2o4
FMAP   2
PLAN   10
SIZE     0.080   0.160   0.180
ACTA
BOND   $H
eqiv   $1  x, y-1, z
eqiv  $2  -x, -y+1, -z+2
eqiv   $3  -x, -y+1, -z+1
eqiv   $4  x, y, z+1
eqiv   $5  -x+1, -y+1, -z+1
eqiv   $5  -x+1, -y+1, -z+1
eqiv   $6  x, y+1, z-1
htab
htab  N2 Cl2
htab   N5    Cl1
htab   O1    O2_$1
htab   O1   O2_$2
htab   O2   Cl2_$3
htab   O2    Cl1_$4
htab   O3    Cl2_$5
htab   O3    Cl1_$5
htab   O4    O1_$6
htab   O4    Cl1
L.S.   4
TEMP  -123.00
WGHT    0.026100    1.464300
FVAR       0.62340
MOLE    1
C1    1    0.160537   -0.093364    0.705975    11.00000    0.02665    0.02832 =
         0.02443    0.00184    0.00330    0.00955
AFIX  43
H1    2    0.079929   -0.138188    0.718011    11.00000   -1.20000
AFIX   0
C2    1    0.274477   -0.094673    0.786352    11.00000    0.03717    0.03794 =
         0.02597    0.00615   -0.00098    0.01608
AFIX  43
H2    2    0.270310   -0.139841    0.850464    11.00000   -1.20000
AFIX   0
C3    1    0.391102   -0.030109    0.770891    11.00000    0.02946    0.03817 =
         0.03102   -0.00240   -0.00742    0.01540
AFIX  43
H3    2    0.468487   -0.028329    0.825488    11.00000   -1.20000
AFIX   0
C4    1    0.396442    0.034019    0.673564    11.00000    0.02357    0.02614 =
         0.03275   -0.00484   -0.00182    0.01122
C5    1    0.277256    0.029711    0.596346    11.00000    0.01790    0.02038 =
         0.02504   -0.00339    0.00092    0.00672
C6    1    0.276292    0.091745    0.496783    11.00000    0.01951    0.02042 =
         0.02807   -0.00034    0.00329    0.00739
C7    1    0.391015    0.156717    0.476499    11.00000    0.02459    0.02512 =
         0.04257    0.00401    0.00968    0.00622
AFIX  43
H7    2    0.390814    0.198322    0.409817    11.00000   -1.20000
AFIX   0
C8    1    0.509402    0.162237    0.553962    11.00000    0.01899    0.02957 =
         0.05770   -0.00127    0.00738    0.00311
AFIX  43
H8    2    0.588134    0.208006    0.539091    11.00000   -1.20000
AFIX   0
C9    1    0.512274    0.102714    0.649916    11.00000    0.01978    0.03293 =
         0.04702   -0.00542   -0.00282    0.00972
AFIX  43
H9    2    0.592828    0.107507    0.701243    11.00000   -1.20000
AFIX   0
C10   1    0.144749    0.004857    0.317869    11.00000    0.02730    0.02859 =
         0.02211    0.00062    0.00851    0.00713
AFIX  23
H10A  2    0.226329    0.027167    0.288618    11.00000   -1.20000
H10B  2    0.070947    0.014190    0.257804    11.00000   -1.20000
AFIX   0
C11   1    0.125696   -0.119336    0.349876    11.00000    0.02471    0.02761 =
         0.02448   -0.00326    0.00731    0.00886
AFIX  23
H11A  2    0.121426   -0.169789    0.283058    11.00000   -1.20000
H11B  2    0.201004   -0.128819    0.408257    11.00000   -1.20000
AFIX   0
C12   1   -0.107480   -0.189838    0.296304    11.00000    0.03050    0.03120 =
         0.03021   -0.00936    0.00069    0.00678
AFIX 137
H12A  2   -0.095942   -0.257666    0.255889    11.00000   -1.50000
H12B  2   -0.109644   -0.126243    0.245359    11.00000   -1.50000
H12C  2   -0.189739   -0.208982    0.323309    11.00000   -1.50000
AFIX   0
C13   1    0.009213   -0.258291    0.459801    11.00000    0.03954    0.02044 =
         0.03205   -0.00064    0.00952    0.01015
AFIX 137
H13A  2    0.020206   -0.320776    0.411541    11.00000   -1.50000
H13B  2   -0.071859   -0.282723    0.487859    11.00000   -1.50000
H13C  2    0.083415   -0.240125    0.523659    11.00000   -1.50000
AFIX   0
C14   1    0.479236    0.570590    0.240552    11.00000    0.02290    0.02613 =
         0.02493    0.00125    0.00576    0.00829
AFIX  43
H14   2    0.400025    0.592213    0.208143    11.00000   -1.20000
AFIX   0
C15   1    0.515928    0.573466    0.359070    11.00000    0.03147    0.03330 =
         0.02240    0.00004    0.01037    0.00997
AFIX  43
H15   2    0.463434    0.598752    0.404909    11.00000   -1.20000
AFIX   0
C16   1    0.627182    0.539709    0.407228    11.00000    0.03312    0.03269 =
         0.01980    0.00089    0.00527    0.00727
AFIX  43
H16   2    0.652523    0.541062    0.486973    11.00000   -1.20000
AFIX   0
C17   1    0.704788    0.502701    0.338422    11.00000    0.02509    0.02339 =
         0.02201    0.00274    0.00236    0.00458
C18   1    0.664848    0.507766    0.219993    11.00000    0.01993    0.01866 =
         0.02032    0.00151    0.00027    0.00249
C19   1    0.741676    0.477412    0.146870    11.00000    0.02249    0.02047 =
         0.02103    0.00254    0.00322    0.00449
C20   1    0.852745    0.439441    0.189975    11.00000    0.02497    0.02656 =
         0.02785    0.00390    0.00494    0.00749
AFIX  43
H20   2    0.905137    0.419933    0.140886    11.00000   -1.20000
AFIX   0
C21   1    0.889593    0.429227    0.307892    11.00000    0.02342    0.03117 =
         0.03108    0.00740    0.00031    0.01046
AFIX  43
H21   2    0.964909    0.400072    0.336909    11.00000   -1.20000
AFIX   0
C22   1    0.818331    0.460699    0.379987    11.00000    0.02730    0.02970 =
         0.02072    0.00618   -0.00120    0.00572
AFIX  43
H22   2    0.845097    0.454390    0.458790    11.00000   -1.20000
AFIX   0
C23   1    0.228264    0.400860    0.011596    11.00000    0.02214    0.03455 =
         0.02534    0.00959    0.00650    0.00686
AFIX  23
H23A  2    0.134389    0.388315   -0.023425    11.00000   -1.20000
H23B  2    0.236898    0.407104    0.094439    11.00000   -1.20000
AFIX   0
C24   1    0.282106    0.299653   -0.020553    11.00000    0.02451    0.02682 =
         0.02867    0.00392    0.00271    0.00019
AFIX  23
H24A  2    0.232528    0.227611    0.004709    11.00000   -1.20000
H24B  2    0.270511    0.292215   -0.103614    11.00000   -1.20000
AFIX   0
C25   1    0.434418    0.281693    0.150126    11.00000    0.03307    0.02647 =
         0.02676    0.00777    0.00741    0.00870
AFIX 137
H25A  2    0.390351    0.200607    0.152237    11.00000   -1.50000
H25B  2    0.393592    0.330710    0.191031    11.00000   -1.50000
H25C  2    0.526887    0.291980    0.185612    11.00000   -1.50000
AFIX   0
C26   1    0.479008    0.233276   -0.027264    11.00000    0.04359    0.02240 =
         0.03527    0.00180    0.01435    0.01199
AFIX 137
H26A  2    0.571630    0.241945    0.007001    11.00000   -1.50000
H26B  2    0.470231    0.249997   -0.107166    11.00000   -1.50000
H26C  2    0.432301    0.153945   -0.020257    11.00000   -1.50000
AFIX   0
CL1   3    0.179446    0.694469    0.097958    11.00000    0.05885    0.04795 =
         0.03319    0.00264    0.01120    0.03108
CL2   3    0.178282    0.323126    0.301154    11.00000    0.04280    0.03712 =
         0.03928    0.01555    0.02013    0.01918
N1    4    0.159655   -0.033120    0.614644    11.00000    0.01950    0.02215 =
         0.02024   -0.00087    0.00134    0.00766
N2    4    0.152067    0.081001    0.419380    11.00000    0.01911    0.02085 =
         0.02163    0.00151    0.00294    0.00674
AFIX  13
H2A   2    0.139249    0.159022    0.395833    11.00000   -1.20000
AFIX   0
N3    4    0.002983   -0.154410    0.393841    11.00000    0.02214    0.02042 =
         0.02227   -0.00164    0.00312    0.00600
N4    4    0.549937    0.539232    0.172672    11.00000    0.02218    0.02294 =
         0.01834    0.00130    0.00323    0.00571
N5    4    0.301462    0.510313   -0.027548    11.00000    0.02244    0.02492 =
         0.01957    0.00256    0.00369    0.00752
AFIX  13
H5    2    0.291661    0.578427    0.016651    11.00000   -1.20000
AFIX   0
N6    4    0.422929    0.314729    0.031068    11.00000    0.02569    0.02124 =
         0.02353    0.00346    0.00391    0.00618
NI1   5    0.000000    0.000000    0.500000    10.50000    0.01521    0.01787 =
         0.01697    0.00047    0.00185    0.00518
NI2   5    0.500000    0.500000    0.000000    10.50000    0.01852    0.02006 =
         0.01495    0.00111    0.00156    0.00518
MOLE    2
O1    6    0.093842    0.032396    0.952828    10.50000    0.05634    0.02835 =
         0.05064   -0.00110    0.00004    0.00870
H1O1  2    0.059096   -0.037768    0.942899    10.50000   -1.50000
H2O1  2    0.054769    0.065373    0.992232    10.50000   -1.50000
MOLE    3
O2    6    0.003293    0.816450    0.915959    11.00000    0.07678    0.06345 =
         0.04886    0.01572    0.00667    0.03092
H1O2  2   -0.037781    0.777705    0.857236    11.00000   -1.50000
H2O2  2    0.033636    0.776351    0.966034    11.00000   -1.50000
MOLE    4
O3    6    0.788121    0.402765    0.654771    11.00000    0.04402    0.04221 =
         0.03639    0.00174    0.01021    0.01305
H1O3  2    0.794283    0.473703    0.670279    11.00000   -1.50000
H2O3  2    0.804174    0.373555    0.718070    11.00000   -1.50000
MOLE    5
O4    6    0.299809    0.962411    0.086952    11.00000    0.05834    0.05963 =
         0.06360   -0.00040    0.00184    0.00005
H1O4  2    0.237760    0.986535    0.046423    11.00000   -1.50000
H2O4  2    0.274296    0.889846    0.092621    11.00000   -1.50000
HKLF 4
REM  pge1219 in P -1
REM R1 =  0.0387 for    5592 Fo > 4sig(Fo)  and  0.0515 for all    6714 data
REM    383 parameters refined using     12 restraints
END
WGHT      0.0261      1.4642
REM Instructions for potential hydrogen bonds
HTAB C11 Cl1_$1
HTAB C13 N1
HTAB C14 Cl1
HTAB C15 O3_$5
HTAB C23 Cl2
EQIV $7 x, y, z-1
HTAB C24 O1_$7
HTAB C25 Cl2
EQIV $8 -x+1, -y+1, -z
HTAB C26 N4_$8
HTAB N2 Cl2
HTAB N5 Cl1
HTAB O1 O2_$1
HTAB O1 O2_$2
HTAB O2 Cl2_$3
HTAB O2 Cl1_$4
HTAB O3 Cl2_$5
HTAB O3 Cl1_$5
HTAB O4 O1_$6
HTAB O4 Cl1
REM Highest difference peak  0.456,  deepest hole -0.592,  1-sigma level  0.064
Q1    1   0.2373  0.7712  0.1144  11.00000  0.05    0.46
Q2    1   0.1231  0.2809  0.2553  11.00000  0.05    0.45
Q3    1   0.7076  0.5006  0.1841  11.00000  0.05    0.30
Q4    1   0.2648  0.0730  0.5600  11.00000  0.05    0.29
Q5    1   0.9117  0.4634  0.1479  11.00000  0.05    0.28
Q6    1   0.5054  0.1581  0.6173  11.00000  0.05    0.27
Q7    1   0.4042  0.2538 -0.0974  11.00000  0.05    0.26
Q8    1  -0.0576  0.7994  0.9564  11.00000  0.05    0.25
Q9    1  -0.0406 -0.1738  0.3503  11.00000  0.05    0.25
Q10   1   0.0220  0.0155  1.0231  11.00000  0.05    0.25
;
_shelx_res_checksum     13435
_shelxl_version_number         .2013
data_New_Global_Publ_Block
_journal_date_recd_electronic     2014-08-10
_journal_date_accepted     2014-08-22
_journal_name_full     'Acta Crystallographica, Section E'
_journal_year     2014
_journal_volume     70
_journal_issue      9
_journal_page_first     m339
_journal_page_last     m340
_journal_paper_category     HM
_journal_paper_doi     10.1107/S1600536814019035
_journal_coeditor_code     ZS2312
_publ_contact_author_name     'Abdul-Razak H. Al-Sudani'
_publ_contact_author_address
;
College of Science, Baghdad University for Women, Iraq
;
_publ_contact_author_email     alsudani@uobaghdad.edu.iq
_publ_contact_author_fax     ?
_publ_contact_author_phone     ?
_publ_section_title
;\
Crystal structure of
bis{<i>N</i>-[2-(dimethylamino)ethyl]quinolin-8-amine-\k^3^<i>N</i>,\
<i>N</i>',<i>N</i>''}nickel(II) dichloride 3.5-hydrate
;
loop_
    _publ_author_name
    _publ_author_footnote
    _publ_author_address
    'Kariuki, Benson M.' .
;
School of Chemistry
Cardiff University
Main Building
Park Place
Cardiff CF10 3AT
Wales
;
    'Al-Sudani, Abdul-Razak H.' .
;
Department of Chemistry,
College of Science,
Baghdad University for Women,
Baghdad
Iraq
;
