# Supplementary material for: Crystal structure of bis­{N-[2-(di­methyl­amino)­eth­yl]quinolin-8-amine-κ3 N,N′,N′′}nickel(II) dichloride 3.5-hydrate
Source: Acta Crystallogr Sect E Struct Rep Online. 2014 Aug 30;70(Pt 9):m339–40. doi: 10.1107/S1600536814019035 (PMC4186116; doi:10.1107/S1600536814019035)
Supplement: Supplementary file 2 [file e-70-0m339-Isup2.hkl]

#
# h,k,l, Fc-squared, Fo-squared, sigma(Fo-squared), status flag
#
data_I
_shelx_title ' pge1219 in P -1'
_shelx_refln_list_code          4
_shelx_F_calc_maximum      117.38
_exptl_crystal_F_000       658.00
_reflns_d_resolution_high  0.7648

loop_
 _space_group_symop_operation_xyz
 'x, y, z'
 '-x, -y, -z'

_cell_length_a    10.6940
_cell_length_b    11.8612
_cell_length_c    12.1088
_cell_angle_alpha  90.520
_cell_angle_beta  101.181
_cell_angle_gamma 102.259

_shelx_F_squared_multiplier     1.000

loop_
 _refln_index_h
 _refln_index_k
 _refln_index_l
 _refln_F_squared_calc
 _refln_F_squared_meas
 _refln_F_squared_sigma
 _refln_observed_status
   1   0   0          1.55          0.00         0.18 o
   2   0   0        114.48        137.86         4.12 o
   3   0   0       7233.03       6571.44       179.99 o
   4   0   0       2948.79       2808.60        39.03 o
   5   0   0        136.66        137.61         3.26 o
   6   0   0       5849.16       5806.39        73.01 o
   7   0   0       1494.04       1572.09        22.64 o
   8   0   0        947.28        965.29        28.95 o
   9   0   0        630.60        638.34        15.60 o
  10   0   0       1249.38       1228.78       114.63 o
  11   0   0        122.76         97.52         8.23 o
  12   0   0        422.68        419.68        21.61 o
  13   0   0          3.76         13.38        11.58 o
 -13   1   0        194.47        184.75        21.10 o
 -12   1   0         47.01         34.22         5.92 o
 -11   1   0         82.04         64.33         7.20 o
 -10   1   0          0.75          5.25         3.15 o
  -9   1   0          3.25          5.41         2.60 o
  -8   1   0        770.62        758.50        17.24 o
  -7   1   0       1820.64       1753.45        29.42 o
  -6   1   0        178.95        193.13         4.02 o
  -5   1   0       1664.05       1709.38        27.79 o
  -4   1   0        844.72        788.12        16.21 o
  -3   1   0       8611.21       8943.76       293.08 o
  -2   1   0        171.64        137.21         3.18 o
   2   1   0       4893.57       4857.38        72.82 o
   3   1   0       2158.20       1985.37        27.79 o
   4   1   0         96.22         96.89         2.96 o
   5   1   0        289.13        367.97         6.30 o
   6   1   0          0.30          4.63         1.28 o
   7   1   0       3593.82       3630.64        47.51 o
   8   1   0        339.66        357.26         6.85 o
   9   1   0        156.69        167.62         7.33 o
  10   1   0         17.97         21.09         3.15 o
  11   1   0        245.11        231.58        12.61 o
  12   1   0          0.51          1.03        10.04 o
  13   1   0        310.24        301.32        26.25 o
 -13   2   0         66.08         79.00         9.26 o
 -12   2   0         68.96         83.88         9.01 o
 -11   2   0         14.97          8.75         4.12 o
 -10   2   0        161.91        165.52         7.78 o
  -9   2   0        148.60        144.31         6.47 o
  -8   2   0       1235.06       1235.97        22.79 o
  -7   2   0         10.92         10.45         2.32 o
  -6   2   0       1235.45       1351.04        22.68 o
  -5   2   0       3518.82       3554.38        60.71 o
  -4   2   0        759.13        786.74        13.72 o
  -3   2   0        235.33        199.75         4.82 o
  -2   2   0         14.34         17.71         2.44 o
  -1   2   0       1718.47       1481.75        36.92 o
   1   2   0       1176.26       1202.95        30.62 o
   2   2   0       2155.66       1995.19        34.21 o
   3   2   0        100.04        124.40         3.35 o
   4   2   0        301.83        308.66         5.69 o
   5   2   0        965.26        975.76        15.27 o
   6   2   0        436.59        483.72        11.45 o
   7   2   0        290.71        298.50        11.45 o
   8   2   0        985.25       1033.58        23.03 o
   9   2   0         42.48         35.01         8.62 o
  10   2   0        125.08        127.09         5.91 o
  11   2   0         70.43         53.45         5.38 o
 -13   3   0         64.11         50.43         7.98 o
 -12   3   0         45.83         65.87         8.23 o
 -11   3   0        380.36        359.73        16.21 o
 -10   3   0         11.74         10.22         2.82 o
  -9   3   0         17.33         24.29         3.57 o
  -8   3   0        851.51        840.12        35.25 o
  -7   3   0       1016.13       1082.22        21.59 o
  -6   3   0        316.89        289.22         8.23 o
  -5   3   0       6016.99       6257.32       120.42 o
  -4   3   0        354.33        372.85         9.47 o
  -3   3   0        317.43        316.22         8.08 o
  -2   3   0       5813.69       5443.92       225.41 o
  -1   3   0        603.97        669.49        18.75 o
   0   3   0          6.12         39.14         2.71 o
   1   3   0      10478.00       9878.84       326.02 o
   2   3   0        918.29        761.17        14.79 o
   3   3   0          3.95         15.01         5.40 o
   4   3   0        860.68        926.27        15.96 o
   5   3   0       3921.35       3878.05        75.52 o
   6   3   0        332.52        341.91         7.50 o
   7   3   0       1218.38       1274.12        22.00 o
   8   3   0        450.14        448.69         9.41 o
   9   3   0         19.72         22.45        10.42 o
  10   3   0         17.71         14.63        14.02 o
  11   3   0        420.87        387.26        29.33 o
  12   3   0          6.32         45.03        15.70 o
 -13   4   0         15.67         23.93         7.72 o
 -12   4   0        379.50        408.36        18.53 o
 -11   4   0          8.60          8.23         4.89 o
 -10   4   0        345.67        330.65        14.92 o
  -9   4   0         72.32         41.60         4.40 o
  -8   4   0        582.16        585.44        17.88 o
  -7   4   0        137.54        130.54         7.59 o
  -6   4   0        446.17        383.06        12.87 o
  -5   4   0          2.62          4.76         2.37 o
  -4   4   0        692.30        594.58        14.41 o
  -3   4   0       1011.54       1047.94        23.33 o
  -2   4   0       3252.54       3182.47        62.92 o
  -1   4   0          4.70          3.76         2.83 o
   0   4   0       6164.43       6649.93       155.80 o
   1   4   0       1624.29       1815.61        46.83 o
   2   4   0        163.64        132.00         5.66 o
   3   4   0       1031.64       1115.92        22.64 o
   4   4   0       1008.40        910.94        16.04 o
   5   4   0        266.37        272.25         8.49 o
   6   4   0       1132.69       1142.07        23.40 o
   7   4   0        153.71        174.00        11.58 o
   8   4   0          2.80          7.40         2.07 o
   9   4   0         11.16         17.31        11.58 o
  10   4   0        216.05        217.95        19.30 o
  11   4   0         42.17         23.42        12.61 o
  12   4   0         33.19         60.73        18.53 o
 -13   5   0        237.38        221.03        14.41 o
 -12   5   0         46.59         19.56         7.20 o
 -11   5   0         12.46         10.04         7.46 o
 -10   5   0         61.96         60.73         6.43 o
  -9   5   0       2916.62       2936.48        82.08 o
  -8   5   0        341.52        335.97        10.85 o
  -7   5   0          3.32          3.26         6.82 o
  -6   5   0        778.73        796.94        18.79 o
  -5   5   0       3022.80       3159.75        63.30 o
  -4   5   0        250.25        275.59        12.35 o
  -3   5   0       3783.06       3599.62        70.68 o
  -2   5   0        850.63        880.84        19.79 o
  -1   5   0        825.41        855.13        24.35 o
   0   5   0       1422.11       1612.16        42.50 o
   1   5   0       5129.47       5295.20       103.96 o
   2   5   0       3289.72       3317.31        84.40 o
   3   5   0        997.98        967.18        20.65 o
   4   5   0         21.41         30.93         5.02 o
   5   5   0        191.35        242.56        19.30 o
   6   5   0         51.29         53.57         3.86 o
   7   5   0         48.48         52.55         6.05 o
   8   5   0        844.88        878.73        19.67 o
   9   5   0        472.84        499.87        21.46 o
  10   5   0          8.90         21.87        11.58 o
  11   5   0         11.37          9.26        12.35 o
 -13   6   0         49.84         30.36         8.49 o
 -12   6   0        424.91        499.45        33.19 o
 -11   6   0        264.55        303.89        21.61 o
 -10   6   0        668.74        604.69        22.90 o
  -9   6   0         12.92         10.55         4.89 o
  -8   6   0         24.22         27.28         4.89 o
  -7   6   0         91.95         81.50         5.42 o
  -6   6   0       1690.50       1746.14        38.93 o
  -5   6   0        245.06        247.95         8.47 o
  -4   6   0        244.85        255.42         9.39 o
  -3   6   0        156.54        213.15         7.59 o
  -2   6   0       4488.86       4599.88        96.62 o
  -1   6   0        425.20        430.49        13.27 o
   0   6   0       3913.39       3909.64        97.78 o
   1   6   0         17.86         34.80         2.71 o
   2   6   0        263.86        290.25        10.81 o
   3   6   0        573.36        632.62        15.46 o
   4   6   0        245.30        217.55         6.04 o
   5   6   0        311.80        304.15        23.67 o
   6   6   0        981.32       1034.46        20.04 o
   7   6   0        151.79        151.30         7.20 o
   8   6   0        108.23         84.14         7.20 o
   9   6   0         59.65         66.13         6.95 o
  10   6   0        426.92        521.32        38.60 o
  11   6   0          0.02         21.10        16.21 o
 -13   7   0         93.89         70.76        14.92 o
 -12   7   0         82.66         87.23        13.64 o
 -11   7   0        508.67        537.79        32.42 o
 -10   7   0         55.16         30.36         9.78 o
  -9   7   0        318.49        329.11        14.92 o
  -8   7   0         44.53         41.17         5.66 o
  -7   7   0        259.15        243.93        12.35 o
  -6   7   0         27.49         39.12         8.62 o
  -5   7   0       2590.45       2700.36        79.25 o
  -4   7   0         57.41         73.62         5.92 o
  -3   7   0        818.65        787.95        19.61 o
  -2   7   0        164.80        170.46         9.01 o
  -1   7   0       2280.67       2179.64        56.30 o
   0   7   0        881.32        879.66        39.63 o
   1   7   0        601.47        574.33        17.75 o
   2   7   0        666.86        798.96        24.70 o
   3   7   0        109.28        112.62         4.94 o
   4   7   0         19.20         17.50         8.11 o
   5   7   0        991.03        966.02        20.92 o
   6   7   0          0.14          2.83         2.53 o
   7   7   0        508.16        523.86        23.03 o
   8   7   0         68.96         74.62         8.23 o
   9   7   0        337.03        293.85        25.99 o
  10   7   0         12.60        -12.61        12.61 o
 -12   8   0         15.69         17.24        11.84 o
 -11   8   0        200.92        212.80        19.81 o
 -10   8   0        337.41        343.26        22.13 o
  -9   8   0        203.09        219.75        17.24 o
  -8   8   0       1514.21       1556.50        67.42 o
  -7   8   0        521.38        520.81        29.59 o
  -6   8   0         18.71          6.95         3.86 o
  -5   8   0         66.47         51.83         5.27 o
  -4   8   0       3019.22       2992.30        67.55 o
  -3   8   0       1041.48       1073.56        25.69 o
  -2   8   0        506.32        490.12        13.57 o
  -1   8   0        157.97        137.04        19.56 o
   0   8   0          2.16         12.09         3.99 o
   1   8   0          0.19          2.83         2.83 o
   2   8   0       1008.23       1012.79        30.62 o
   3   8   0        923.56        885.39        22.25 o
   4   8   0        536.70        548.54        18.53 o
   5   8   0        349.11        352.86        26.89 o
   6   8   0        255.52        233.67        11.45 o
   7   8   0        120.17        105.84         7.07 o
   8   8   0        211.15        219.23        13.90 o
   9   8   0         71.66         69.48        14.41 o
 -12   9   0          2.90         -4.37        12.35 o
 -11   9   0        622.79        715.85        43.49 o
 -10   9   0        184.54        185.78        15.95 o
  -9   9   0         32.79         25.73         9.26 o
  -8   9   0        133.95        125.31        11.06 o
  -7   9   0        592.14        619.87        30.62 o
  -6   9   0        280.78        195.30        16.73 o
  -5   9   0        466.10        503.57        23.93 o
  -4   9   0        321.64        306.98        17.75 o
  -3   9   0         10.26          1.09         3.63 o
  -2   9   0          0.25          3.92         3.47 o
  -1   9   0        533.22        517.32        15.71 o
   0   9   0         17.52         21.62         5.09 o
   1   9   0       1037.45       1155.60        34.99 o
   2   9   0         35.48         31.91         5.15 o
   3   9   0        162.30        133.29         6.41 o
   4   9   0         47.34         29.93         3.88 o
   5   9   0        321.55        323.85        16.85 o
   6   9   0          3.04          5.72         4.27 o
   7   9   0        199.73        202.57         9.60 o
   8   9   0         71.29         29.08        10.29 o
   9   9   0         28.35         47.35        14.67 o
 -12  10   0        295.06        283.05        27.02 o
 -11  10   0          1.18          4.89        11.84 o
 -10  10   0         39.75         37.05        11.32 o
  -9  10   0        137.93        125.57        15.18 o
  -8  10   0         72.98         97.27        12.87 o
  -7  10   0        143.65        155.93        14.67 o
  -6  10   0        997.53       1064.26        49.92 o
  -5  10   0         21.98          9.52         5.92 o
  -4  10   0        535.71        512.31        24.96 o
  -3  10   0        569.68        571.75        26.25 o
  -2  10   0         32.12         30.11         6.18 o
  -1  10   0         28.03         28.30         7.98 o
   0  10   0       1534.32       1504.78        61.76 o
   1  10   0         10.40         10.55         7.20 o
   2  10   0          7.14          5.66         7.46 o
   3  10   0         28.03         24.66         8.23 o
   4  10   0        449.36        494.64        17.83 o
   5  10   0        193.58        165.77         9.99 o
   6  10   0         61.99         57.45         6.52 o
   7  10   0          1.87         29.85        13.90 o
   8  10   0         13.84         43.74        14.67 o
 -11  11   0        243.10        235.96        25.22 o
 -10  11   0          0.70          1.03        11.84 o
  -9  11   0        611.75        719.97        39.88 o
  -8  11   0         74.34         91.60        13.38 o
  -7  11   0        238.96        294.63        21.10 o
  -6  11   0        195.26        242.91        20.33 o
  -5  11   0        534.50        540.10        31.14 o
  -4  11   0        248.56        257.57        18.78 o
  -3  11   0       1088.66       1166.41        53.78 o
  -2  11   0         41.28         37.57         7.46 o
  -1  11   0        257.79        243.93        17.50 o
   0  11   0        177.69        194.27        17.24 o
   1  11   0        773.93        831.64        40.14 o
   2  11   0        272.91        297.20        21.61 o
   3  11   0        129.70        136.91        11.19 o
   4  11   0         79.53         65.27         8.88 o
   5  11   0         34.82         29.89         6.12 o
   6  11   0         15.27         16.61         7.98 o
   7  11   0        275.80        278.93        28.56 o
 -10  12   0        259.08        267.09        25.73 o
  -9  12   0         56.29         49.15        11.32 o
  -8  12   0        347.74        410.16        31.39 o
  -7  12   0          1.78         -0.77        10.04 o
  -6  12   0       1099.58       1163.84        61.24 o
  -5  12   0          1.52         -8.49         8.49 o
  -4  12   0       1208.61       1376.64        65.36 o
  -3  12   0         71.43         66.64        13.38 o
  -2  12   0        382.76        435.12        28.05 o
  -1  12   0          1.89         -6.18         8.23 o
   0  12   0        695.35        683.69        37.83 o
   1  12   0         43.91         41.94        10.29 o
   2  12   0        253.70        220.26        21.10 o
   3  12   0         35.85         38.39         6.18 o
   4  12   0        184.03        192.54        17.50 o
   5  12   0         50.14         42.71        13.25 o
   6  12   0        387.92        333.22        31.91 o
  -9  13   0          5.09         24.19        15.18 o
  -8  13   0         38.77         43.74        11.84 o
  -7  13   0        311.00        321.64        27.53 o
  -6  13   0         91.53        108.33        14.41 o
  -5  13   0        586.78        558.12        35.25 o
  -4  13   0         16.82         24.96        11.84 o
  -3  13   0         29.56         37.57        12.87 o
  -2  13   0         27.58         31.14         9.26 o
  -1  13   0        489.26        462.40        32.16 o
   0  13   0         13.15         24.96        11.06 o
   1  13   0         83.24         85.94        14.41 o
   2  13   0         35.11         36.54        11.58 o
   3  13   0         16.16         15.84         7.54 o
   4  13   0         20.62         12.67         7.03 o
  -8  14   0        321.74        355.61        31.14 o
  -7  14   0         76.89         69.48        16.47 o
  -6  14   0         44.84         33.97        13.38 o
  -5  14   0         26.50         36.28        13.12 o
  -4  14   0        461.09        540.88        40.14 o
  -3  14   0         42.72         56.35        14.92 o
  -2  14   0        108.05        113.99        17.24 o
  -1  14   0          0.12         13.64        12.61 o
   0  14   0          2.98          1.80        11.32 o
   1  14   0         11.41         -0.51        11.58 o
   2  14   0        418.64        430.49        32.42 o
  -5  15   0        377.09        362.56        32.94 o
  -4  15   0          0.08         -6.95         9.78 o
  -3  15   0        168.95        163.91        23.93 o
  -2  15   0          3.22         32.94        14.92 o
  -1  15   0        375.56        412.99        32.16 o
   0  15   0        167.90        124.80        21.36 o
   0 -15   1        140.05        135.61        21.10 o
   1 -15   1        277.40        228.50        25.22 o
   2 -15   1         93.82         81.31        16.73 o
   3 -15   1          0.80         -6.18        13.90 o
   4 -15   1        216.19        228.50        22.13 o
   5 -15   1         17.47         17.75        13.90 o
  -2 -14   1         36.59         24.61         8.49 o
  -1 -14   1         51.68         73.08        15.44 o
   0 -14   1         13.67          6.69        11.84 o
   1 -14   1        162.12        151.56        20.33 o
   2 -14   1         27.81         49.92        11.58 o
   3 -14   1        386.85        364.87        29.59 o
   4 -14   1          6.92         21.10        12.61 o
   5 -14   1        248.12        257.57        24.70 o
   6 -14   1          0.34         -5.92        12.61 o
   7 -14   1          8.24         -9.78        13.38 o
  -4 -13   1          9.40         28.35         7.73 o
  -3 -13   1        159.51        183.10        19.04 o
  -2 -13   1        285.45        289.74        24.70 o
  -1 -13   1        193.12        184.24        18.01 o
   0 -13   1         45.29         30.62         9.26 o
   1 -13   1        208.72        217.17        19.04 o
   2 -13   1        699.70        784.04        45.80 o
   3 -13   1        140.84        111.42        14.15 o
   4 -13   1        281.93        305.43        25.22 o
   5 -13   1        186.88        182.18        18.01 o
   6 -13   1         35.31         30.88        10.04 o
   7 -13   1         27.50          4.37        12.87 o
   8 -13   1       1286.07       1309.48        78.48 o
   9 -13   1         22.63         11.32        10.81 o
  -6 -12   1          0.39          5.66         8.23 o
  -5 -12   1         11.40         17.79         6.55 o
  -4 -12   1        290.60        275.38        15.37 o
  -3 -12   1         75.67         81.99        11.32 o
  -2 -12   1         27.13         20.33        10.29 o
  -1 -12   1        129.16        134.83        16.21 o
   0 -12   1        109.56        118.88        12.61 o
   1 -12   1        376.57        361.53        24.70 o
   2 -12   1          0.21          4.37         9.52 o
   3 -12   1        183.21        193.50        16.21 o
   4 -12   1          0.33         -8.23         8.23 o
   5 -12   1        453.68        505.37        30.88 o
   6 -12   1         24.28         24.96         8.49 o
   7 -12   1        136.02        129.17        16.47 o
   8 -12   1          6.30          8.49         8.23 o
   9 -12   1        147.85        121.71        17.75 o
  10 -12   1         10.32          9.26        14.41 o
  -7 -11   1         11.78         29.08        14.15 o
  -6 -11   1        269.03        279.44        20.33 o
  -5 -11   1         58.60         44.41         7.47 o
  -4 -11   1         71.30         72.65        13.51 o
  -3 -11   1          6.38          4.87        17.24 o
  -2 -11   1        405.06        417.37        25.47 o
  -1 -11   1        147.62        140.75        14.67 o
   0 -11   1       1533.59       1619.28        69.73 o
   1 -11   1         45.12         52.23         9.78 o
   2 -11   1         96.04         96.75        11.58 o
   3 -11   1        126.40        126.60        13.12 o
   4 -11   1        746.70        836.53        38.34 o
   5 -11   1          8.54         -8.23         8.23 o
   6 -11   1        341.86        382.37        24.44 o
   7 -11   1         32.07         24.70         7.72 o
   8 -11   1         92.74         93.41        15.95 o
   9 -11   1          2.06        -11.58        11.58 o
  10 -11   1        440.61        403.21        31.14 o
  11 -11   1         41.43         65.62        15.95 o
  -8 -10   1          5.08         23.42        14.15 o
  -7 -10   1         47.77         45.04         7.56 o
  -6 -10   1        112.82        104.25        11.19 o
  -5 -10   1          4.46         15.76         7.46 o
  -4 -10   1        616.02        556.84        29.33 o
  -3 -10   1        208.49        188.95         8.24 o
  -2 -10   1          7.88          5.40         4.12 o
  -1 -10   1         67.73         56.09         6.18 o
   0 -10   1        343.55        358.18        22.13 o
   1 -10   1        261.86        273.27        16.73 o
   2 -10   1        227.13        225.15        16.73 o
   3 -10   1        627.96        695.27        31.39 o
   4 -10   1        272.06        287.42        16.98 o
   6 -10   1          2.42          6.95         6.18 o
   7 -10   1        999.85        993.75        49.40 o
   8 -10   1        109.04         67.16        14.15 o
   9 -10   1        181.27        158.76        20.07 o
  10 -10   1        223.98        241.10        22.13 o
  11 -10   1         17.44          7.72         9.01 o
  -9  -9   1         44.59         58.67        15.70 o
  -8  -9   1         33.48         31.78         6.42 o
  -7  -9   1        206.20        175.51        10.81 o
  -6  -9   1        273.81        258.10        11.84 o
  -5  -9   1         15.72         12.21         3.83 o
  -4  -9   1          6.97          7.13         3.19 o
  -3  -9   1        188.74        184.20         7.52 o
  -2  -9   1        996.63       1085.61        34.22 o
  -1  -9   1          1.63          4.34         5.27 o
   0  -9   1       1421.94       1454.22        42.53 o
   1  -9   1        182.28        172.81        12.61 o
   2  -9   1         95.30        118.88         7.46 o
   3  -9   1          9.68          5.40         4.63 o
   4  -9   1       1221.12       1315.91        53.78 o
   5  -9   1          0.37         13.64         7.20 o
   6  -9   1        597.65        634.28        32.42 o
   7  -9   1          2.77          4.37         7.72 o
   8  -9   1        303.06        293.60        20.07 o
   9  -9   1          0.03         10.55         9.26 o
  10  -9   1        256.09        317.27        25.99 o
  11  -9   1        105.17         85.17        12.87 o
  12  -9   1         23.30         11.58        12.87 o
  -9  -8   1         22.75          5.92        11.58 o
  -8  -8   1          3.95          0.35         7.98 o
  -7  -8   1       1291.02       1350.46        34.18 o
  -6  -8   1         81.80         99.63        15.05 o
  -5  -8   1       1015.73        965.27        23.56 o
  -4  -8   1         98.47         90.36         4.99 o
  -3  -8   1         26.13         28.66         5.79 o
  -2  -8   1        147.85        154.13         7.46 o
  -1  -8   1       4803.62       5052.90       170.09 o
   0  -8   1        728.54        693.60        21.86 o
   1  -8   1        946.04        936.63        40.40 o
   2  -8   1        451.45        428.18        19.43 o
   3  -8   1       2611.99       2624.03        98.68 o
   4  -8   1        363.94        324.65        11.13 o
   5  -8   1       2540.87       2498.27        66.39 o
   6  -8   1         19.42         12.09         6.18 o
   7  -8   1        488.93        465.23        18.27 o
   8  -8   1        163.20        166.74        14.92 o
   9  -8   1        298.63        320.61        23.42 o
  10  -8   1        288.78        322.93        23.67 o
  11  -8   1       1212.72       1160.23        56.61 o
  12  -8   1          2.86         25.99        12.09 o
 -10  -7   1        256.84        218.72        24.70 o
  -9  -7   1         28.47          0.26        10.55 o
  -8  -7   1        703.11        699.13        27.02 o
  -7  -7   1         29.62         32.79         4.08 o
  -6  -7   1        168.33        196.55        11.06 o
  -5  -7   1        126.03        116.50         5.31 o
  -4  -7   1       1145.13       1150.13        23.20 o
  -3  -7   1       1560.11       1602.87        58.80 o
  -2  -7   1       2856.67       2872.92        72.82 o
  -1  -7   1       2160.29       2133.39        77.19 o
   0  -7   1        687.18        669.80        19.26 o
   1  -7   1        696.27        719.18        20.74 o
   2  -7   1       3149.57       3098.16        78.62 o
   3  -7   1        290.48        290.64        11.46 o
   4  -7   1       1053.22       1159.59        28.81 o
   5  -7   1        651.67        675.90        21.10 o
   6  -7   1        870.20        863.09        59.57 o
   7  -7   1        135.26        118.11         8.49 o
   8  -7   1       1289.84       1300.73        40.91 o
   9  -7   1        103.63         83.37         8.23 o
  10  -7   1        375.08        322.42        16.47 o
  11  -7   1         43.98         49.66        12.61 o
  12  -7   1         73.06         46.06        12.61 o
 -11  -6   1        148.48        136.12        21.87 o
 -10  -6   1         19.56         39.88        12.87 o
  -9  -6   1        278.26        257.32        22.13 o
  -8  -6   1         95.30         86.46        12.61 o
  -7  -6   1        168.06        149.84         5.65 o
  -6  -6   1          0.66          4.05         2.05 o
  -5  -6   1        892.29        930.22        19.44 o
  -4  -6   1         28.87         36.19         7.08 o
  -3  -6   1        348.58        328.31         8.80 o
  -2  -6   1        617.82        649.21        19.04 o
  -1  -6   1       1115.92       1211.68        31.66 o
   0  -6   1        165.40        166.28         7.25 o
   1  -6   1       1207.85       1155.62        31.01 o
   2  -6   1          2.83          2.20         7.98 o
   3  -6   1       1620.07       1577.34        41.21 o
   4  -6   1        237.92        279.72         8.61 o
   5  -6   1        631.38        707.99        20.84 o
   6  -6   1        868.73        885.26        23.03 o
   7  -6   1        671.82        668.99        18.31 o
   8  -6   1        294.37        310.84        12.87 o
   9  -6   1        218.46        224.12        11.06 o
  10  -6   1          3.30          5.15         5.15 o
  11  -6   1        174.98        191.70        18.01 o
  12  -6   1         97.01        113.73        14.92 o
  13  -6   1        111.30        107.56        11.84 o
 -11  -5   1         34.43         20.59        12.35 o
 -10  -5   1        287.55        304.66        25.99 o
  -9  -5   1         94.07         92.38         7.72 o
  -8  -5   1         13.97         11.32         3.35 o
  -7  -5   1         16.55         16.21         4.12 o
  -6  -5   1       1064.25       1105.86        20.55 o
  -5  -5   1         85.37         95.51         5.40 o
  -4  -5   1         14.21         14.08         1.99 o
  -3  -5   1       1041.24       1228.83        26.61 o
  -2  -5   1       5782.57       5755.62       133.55 o
  -1  -5   1       2585.42       3047.25        73.68 o
   0  -5   1       3258.57       3233.07       119.39 o
   1  -5   1       2164.51       2171.26        54.13 o
   2  -5   1        406.79        392.66        17.24 o
   3  -5   1       1582.18       1599.71        41.82 o
   4  -5   1       8715.75       8628.59       248.05 o
   5  -5   1        666.19        677.59        16.66 o
   6  -5   1        162.75        148.64         6.33 o
   7  -5   1        283.09        260.38         8.95 o
   8  -5   1          2.33          1.72         3.86 o
   9  -5   1          9.40          9.26         4.12 o
  10  -5   1       1095.19       1188.02        55.07 o
  11  -5   1         54.58         56.87        10.29 o
  12  -5   1         30.48         18.78         7.72 o
  13  -5   1        232.15        232.36        16.98 o
 -12  -4   1         15.09        -10.81        14.67 o
 -11  -4   1        200.65        169.57        18.27 o
 -10  -4   1          0.31         -5.92         6.43 o
  -9  -4   1        564.87        561.20        19.56 o
  -8  -4   1         14.18         16.06         3.22 o
  -7  -4   1        215.45        235.97         7.04 o
  -6  -4   1        243.63        240.30         6.00 o
  -5  -4   1       1728.68       1761.63        27.25 o
  -4  -4   1          4.27          9.26         2.70 o
  -2  -4   1       3427.22       3482.50       177.16 o
  -1  -4   1       8941.12       8728.64       289.22 o
   0  -4   1       6388.99       6632.49       155.20 o
   1  -4   1       7088.89       6562.51       154.09 o
   2  -4   1        895.51        969.72        26.02 o
   3  -4   1       3032.40       2857.47        70.23 o
   4  -4   1        645.56        698.73        16.27 o
   5  -4   1       1650.94       1669.83        34.32 o
   6  -4   1        175.11        191.54        17.75 o
   7  -4   1       2325.36       2269.89        59.31 o
   8  -4   1        101.64        102.21         5.46 o
   9  -4   1        540.23        569.70        19.56 o
  10  -4   1         37.54         26.25         4.89 o
  11  -4   1         73.04         68.19         7.98 o
  12  -4   1         16.97          8.75         6.95 o
  13  -4   1        129.80        124.28        12.61 o
 -12  -3   1          3.39          1.29         9.78 o
 -11  -3   1          6.97          7.98        11.06 o
 -10  -3   1        454.05        439.83        17.29 o
  -9  -3   1        110.24        119.77         4.70 o
  -8  -3   1         29.44         28.82         2.25 o
  -7  -3   1        568.27        565.94        10.23 o
  -6  -3   1       2710.87       2749.79        43.63 o
  -5  -3   1          2.22         12.92         4.25 o
  -4  -3   1       4113.74       3842.33        63.43 o
  -3  -3   1        786.80        803.85        20.97 o
  -2  -3   1       7887.91       6814.22       223.09 o
   0  -3   1        124.67        130.87         4.80 o
   1  -3   1       1776.30       1699.86        43.30 o
   2  -3   1       3995.61       3812.12        91.25 o
   3  -3   1         13.41         28.67         2.78 o
   4  -3   1       7816.01       7579.87       223.99 o
   5  -3   1         56.71         70.97         3.74 o
   6  -3   1        126.39        115.62         4.30 o
   7  -3   1        159.40        155.02         5.16 o
   8  -3   1       1743.53       1778.14        35.08 o
   9  -3   1         53.02         44.14         7.08 o
  10  -3   1         32.95         39.11         3.86 o
  11  -3   1         86.91         92.38         8.49 o
  12  -3   1        415.03        372.59        19.56 o
  13  -3   1          0.90         -5.15         7.20 o
 -12  -2   1         42.23         38.89         9.67 o
 -11  -2   1        278.10        257.99        11.15 o
 -10  -2   1        118.67        128.83         8.62 o
  -9  -2   1        134.65        127.46         4.00 o
  -8  -2   1         38.77         34.02         5.79 o
  -7  -2   1       4046.71       4139.04        57.44 o
  -6  -2   1        178.74        183.53         3.81 o
  -5  -2   1        262.87        220.42         6.43 o
  -4  -2   1       3030.71       2924.78        51.85 o
  -3  -2   1        569.87        548.45         8.36 o
  -2  -2   1        152.24        182.22         8.11 o
   0  -2   1       2844.44       2622.89        62.47 o
   1  -2   1        114.97         70.06         3.00 o
   2  -2   1        129.20        210.70         9.52 o
   3  -2   1        771.01        785.59        17.52 o
   4  -2   1        135.52        115.41         4.00 o
   5  -2   1       6433.30       6659.87       127.22 o
   6  -2   1          5.52          6.69         2.32 o
   7  -2   1        169.40        197.43        18.53 o
   8  -2   1         60.73         59.83        12.09 o
   9  -2   1        308.10        294.03        16.47 o
  10  -2   1        481.95        446.70        18.53 o
  11  -2   1        632.39        630.42        24.44 o
  12  -2   1          4.68         -2.83         5.40 o
  13  -2   1         61.80         59.18         8.75 o
 -13  -1   1         28.95         37.05        13.64 o
 -12  -1   1        194.12        219.49        19.56 o
 -11  -1   1          9.53          7.32         4.08 o
 -10  -1   1        512.68        507.54        12.74 o
  -9  -1   1         22.13         15.12         2.09 o
  -8  -1   1       1600.75       1663.10        25.78 o
  -7  -1   1         13.57         15.16         1.61 o
  -6  -1   1       2469.08       2430.94        32.41 o
  -5  -1   1        240.21        225.46         4.20 o
  -4  -1   1        891.12       1025.35        18.27 o
  -3  -1   1        346.33        326.28         5.16 o
  -2  -1   1       1072.62       1097.05        19.94 o
  -1  -1   1       1624.18       1439.11       107.56 o
   1  -1   1          6.55          5.92         1.54 o
   2  -1   1       4649.96       4371.01       104.44 o
   3  -1   1        875.18        869.60        16.58 o
   4  -1   1       7372.18       7245.77       119.87 o
   5  -1   1       2830.48       2944.97        50.68 o
   6  -1   1        428.19        431.39         8.46 o
   7  -1   1        334.25        354.58        18.14 o
   8  -1   1       2019.63       2103.17        41.28 o
   9  -1   1         23.54         28.37         4.76 o
  10  -1   1        424.29        386.55        22.52 o
  11  -1   1         80.65         67.93         7.20 o
  12  -1   1        247.51        256.80        14.92 o
  13  -1   1          0.01         12.61        11.84 o
 -13   0   1        163.17        157.48        18.01 o
 -12   0   1         13.99         36.28        10.55 o
 -11   0   1        359.26        378.25        15.95 o
 -10   0   1         21.46         21.97         2.52 o
  -9   0   1        270.09        272.91         7.29 o
  -8   0   1        716.30        707.21        14.67 o
  -7   0   1          3.05          8.68         1.66 o
  -6   0   1          4.97         21.31         1.93 o
  -5   0   1       3383.91       3349.10        43.34 o
  -4   0   1        693.42        707.05        11.28 o
  -3   0   1       1949.25       2015.76        29.02 o
  -2   0   1        397.95        543.90         8.55 o
   2   0   1       3712.57       3387.45        88.64 o
   3   0   1         38.07         45.42         1.79 o
   4   0   1       5132.15       5200.93        78.39 o
   5   0   1       1655.91       1589.05        25.78 o
   6   0   1       1850.48       2036.20        43.87 o
   7   0   1       2316.97       2327.81        52.88 o
   8   0   1        394.93        404.54         9.36 o
   9   0   1         18.10         12.09         2.71 o
  10   0   1         41.25         40.12         3.73 o
  11   0   1        321.98        305.95        14.92 o
  12   0   1          0.50          9.01         5.92 o
  13   0   1        172.24        147.96        17.75 o
 -13   1   1        109.98         78.48        13.64 o
 -12   1   1        652.14        669.02        24.96 o
 -11   1   1          0.06          4.63         4.63 o
 -10   1   1        235.11        237.03         6.95 o
  -9   1   1       1069.07       1036.36        19.04 o
  -8   1   1       1631.43       1631.70        27.54 o
  -7   1   1       1467.46       1426.66        21.91 o
  -6   1   1       5869.33       5806.24        79.33 o
  -5   1   1        129.05        133.43         3.18 o
  -4   1   1         14.80         19.92         2.44 o
  -3   1   1       2101.14       2176.68        51.08 o
  -2   1   1       1135.77       1084.06        16.10 o
  -1   1   1         91.62        137.80         4.64 o
   1   1   1         15.14         30.58         1.29 o
   2   1   1        123.16        164.03         2.57 o
   3   1   1          6.51         12.25         2.19 o
   4   1   1       2899.92       2756.04        38.75 o
   5   1   1       1310.10       1257.14        19.10 o
   6   1   1          4.51         13.22         1.80 o
   7   1   1        895.67        959.95        15.73 o
   8   1   1         32.99         43.12         2.71 o
   9   1   1          0.42         -1.67         4.25 o
  10   1   1        570.55        534.51        82.08 o
  11   1   1          0.15         -4.63         4.63 o
  12   1   1        332.62        332.71        18.01 o
 -13   2   1        174.84        159.02        19.30 o
 -12   2   1         36.84         25.99         6.18 o
 -11   2   1        307.27        297.97        13.64 o
 -10   2   1        180.65        174.97         9.26 o
  -9   2   1         25.99         21.73         4.37 o
  -8   2   1        340.45        341.88         7.72 o
  -7   2   1        709.30        681.27        12.66 o
  -6   2   1        178.19        157.20         4.14 o
  -5   2   1       5921.25       5755.62        85.30 o
  -4   2   1         98.53        108.77         5.79 o
  -3   2   1         81.59        104.04         2.82 o
  -2   2   1       4284.80       4428.09        86.01 o
   0   2   1       1504.63       1442.19        26.28 o
   1   2   1       7674.31       7817.75       255.26 o
   2   2   1        630.68        600.83         9.58 o
   3   2   1        163.71        221.59         4.69 o
   4   2   1        544.29        551.42         9.26 o
   5   2   1       2427.33       2396.68        31.29 o
   6   2   1         46.55         52.49         2.60 o
   7   2   1       1150.01       1176.30        20.92 o
   8   2   1        565.37        564.59        27.92 o
   9   2   1        172.21        169.06         6.05 o
  10   2   1         40.91         47.37         5.33 o
  11   2   1        470.10        460.85        25.99 o
 -13   3   1          3.20         14.92         6.43 o
 -12   3   1         57.17         40.40         7.20 o
 -11   3   1        179.79        175.75        11.06 o
 -10   3   1          8.81         15.32         3.22 o
  -9   3   1        138.51        159.32         5.64 o
  -8   3   1       1795.94       1829.20        31.56 o
  -7   3   1        139.88        134.87         4.50 o
  -6   3   1        527.70        530.43        10.48 o
  -5   3   1        460.58        444.07         8.83 o
  -4   3   1       6123.93       5833.04       112.07 o
  -3   3   1        649.33        648.68        31.14 o
  -2   3   1       7075.32       7122.91       134.81 o
  -1   3   1        264.30        259.26         6.00 o
   0   3   1          5.94         19.04         2.06 o
   2   3   1       6154.74       5741.67       134.61 o
   3   3   1         37.00         31.45         1.64 o
   4   3   1        126.96        130.72         3.64 o
   5   3   1        470.52        481.62        10.57 o
   6   3   1       1904.74       1891.42        27.33 o
   7   3   1       1371.35       1340.28        26.69 o
   8   3   1         73.66         73.91         3.77 o
   9   3   1        155.53        140.04        28.18 o
  10   3   1         40.93         38.31         6.55 o
  11   3   1         18.94         24.60         6.42 o
 -13   4   1        579.18        548.60        26.50 o
 -12   4   1         29.45         23.93         7.20 o
 -11   4   1        923.40        920.42        31.65 o
 -10   4   1        426.13        407.68        14.67 o
  -9   4   1        375.73        338.06        10.85 o
  -8   4   1         60.90         45.15         3.74 o
  -7   4   1       2365.73       2445.39        40.00 o
  -6   4   1        210.58        212.13         6.27 o
  -5   4   1       2860.18       2775.53        49.58 o
  -4   4   1       1927.45       1882.44        33.93 o
  -3   4   1         66.46         68.93         3.73 o
  -2   4   1        507.24        490.22        12.22 o
  -1   4   1      11950.99      11708.09       379.80 o
   0   4   1         37.06         51.88         3.35 o
   1   4   1        315.81        331.94         8.49 o
   2   4   1         97.98         95.02         5.66 o
   3   4   1       1876.89       1787.41        31.84 o
   4   4   1        172.21        154.57         4.09 o
   5   4   1       3116.59       3185.80        49.67 o
   6   4   1          0.98          3.43         1.84 o
   7   4   1         56.25         45.28         5.27 o
   8   4   1          0.18          3.48         3.94 o
   9   4   1        426.66        493.83        24.32 o
  10   4   1          1.24          7.76         5.42 o
  11   4   1        154.27        146.15        18.53 o
 -13   5   1          0.47          2.83         6.18 o
 -12   5   1        431.53        382.63        18.78 o
 -11   5   1         13.41         35.51         8.49 o
 -10   5   1        238.90        228.75        12.09 o
  -9   5   1          8.62          3.70         5.92 o
  -8   5   1       1055.73       1084.39        26.96 o
  -7   5   1        160.29        142.74        12.22 o
  -6   5   1        432.39        442.67        12.54 o
  -5   5   1         86.86         85.16         4.89 o
  -4   5   1         38.22         42.16         3.21 o
  -3   5   1          0.96         12.81         2.84 o
  -2   5   1        768.49        769.60        17.92 o
  -1   5   1        338.49        348.15        11.58 o
   0   5   1       2533.76       2657.08        46.65 o
   1   5   1          6.47          7.20         2.06 o
   2   5   1        323.15        292.57        10.04 o
   3   5   1        530.88        537.46        11.76 o
   4   5   1        563.09        523.49        10.10 o
   5   5   1         77.74         66.40         7.08 o
   6   5   1        584.61        624.60        14.30 o
   7   5   1        287.74        273.28         8.49 o
   8   5   1        162.44        174.38        13.25 o
   9   5   1          1.83         -2.75         4.60 o
  10   5   1        264.17        253.92        15.62 o
  11   5   1         19.24         -5.92        13.64 o
 -13   6   1        177.47        152.33        13.64 o
 -12   6   1         16.77          2.57         9.52 o
 -11   6   1        439.98        481.69        29.85 o
 -10   6   1        312.78        292.82        13.38 o
  -9   6   1        575.99        557.86        19.04 o
  -8   6   1         16.40         13.65         3.76 o
  -7   6   1         38.74         30.43         4.27 o
  -6   6   1         40.96         36.56         3.95 o
  -5   6   1       5035.99       5060.67       101.33 o
  -4   6   1       1033.26       1054.72        23.94 o
  -3   6   1       1183.03       1181.88        25.84 o
  -2   6   1        617.80        577.09        17.01 o
  -1   6   1         13.33         16.18         4.37 o
   0   6   1        155.82        179.54        11.84 o
   1   6   1       1195.63       1077.89        24.70 o
   2   6   1       4268.49       4593.33        90.57 o
   3   6   1        552.18        546.78        11.73 o
   4   6   1        372.56        398.32         8.44 o
   5   6   1        118.58        122.42         3.86 o
   6   6   1        458.96        468.72         9.38 o
   7   6   1        215.77        232.33         7.44 o
   8   6   1        117.22        106.80        12.87 o
   9   6   1        351.20        344.44        16.32 o
  10   6   1         35.95         60.21        14.15 o
 -13   7   1         20.02         18.53        11.32 o
 -12   7   1        221.16        176.52        19.30 o
 -11   7   1         15.28         21.10         8.75 o
 -10   7   1        571.31        570.98        31.91 o
  -9   7   1         12.52         15.44         7.72 o
  -8   7   1       1252.99       1179.27        35.25 o
  -7   7   1        243.01        212.48        17.88 o
  -6   7   1       3713.04       3743.08        79.30 o
  -5   7   1         18.47         19.06         4.25 o
  -4   7   1       1449.55       1486.81        32.88 o
  -3   7   1        119.56        116.28        11.71 o
  -2   7   1       3027.26       2904.10        59.18 o
  -1   7   1        229.80        208.12         7.54 o
   0   7   1       2000.72       2062.86        82.60 o
   1   7   1          0.41          6.18         2.83 o
   2   7   1       1246.20       1279.11        30.11 o
   3   7   1         15.97         14.43         4.89 o
   4   7   1        960.95       1005.93        19.18 o
   5   7   1        151.58        161.91         4.93 o
   6   7   1        533.61        515.76        11.35 o
   7   7   1          4.96          7.20         4.12 o
   8   7   1        562.24        543.19        22.90 o
   9   7   1         10.19         -7.20         7.20 o
  10   7   1        328.29        366.42        31.39 o
 -13   8   1        533.58        467.28        40.40 o
 -12   8   1          0.30          2.06        10.29 o
 -11   8   1        167.80        183.21        18.27 o
 -10   8   1        381.85        386.74        23.93 o
  -9   8   1        332.51        338.88        21.87 o
  -8   8   1         17.75         44.00         7.20 o
  -7   8   1       3255.57       3242.68       124.80 o
  -6   8   1         44.50         38.85         6.18 o
  -5   8   1        807.32        767.00        21.50 o
  -4   8   1        479.37        465.61        14.54 o
  -3   8   1       1097.17       1108.47        27.17 o
  -2   8   1         70.68         61.05         4.51 o
  -1   8   1        815.76        801.58        21.52 o
   0   8   1         35.91         95.98         5.92 o
   1   8   1        585.06        569.18        16.73 o
   2   8   1       1094.53       1123.44        26.50 o
   3   8   1       1281.25       1282.46        32.94 o
   4   8   1          1.50          4.71         2.47 o
   5   8   1        590.63        571.35        13.11 o
   6   8   1        138.90        124.54         6.55 o
   7   8   1         84.24         81.31         8.49 o
   8   8   1          3.09         12.61         7.20 o
   9   8   1        729.51        810.80        51.46 o
 -12   9   1         76.65         74.11        14.67 o
 -11   9   1          4.07         -1.80        10.29 o
 -10   9   1       1001.56       1051.39        58.41 o
  -9   9   1          6.94         -8.23         8.23 o
  -8   9   1        138.28        159.02        14.15 o
  -7   9   1       1539.69       1588.15        67.16 o
  -6   9   1        522.84        552.46        27.53 o
  -5   9   1        331.77        339.14        20.07 o
  -4   9   1       1673.40       1724.01        63.81 o
  -3   9   1        167.50        202.25        13.90 o
  -2   9   1        423.42        356.12        14.58 o
  -1   9   1         61.40         51.00         5.40 o
   0   9   1        556.02        575.61        16.98 o
   1   9   1         83.60         72.56         5.40 o
   2   9   1       1131.11       1168.47        30.88 o
   3   9   1         25.91         41.17         4.63 o
   4   9   1        211.58        159.02         7.59 o
   5   9   1        323.59        331.34        33.58 o
   6   9   1        179.58        170.83         8.76 o
   7   9   1         27.56         24.44         7.20 o
   8   9   1        112.93        112.96        15.70 o
 -12  10   1          7.01          3.86        13.12 o
 -11  10   1        221.27        194.27        19.81 o
 -10  10   1         59.98         67.42        13.38 o
  -9  10   1        292.42        302.09        23.42 o
  -8  10   1         42.70         15.44         9.78 o
  -7  10   1        405.47        411.96        27.79 o
  -6  10   1          1.49         -6.18         7.46 o
  -5  10   1        304.48        297.20        19.56 o
  -4  10   1          3.71          4.63         7.46 o
  -3  10   1          3.40          4.89         6.95 o
  -2  10   1        122.00        109.87        12.61 o
  -1  10   1        338.98        376.97        21.36 o
   0  10   1        183.10        163.40        13.12 o
   1  10   1       1255.06       1178.50        56.09 o
   2  10   1         48.77         32.68         8.23 o
   3  10   1        426.84        479.64        27.28 o
   4  10   1        503.36        465.71        20.97 o
   5  10   1         57.16         59.44         6.36 o
   6  10   1          4.91          3.92         4.39 o
   7  10   1         43.32         16.21        11.84 o
 -11  11   1          0.15         -4.37        11.84 o
 -10  11   1          4.13          8.49        11.06 o
  -9  11   1        155.67        177.55        17.75 o
  -8  11   1        602.93        652.55        36.80 o
  -7  11   1        164.52        145.64        16.21 o
  -6  11   1        773.83        736.95        37.05 o
  -5  11   1         28.58         29.85        10.55 o
  -4  11   1        509.27        512.06        28.30 o
  -3  11   1         55.50         57.90        10.04 o
  -2  11   1       1379.43       1476.47        66.90 o
  -1  11   1          0.36          0.51         7.98 o
   0  11   1        688.97        727.69        38.85 o
   1  11   1        206.77        212.03        17.24 o
   2  11   1        183.15        139.46        14.41 o
   3  11   1         79.20         76.77        19.81 o
   4  11   1        790.82        734.56        34.61 o
   5  11   1          3.85          2.42         5.23 o
   6  11   1        134.91        160.05        12.87 o
 -10  12   1        125.71        110.39        17.24 o
  -9  12   1        281.31        258.34        24.96 o
  -8  12   1        101.52        157.22        18.53 o
  -7  12   1        302.65        303.89        24.19 o
  -6  12   1          0.46         -2.06         9.52 o
  -5  12   1       1457.43       1483.42        75.14 o
  -4  12   1        294.71        318.56        23.16 o
  -3  12   1        125.59        134.83        12.35 o
  -2  12   1        115.71        124.80        12.61 o
  -1  12   1        318.40        351.75        23.67 o
   0  12   1        169.30        198.65        17.50 o
   1  12   1        713.54        697.84        40.91 o
   2  12   1         89.91         79.51        13.64 o
   3  12   1        353.03        336.32        16.68 o
   4  12   1         71.87         58.91         7.64 o
   5  12   1         66.09         53.26        13.38 o
  -9  13   1         22.20         10.81         9.26 o
  -8  13   1        220.15        239.82        24.44 o
  -7  13   1          0.63          1.03        11.32 o
  -6  13   1        172.10        164.42        18.53 o
  -5  13   1        336.32        363.33        26.25 o
  -4  13   1        325.29        359.47        26.76 o
  -3  13   1         12.30         -4.89         9.78 o
  -2  13   1          2.73         -6.95        10.29 o
  -1  13   1          2.51          3.86         8.49 o
   0  13   1        269.86        239.05        21.61 o
   1  13   1         91.65         59.95        13.64 o
   2  13   1        232.58        234.67        22.90 o
   3  13   1         29.40         24.33         7.23 o
   4  13   1         36.20         10.29        12.09 o
  -8  14   1         40.82          5.40        15.70 o
  -7  14   1        451.66        426.11        35.77 o
  -6  14   1         15.02         19.04        10.29 o
  -5  14   1          3.48         -0.26         8.75 o
  -4  14   1         87.86         90.83        15.18 o
  -3  14   1         36.68         36.02        12.87 o
  -2  14   1        127.29        141.52        19.56 o
  -1  14   1        448.76        478.61        34.48 o
   0  14   1          0.55          1.54        11.58 o
   1  14   1        112.54        106.01        16.98 o
   2  14   1         20.18         20.07         9.78 o
  -5  15   1         93.20         77.71        14.92 o
  -4  15   1         52.65         60.21        16.73 o
  -3  15   1          5.61         -3.35        10.04 o
  -2  15   1         35.27          2.32        13.90 o
  -1  15   1          0.13         -5.15        13.64 o
   0 -15   2          1.48         22.39        14.41 o
   1 -15   2        490.49        509.74        38.60 o
   2 -15   2        106.26        118.62        18.78 o
   3 -15   2        100.88        110.13        18.78 o
   4 -15   2         23.42         -8.49        15.70 o
   5 -15   2        176.59        147.18        22.13 o
  -2 -14   2        249.69        232.12        16.74 o
  -1 -14   2        145.25        126.60        18.53 o
   0 -14   2         13.41         16.98        12.61 o
   1 -14   2         68.64         38.85        13.64 o
   2 -14   2        117.85         79.51        15.70 o
   3 -14   2         42.86         33.97        12.61 o
   4 -14   2        337.68        361.79        30.36 o
   5 -14   2         23.48         16.21        12.61 o
   6 -14   2         59.01         86.46        16.98 o
   7 -14   2         21.02         54.55        16.47 o
  -4 -13   2         50.10         27.79         8.23 o
  -3 -13   2        294.23        282.87        16.22 o
  -2 -13   2         67.05         90.83        15.95 o
  -1 -13   2          2.47         -9.52        10.29 o
   0 -13   2        189.21        187.07        18.01 o
   1 -13   2         35.26         50.69        12.35 o
   2 -13   2         20.39          4.89        10.04 o
   3 -13   2        425.09        456.48        31.14 o
   4 -13   2         95.64        120.42        16.47 o
   5 -13   2        584.85        600.57        33.45 o
   6 -13   2        328.04        316.50        25.22 o
   7 -13   2         11.28          7.72        11.84 o
   8 -13   2        259.17        237.50        23.67 o
   9 -13   2        272.80        228.50        25.99 o
  -6 -12   2         83.40         53.26        12.09 o
  -5 -12   2        201.91        212.03        19.56 o
  -4 -12   2        363.49        370.86        18.47 o
  -3 -12   2          1.47          2.83         6.43 o
  -2 -12   2        280.55        272.75        21.61 o
  -1 -12   2        547.22        533.41        32.16 o
   0 -12   2        562.76        594.91        32.68 o
   1 -12   2        165.79        191.44        15.18 o
   2 -12   2       1655.36       1706.77        77.71 o
   3 -12   2         77.08         86.97        13.12 o
   4 -12   2         66.74         70.50        11.58 o
   5 -12   2        153.95        130.72        15.18 o
   6 -12   2        538.60        601.35        34.22 o
   7 -12   2        456.29        491.73        32.68 o
   8 -12   2        890.42        937.14        59.44 o
   9 -12   2         82.91         76.94        16.73 o
  10 -12   2          2.48          3.09        13.64 o
  -7 -11   2         96.78         83.52        10.23 o
  -6 -11   2          0.30         21.61         8.75 o
  -5 -11   2         72.32         82.99         8.10 o
  -4 -11   2         42.77         32.58         6.00 o
  -3 -11   2        829.94        862.58        30.18 o
  -2 -11   2         42.47         46.83         8.75 o
  -1 -11   2        279.42        299.26        19.56 o
   0 -11   2          1.17          6.95         7.72 o
   1 -11   2        387.18        361.27        21.61 o
   2 -11   2         84.81         79.51         9.52 o
   3 -11   2        478.97        478.86        27.79 o
   4 -11   2          3.50         -3.86         7.46 o
   5 -11   2        830.95        906.52        44.77 o
   6 -11   2        136.17        145.38        15.44 o
   7 -11   2        145.50        149.50        15.18 o
   8 -11   2        293.52        260.92        23.93 o
   9 -11   2        220.09        235.19        23.93 o
  10 -11   2          0.25         -1.54         9.01 o
  -8 -10   2        226.51        228.14        15.13 o
  -7 -10   2         48.45         51.93         8.43 o
  -6 -10   2        134.04        140.75        12.87 o
  -5 -10   2         27.07         27.58         5.53 o
  -4 -10   2        111.46         78.32         8.23 o
  -3 -10   2         35.58         17.29         4.14 o
  -2 -10   2        730.92        730.52        25.73 o
  -1 -10   2         53.70         53.43        24.83 o
   0 -10   2         90.42         89.03        10.55 o
   1 -10   2        175.21        193.76        14.15 o
   2 -10   2         54.03         55.32         9.26 o
   3 -10   2         66.98         49.15         7.98 o
   4 -10   2       1364.93       1505.29        65.10 o
   5 -10   2         27.18         28.56         7.72 o
   6 -10   2         31.44         31.91         9.52 o
   7 -10   2         77.01         84.14        12.09 o
   8 -10   2         19.70         18.78         8.23 o
   9 -10   2         64.63         62.53        12.87 o
  10 -10   2        433.87        420.97        30.11 o
  11 -10   2          0.88         12.35        13.90 o
  -9  -9   2        163.65        188.10        22.39 o
  -8  -9   2          3.75         -2.25         6.32 o
  -7  -9   2        248.51        244.28        21.23 o
  -6  -9   2         36.67         35.23         5.16 o
  -5  -9   2        885.48        854.09        31.78 o
  -4  -9   2         31.91         34.08         4.63 o
  -3  -9   2        863.88        821.83        22.26 o
  -2  -9   2        349.70        339.66        13.90 o
  -1  -9   2        672.41        766.62        23.83 o
   0  -9   2        130.22        143.18         8.61 o
   1  -9   2        626.09        613.76        20.32 o
   2  -9   2          0.60          1.47         4.27 o
   3  -9   2       2216.53       2349.29        92.38 o
   4  -9   2        384.14        430.23        22.90 o
   5  -9   2        456.86        431.00        23.93 o
   6  -9   2          3.95          1.29         4.63 o
   7  -9   2        720.85        710.70        37.05 o
   8  -9   2          1.14         -0.77         9.01 o
   9  -9   2         71.95         75.91        12.35 o
  10  -9   2         41.35         40.91        13.64 o
  11  -9   2        385.54        405.79        30.62 o
  12  -9   2         12.64         -1.80        12.87 o
 -10  -8   2        138.05        122.48        19.04 o
  -9  -8   2         47.89         29.85        13.90 o
  -8  -8   2        427.79        434.32        29.85 o
  -7  -8   2         14.07         10.22         3.70 o
  -6  -8   2        515.96        484.66        17.75 o
  -5  -8   2        143.86        146.49        15.44 o
  -4  -8   2       1376.04       1405.52        36.02 o
  -3  -8   2        676.11        739.60        18.60 o
  -2  -8   2       1434.62       1503.69        34.12 o
  -1  -8   2        132.01        128.45        18.91 o
   0  -8   2       2039.11       2153.93        55.68 o
   1  -8   2        382.93        373.60        13.00 o
   2  -8   2       2495.26       2383.26        63.97 o
   3  -8   2        107.49         90.20        10.81 o
   4  -8   2        975.28        995.19        43.49 o
   5  -8   2         76.02         73.85         6.95 o
   6  -8   2       1908.52       1833.88        56.09 o
   7  -8   2          6.44         12.87         4.63 o
   8  -8   2         38.12         65.87         9.26 o
   9  -8   2          0.25          1.80         6.43 o
  10  -8   2        756.55        767.83        45.29 o
  11  -8   2        228.52        182.18        20.59 o
  12  -8   2        199.22        196.59        19.56 o
 -10  -7   2          7.87         49.66        14.41 o
  -9  -7   2        171.10        179.09        18.53 o
  -8  -7   2         57.17         47.44         6.30 o
  -7  -7   2       1105.20       1094.96        27.98 o
  -6  -7   2        252.55        255.66         7.91 o
  -5  -7   2        543.21        545.09        13.66 o
  -4  -7   2        196.63        194.37         6.12 o
  -3  -7   2       3203.27       3312.64        65.88 o
  -2  -7   2        659.27        609.41        40.91 o
  -1  -7   2       3008.67       3028.13        74.78 o
   0  -7   2        542.61        531.05        16.01 o
   1  -7   2        160.48        167.95         7.27 o
   2  -7   2         69.74         69.75        15.82 o
   3  -7   2      10369.10       9984.60       337.60 o
   4  -7   2       1203.21       1156.09        32.29 o
   5  -7   2       1466.17       1491.81        34.79 o
   6  -7   2        290.01        309.29        13.12 o
   7  -7   2          2.15         11.32         4.63 o
   8  -7   2        420.13        370.28        15.95 o
   9  -7   2        668.15        652.81        23.67 o
  10  -7   2        291.94        267.86        21.61 o
  11  -7   2        325.13        331.68        25.47 o
  12  -7   2          5.36         16.21         8.49 o
 -11  -6   2         28.70          8.75        13.38 o
 -10  -6   2        479.59        427.91        37.05 o
  -9  -6   2         15.60          8.23         9.52 o
  -8  -6   2        425.30        432.03        17.50 o
  -7  -6   2        141.73        114.06         4.81 o
  -6  -6   2        102.66        121.01         4.63 o
  -5  -6   2         47.87         43.77         3.47 o
  -4  -6   2       1600.77       1598.61        56.35 o
  -3  -6   2         56.82         54.95        10.94 o
  -2  -6   2       1064.70       1020.11        26.91 o
  -1  -6   2          0.90          0.29         4.25 o
   0  -6   2       1498.19       1465.26        37.48 o
   1  -6   2        163.86        208.98         8.88 o
   2  -6   2       1923.96       1915.45        49.40 o
   3  -6   2         76.05         94.42        10.68 o
   4  -6   2        792.14        849.52        30.11 o
   5  -6   2        232.68        226.45        10.68 o
   6  -6   2       1421.69       1501.18        41.17 o
   7  -6   2        110.32        110.13         7.20 o
   8  -6   2          3.98         20.59         5.40 o
   9  -6   2         42.84         46.57         6.69 o
  10  -6   2        929.23        925.30        43.23 o
  11  -6   2         18.85         32.42        11.58 o
  12  -6   2        170.43        174.20        19.30 o
 -11  -5   2        186.85        224.89        23.67 o
 -10  -5   2          0.74        -10.55        10.55 o
  -9  -5   2        188.83        188.61        10.29 o
  -8  -5   2          4.73          3.35         2.32 o
  -7  -5   2          2.37          4.57         1.88 o
  -6  -5   2        103.69        106.35         4.01 o
  -5  -5   2       2554.13       2591.27        46.14 o
  -4  -5   2        709.88        673.26        13.27 o
  -3  -5   2       1348.72       1423.75        29.61 o
  -2  -5   2       1659.34       1653.30        41.43 o
  -1  -5   2        220.58        246.50         8.10 o
   0  -5   2        135.86        152.69        11.19 o
   1  -5   2       1167.11       1090.08        30.47 o
   2  -5   2        141.56        152.17         6.72 o
   3  -5   2       1454.81       1533.07        40.26 o
   4  -5   2        526.39        548.91        16.64 o
   5  -5   2       1217.32       1149.53        25.47 o
   6  -5   2        213.83        198.81        20.20 o
   7  -5   2        578.94        589.00        15.93 o
   8  -5   2         16.84         23.93         4.63 o
   9  -5   2         51.83         59.44         5.66 o
  10  -5   2        204.33        194.53        15.70 o
  11  -5   2        343.35        352.26        22.90 o
  12  -5   2         43.67         59.70         8.75 o
  13  -5   2        123.30         78.22        11.32 o
 -12  -4   2          6.00        -14.15        14.15 o
 -11  -4   2         90.06         93.92        15.70 o
 -10  -4   2        216.84        214.09        19.04 o
  -9  -4   2          7.30         12.35         2.57 o
  -8  -4   2        342.79        336.83         8.23 o
  -7  -4   2        166.23        158.76         4.63 o
  -6  -4   2        525.86        505.98        11.45 o
  -5  -4   2       1767.00       1776.42        34.22 o
  -4  -4   2         88.21         91.63         4.50 o
  -3  -4   2        135.76        159.99         4.32 o
  -2  -4   2       9386.58       7845.54       262.98 o
  -1  -4   2        129.25        137.79         5.92 o
   0  -4   2        176.35        162.78        13.38 o
   1  -4   2       5985.91       5644.56       174.33 o
   2  -4   2       1949.93       1759.46        59.70 o
   3  -4   2        958.67       1016.10        27.38 o
   4  -4   2       7115.46       7026.10       235.83 o
   5  -4   2          1.68          7.96         2.53 o
   6  -4   2        462.82        497.49        13.23 o
   7  -4   2        207.34        192.07         6.75 o
   8  -4   2        404.44        398.50        13.01 o
   9  -4   2        222.79        230.55        10.81 o
  10  -4   2        998.50        877.44        43.74 o
  11  -4   2         44.35         31.14         6.69 o
  12  -4   2         74.61         91.60        10.04 o
  13  -4   2         98.93         71.53        10.81 o
 -12  -3   2          7.37          1.54        14.41 o
 -11  -3   2        100.66        119.39        17.50 o
 -10  -3   2         20.96         14.12         3.08 o
  -9  -3   2        544.11        563.84        12.20 o
  -8  -3   2         86.00         91.34         6.18 o
  -7  -3   2        519.52        540.88         9.77 o
  -6  -3   2        596.92        576.13        12.61 o
  -5  -3   2        631.56        577.82         9.77 o
  -4  -3   2        531.84        547.74         9.50 o
  -3  -3   2        985.36       1085.61        19.44 o
  -2  -3   2       5713.05       5495.32       103.25 o
  -1  -3   2         43.28         34.05         2.27 o
   0  -3   2        156.26        157.62         5.53 o
   1  -3   2       3388.21       3415.19        81.76 o
   2  -3   2        631.64        654.82        45.80 o
   3  -3   2       1223.80       1262.78        49.40 o
   4  -3   2        414.30        508.27        15.35 o
   5  -3   2         66.98        110.42         4.75 o
   6  -3   2          5.86         22.31         5.66 o
   7  -3   2         55.52         57.94         4.28 o
   8  -3   2         18.90         20.20         5.79 o
   9  -3   2        892.48        905.49        25.99 o
  10  -3   2         12.93          9.78         5.15 o
  11  -3   2        457.05        445.16        18.78 o
  12  -3   2          0.47          8.49         6.69 o
  13  -3   2          9.98         -3.60         5.66 o
 -12  -2   2         65.51         60.45        10.40 o
 -11  -2   2        647.92        688.76        29.39 o
 -10  -2   2        995.94        977.90        42.07 o
  -9  -2   2          0.48          5.36         3.09 o
  -8  -2   2         69.21         76.65         2.84 o
  -7  -2   2         53.26         55.05         5.40 o
  -6  -2   2       2044.56       2118.43        41.94 o
  -5  -2   2         18.75          9.61         1.42 o
  -4  -2   2       4986.36       4937.88        94.31 o
  -3  -2   2        122.42        108.24         2.28 o
  -2  -2   2          3.65          8.78         3.47 o
  -1  -2   2       1517.40       1327.29        27.55 o
   0  -2   2        641.57        614.36        16.83 o
   1  -2   2       5335.42       5219.69       253.84 o
   2  -2   2       2450.99       2560.16        63.68 o
   3  -2   2         28.20         25.21         3.18 o
   4  -2   2        194.47        318.79        11.19 o
   5  -2   2        210.62        232.04         6.02 o
   6  -2   2       1941.26       1911.62        34.69 o
   7  -2   2        121.15        107.52         7.46 o
   8  -2   2        601.34        624.92        12.40 o
   9  -2   2          2.39          8.15         3.22 o
  10  -2   2        697.07        706.07        25.22 o
  11  -2   2          0.30         -0.26         4.37 o
  12  -2   2        351.22        371.31        18.78 o
  13  -2   2         61.27         57.64         9.52 o
 -13  -1   2        130.35         99.07        16.73 o
 -12  -1   2        127.64         96.88        10.64 o
 -11  -1   2         42.70         30.69         7.85 o
 -10  -1   2         11.91         18.53         2.60 o
  -9  -1   2        779.96        765.74        18.40 o
  -8  -1   2        477.60        486.19        15.44 o
  -7  -1   2       2593.05       2605.50        36.83 o
  -6  -1   2        108.73        122.00         5.92 o
  -5  -1   2        249.95        221.96         6.69 o
  -4  -1   2       1714.81       1691.16        33.19 o
  -3  -1   2       1854.31       1909.55        26.94 o
  -2  -1   2       8627.74       8668.69       198.76 o
  -1  -1   2       1270.93       1397.27        25.73 o
   0  -1   2       2050.67       1916.71        46.19 o
   1  -1   2       1953.54       1989.56        48.84 o
   2  -1   2       3038.98       2889.50        70.12 o
   3  -1   2      10296.71       8891.01       287.16 o
   4  -1   2       2053.39       2070.11        43.07 o
   5  -1   2        653.70        611.29        29.08 o
   6  -1   2        117.42         88.86         2.88 o
   7  -1   2        165.72        205.03         6.37 o
   8  -1   2        286.89        276.70         8.75 o
   9  -1   2       2519.58       2713.13        74.62 o
  10  -1   2         11.49          7.20         4.12 o
  11  -1   2        616.42        622.96        25.22 o
  12  -1   2         26.53         33.97         7.20 o
  13  -1   2         15.16          8.23        11.58 o
 -13   0   2         17.17         16.47        10.55 o
 -12   0   2        339.88        350.98        24.19 o
 -11   0   2          0.24         -2.83         3.60 o
 -10   0   2        434.31        395.28        12.48 o
  -9   0   2        300.61        283.78         7.40 o
  -8   0   2       1578.06       1614.32        23.30 o
  -7   0   2        126.77        111.58         7.72 o
  -6   0   2       1028.96        998.84        14.80 o
  -5   0   2        128.42        113.19         2.71 o
  -4   0   2       8462.61       8046.93       155.25 o
  -3   0   2       3444.96       3163.70        66.26 o
  -2   0   2       1089.40       1178.84        15.27 o
  -1   0   2          1.93          9.48         0.90 o
   0   0   2       3140.39       2766.21       115.53 o
   1   0   2        456.25        398.75        24.57 o
   2   0   2       5280.45       4978.02       113.73 o
   3   0   2       2416.92       2491.20        43.36 o
   4   0   2       5952.07       6113.99       116.95 o
   5   0   2        101.87        125.64         4.12 o
   6   0   2        405.54        345.62         8.13 o
   7   0   2         46.06         54.58         2.91 o
   8   0   2        352.62        390.98         9.12 o
   9   0   2        190.52        172.51         6.41 o
  10   0   2        993.76        958.76        31.91 o
  11   0   2          2.04         -2.32         4.89 o
  12   0   2         57.77         47.86         7.72 o
 -13   1   2         16.10          0.51        12.35 o
 -12   1   2          0.02         -0.51         4.63 o
 -11   1   2        681.22        720.68        30.11 o
 -10   1   2         20.29         24.08         5.40 o
  -9   1   2        101.96         98.55        14.41 o
  -8   1   2        362.58        359.53        14.80 o
  -7   1   2         78.03         92.22         3.36 o
  -6   1   2        218.12        208.79         5.66 o
  -5   1   2       3968.40       3910.83        50.37 o
  -4   1   2         33.24         27.44         3.47 o
  -3   1   2       2251.71       2167.45        31.02 o
  -1   1   2       8893.88       7961.59       259.89 o
   0   1   2         12.36         41.05         1.46 o
   1   1   2       1046.99       1094.99        17.75 o
   2   1   2          3.13          2.29         1.29 o
   3   1   2        547.39        536.83         8.64 o
   4   1   2        607.81        639.33        10.19 o
   5   1   2         21.54         14.44         1.54 o
   6   1   2       1217.24       1300.69        20.45 o
   7   1   2       1301.50       1357.33        49.28 o
   8   1   2        776.73        787.61        16.16 o
   9   1   2         68.96         59.49         8.88 o
  10   1   2         61.62         45.29         6.43 o
  11   1   2        987.25        979.34        34.99 o
  12   1   2         32.70         13.64         6.69 o
 -13   2   2        147.55        151.04        19.30 o
 -12   2   2        197.63        189.13        11.84 o
 -11   2   2          0.96          1.29         5.40 o
 -10   2   2        290.45        266.81         8.46 o
  -9   2   2          7.12          4.48         6.95 o
  -8   2   2       1703.71       1782.71        27.46 o
  -7   2   2         29.42         38.64         2.57 o
  -6   2   2        222.60        224.08         9.01 o
  -5   2   2       1854.65       1810.00        29.47 o
  -4   2   2        879.83        756.45        14.28 o
  -3   2   2        166.08        162.01        10.29 o
  -2   2   2       1162.15       1192.67        19.66 o
  -1   2   2        840.85       1039.03        19.80 o
   0   2   2       1741.10       1885.33        33.28 o
   1   2   2        372.92        303.42         6.55 o
   2   2   2          8.07         13.78         1.29 o
   3   2   2        439.10        421.80         7.68 o
   4   2   2        148.19        148.34        20.46 o
   5   2   2         19.32         15.42         1.52 o
   6   2   2        136.40        107.77         4.76 o
   7   2   2        235.54        238.91         8.23 o
   8   2   2         79.54         70.27         4.12 o
   9   2   2         26.51         26.77         9.26 o
  10   2   2        711.98        759.59        35.51 o
  11   2   2         75.51         86.97        11.06 o
 -13   3   2        253.42        244.45        24.96 o
 -12   3   2         13.07          1.29         6.43 o
 -11   3   2        332.03        305.16        32.16 o
 -10   3   2        360.23        340.73         8.94 o
  -9   3   2       3358.55       3439.03        69.73 o
  -8   3   2          6.84         11.53         2.41 o
  -7   3   2       2946.14       2859.94        45.39 o
  -6   3   2        821.78        803.63        16.98 o
  -5   3   2        133.45        152.56         3.99 o
  -4   3   2       1779.68       1797.32        28.96 o
  -3   3   2       4623.71       4296.79        72.69 o
  -2   3   2        548.77        639.71        12.91 o
   0   3   2        563.22        700.88        12.55 o
   1   3   2         30.25         27.68         8.23 o
   2   3   2         89.51         91.00         3.33 o
   3   3   2       2374.38       2245.47        54.42 o
   4   3   2          3.04          2.38         1.93 o
   5   3   2         51.35         66.19         3.60 o
   6   3   2         10.19          9.26         4.76 o
   7   3   2       2078.35       2269.87        49.78 o
   8   3   2        422.47        427.76        13.64 o
   9   3   2        725.49        720.19        49.02 o
  10   3   2         87.49         87.54        12.74 o
  11   3   2        369.35        377.22        29.33 o
 -13   4   2         19.71         31.39         8.23 o
 -12   4   2        777.44        787.90        29.33 o
 -11   4   2        351.41        338.88        12.87 o
 -10   4   2        738.26        736.68        18.10 o
  -9   4   2        462.56        421.99        10.80 o
  -8   4   2       1083.81       1038.50        38.98 o
  -7   4   2          8.99         15.01         2.53 o
  -6   4   2       4501.80       4428.04        95.98 o
  -5   4   2        378.62        368.38         7.79 o
  -4   4   2       5010.23       4757.03        80.31 o
  -3   4   2       1400.40       1457.06        27.08 o
  -2   4   2         36.56         27.11         4.76 o
  -1   4   2       8313.28       8418.97       139.55 o
   0   4   2      13778.28      12802.45       422.51 o
   1   4   2       1305.21       1329.75        27.49 o
   2   4   2        559.95        612.29        40.40 o
   3   4   2        643.60        622.09        10.14 o
   4   4   2       1098.27       1122.34        17.29 o
   5   4   2         16.84         24.43         3.35 o
   6   4   2       5378.58       5530.76        95.87 o
   7   4   2         54.67         61.44         6.69 o
   8   4   2         45.17         47.41         5.07 o
   9   4   2         11.29         20.32        17.11 o
  10   4   2        456.87        506.38        23.26 o
 -13   5   2        623.66        690.63        29.59 o
 -12   5   2         71.60         57.90         8.23 o
 -11   5   2        516.01        486.84        28.30 o
 -10   5   2        420.86        394.60        16.34 o
  -9   5   2       3173.79       3285.34        69.34 o
  -8   5   2          8.88         10.86         6.05 o
  -7   5   2        568.34        576.73        28.05 o
  -6   5   2          6.56         12.48         2.45 o
  -5   5   2        682.43        692.80        14.36 o
  -4   5   2        892.76        936.21        18.74 o
  -3   5   2        513.07        427.79        15.70 o
  -2   5   2       1234.41       1456.70        27.11 o
  -1   5   2       5155.13       5533.88        93.15 o
   0   5   2         60.53         80.80         4.37 o
   1   5   2       1630.09       1667.40        35.51 o
   2   5   2         31.25         33.45         2.65 o
   3   5   2        808.00        765.32        14.79 o
   4   5   2          7.33          8.40         2.19 o
   5   5   2        691.95        726.67        12.61 o
   6   5   2        920.90        892.33        16.60 o
   7   5   2        423.35        430.38        31.26 o
   8   5   2          0.09         -3.52         3.52 o
   9   5   2        211.66        246.85        13.77 o
  10   5   2         29.79         30.09         7.22 o
  11   5   2         84.24         63.56        16.21 o
 -13   6   2          0.63         -7.72         7.72 o
 -12   6   2        190.46        156.19        16.21 o
 -11   6   2        245.02        217.17        15.70 o
 -10   6   2        309.97        279.96        19.81 o
  -9   6   2         13.68         11.32         5.15 o
  -8   6   2       1933.66       1955.23        76.68 o
  -7   6   2        530.55        486.33        12.82 o
  -6   6   2        834.85        881.69        22.00 o
  -5   6   2       1157.77       1118.15        23.67 o
  -4   6   2        452.79        489.20        12.94 o
  -3   6   2         24.55         27.78         9.91 o
  -2   6   2       5679.70       5784.14       110.86 o
  -1   6   2        335.60        309.37        15.70 o
   0   6   2       1010.80       1048.30        23.93 o
   1   6   2        563.11        548.60        16.98 o
   2   6   2       2302.10       2338.22        48.38 o
   3   6   2        301.65        281.70         7.32 o
   4   6   2       1453.49       1487.16        21.90 o
   5   6   2        287.47        309.96        12.74 o
   6   6   2        187.46        177.65         5.50 o
   7   6   2          3.28         -3.04         3.04 o
   8   6   2        836.86        832.13        51.21 o
   9   6   2          4.53          2.99         5.37 o
 -13   7   2         68.95         56.35        13.12 o
 -12   7   2        115.65        120.17        13.90 o
 -11   7   2        579.48        582.82        30.36 o
 -10   7   2         32.12         33.97         7.20 o
  -9   7   2        246.07        296.17        18.53 o
  -8   7   2        741.39        757.02        26.25 o
  -7   7   2         28.92         34.47         4.81 o
  -6   7   2        680.09        701.77        21.36 o
  -5   7   2       3469.12       3438.09        75.39 o
  -4   7   2          5.50          6.44         3.52 o
  -3   7   2        450.62        500.79        19.43 o
  -2   7   2       2670.35       2603.36        69.37 o
  -1   7   2        547.99        553.08        13.13 o
   0   7   2        401.15        371.31        11.32 o
   1   7   2       3070.87       3039.15        65.10 o
   2   7   2         20.19         10.29         3.35 o
   3   7   2          3.47          3.35         3.09 o
   4   7   2          4.14          7.63         3.09 o
   5   7   2        705.42        687.55        15.18 o
   6   7   2         37.55         35.64         3.40 o
   7   7   2        379.87        417.11        18.27 o
   8   7   2        143.38        153.10        11.58 o
   9   7   2        231.82        200.71        14.41 o
  10   7   2          1.94         12.09        13.38 o
 -13   8   2          7.80         21.10        13.38 o
 -12   8   2         79.53         73.08        13.12 o
 -11   8   2          2.87          5.40         9.26 o
 -10   8   2        540.27        602.63        33.97 o
  -9   8   2        190.99        180.12        15.44 o
  -8   8   2        592.60        576.90        28.82 o
  -7   8   2        103.24         79.77         9.01 o
  -6   8   2       1375.78       1461.81        58.41 o
  -5   8   2        178.21        155.05        14.02 o
  -4   8   2        721.37        687.55        19.20 o
  -3   8   2         49.83         66.23         5.42 o
  -2   8   2        282.50        274.93         9.82 o
  -1   8   2          0.60          6.23         3.18 o
   0   8   2        470.11        525.18        14.92 o
   1   8   2        182.77        192.21         7.20 o
   2   8   2        688.81        710.45        19.56 o
   3   8   2          3.79          3.09         3.60 o
   4   8   2        235.60        229.72         6.89 o
   5   8   2        163.98        172.31        14.80 o
   6   8   2        144.98        143.31         7.00 o
   7   8   2         17.89         18.27         6.43 o
   8   8   2        360.87        408.10        21.36 o
   9   8   2         20.05         -5.40         7.72 o
 -12   9   2          0.09         -4.12        10.81 o
 -11   9   2         69.10         46.32        11.58 o
 -10   9   2        102.80        144.61        15.95 o
  -9   9   2       1266.87       1260.84        64.07 o
  -8   9   2        158.93        181.92        15.70 o
  -7   9   2         15.66         18.78         6.43 o
  -6   9   2         28.51         36.02         7.46 o
  -5   9   2         15.45         21.36         6.18 o
  -4   9   2         39.45         37.83         6.69 o
  -3   9   2       1723.94       1675.89        69.22 o
  -2   9   2        379.40        366.67        15.70 o
  -1   9   2         43.78         27.02         5.15 o
   0   9   2        764.34        739.01        25.73 o
   1   9   2        475.46        494.04        18.53 o
   2   9   2        103.93         96.75         8.23 o
   3   9   2        675.27        703.76        24.96 o
   4   9   2          0.19          0.33         3.33 o
   5   9   2        246.15        252.40        10.29 o
   6   9   2        451.09        441.32        14.57 o
   7   9   2        138.24        147.18        12.35 o
   8   9   2          0.14         -5.92         7.46 o
 -12  10   2        281.04        316.50        27.53 o
 -11  10   2        234.95        347.63        28.82 o
 -10  10   2        585.11        674.94        41.43 o
  -9  10   2          5.65          0.77         6.43 o
  -8  10   2         13.69         19.04         9.26 o
  -7  10   2         57.59         57.38        11.32 o
  -6  10   2        111.18        107.30        12.09 o
  -5  10   2        401.01        446.18        23.42 o
  -4  10   2        864.89        872.04        43.23 o
  -3  10   2        185.01        207.14        15.95 o
  -2  10   2         44.02         41.43         8.75 o
  -1  10   2          0.21         -7.20         7.20 o
   0  10   2        645.31        666.45        33.19 o
   1  10   2        118.44        139.72        13.38 o
   2  10   2        255.58        256.54        19.81 o
   3  10   2        143.87        169.31        15.44 o
   4  10   2        467.06        433.56        21.87 o
   5  10   2         46.20         26.47         7.46 o
   6  10   2        250.17        302.09        17.50 o
   7  10   2          5.43          6.95         7.72 o
 -11  11   2        500.50        517.72        37.57 o
 -10  11   2         25.34         44.52        13.12 o
  -9  11   2         50.89         56.61        12.35 o
  -8  11   2        149.02        131.49        16.98 o
  -7  11   2         61.92         65.62        12.35 o
  -6  11   2       1449.43       1577.60        75.14 o
  -5  11   2       1558.96       1584.55        72.56 o
  -4  11   2         24.22         20.59         7.46 o
  -3  11   2        240.40        260.66        18.78 o
  -2  11   2          6.08          4.89         8.75 o
  -1  11   2        692.27        705.30        34.74 o
   0  11   2          9.96         10.29         9.01 o
   1  11   2        924.71        889.28        47.35 o
   2  11   2          0.24         -3.60         9.01 o
   3  11   2        571.09        550.54        21.10 o
   4  11   2          2.35         -5.26         6.05 o
   5  11   2        305.07        230.81        16.21 o
   6  11   2         26.25         12.35         8.49 o
 -10  12   2        114.75        127.37        16.98 o
  -9  12   2        198.64        198.39        22.39 o
  -8  12   2        501.72        531.87        34.74 o
  -7  12   2         18.78         -4.37        10.04 o
  -6  12   2        122.22        132.77        15.70 o
  -5  12   2          1.15         -3.86         6.95 o
  -4  12   2       1178.09       1293.78        58.67 o
  -3  12   2        184.53        173.69        17.75 o
  -2  12   2        722.59        796.90        43.23 o
  -1  12   2         69.26         60.21        12.09 o
   0  12   2         49.10         50.69         9.26 o
   1  12   2         21.01         16.47        10.29 o
   2  12   2        394.60        401.67        29.33 o
   3  12   2        105.25        115.36         9.12 o
   4  12   2        105.88         92.63        15.44 o
   5  12   2          7.95          3.35         8.49 o
  -9  13   2         19.79         23.16        15.95 o
  -8  13   2          3.02          1.80         9.01 o
  -7  13   2         60.13         51.46        14.15 o
  -6  13   2        291.35        286.65        25.22 o
  -5  13   2        358.17        327.05        27.53 o
  -4  13   2        264.66        260.40        22.13 o
  -3  13   2          3.31         -9.78         9.78 o
  -2  13   2          9.69         -0.51        11.58 o
  -1  13   2         38.48         57.38        12.61 o
   0  13   2        119.14        144.10        18.27 o
   1  13   2        172.88        163.14        20.84 o
   2  13   2         21.46          8.49         8.75 o
   3  13   2         59.45         44.12         9.78 o
   4  13   2         61.84         39.37        14.92 o
  -8  14   2          3.24         -2.57        13.64 o
  -7  14   2         24.81          5.92         9.78 o
  -6  14   2         56.69        102.15        16.73 o
  -5  14   2        287.56        325.25        28.82 o
  -4  14   2         87.02        112.19        17.50 o
  -3  14   2         92.17        107.56        16.98 o
  -2  14   2          3.08         15.44        10.81 o
  -1  14   2        106.86         99.07        16.73 o
   0  14   2        339.18        333.22        31.14 o
   1  14   2          1.00        -12.35        12.35 o
   2  14   2         70.26         34.48        15.70 o
  -5  15   2        141.87        111.16        20.07 o
  -4  15   2         50.07         76.42        14.41 o
  -3  15   2        313.50        312.38        29.59 o
  -2  15   2         31.07          2.06        14.15 o
  -1  15   2         94.78         55.07        14.92 o
   1 -15   3         11.85         20.07        14.92 o
   2 -15   3        505.80        525.69        42.71 o
   3 -15   3        109.94        105.50        15.95 o
   4 -15   3        435.48        425.60        37.05 o
  -2 -14   3         64.76         68.61         9.73 o
  -1 -14   3         56.13         50.18        14.15 o
   0 -14   3        243.93        286.65        25.73 o
   1 -14   3        319.40        349.95        27.02 o
   2 -14   3          1.42          5.92        12.87 o
   3 -14   3          1.27          6.95        12.61 o
   4 -14   3         20.03         11.06        12.35 o
   5 -14   3        311.51        338.37        28.56 o
   6 -14   3        175.30        135.86        20.07 o
   7 -14   3         71.63         51.72        13.12 o
  -4 -13   3        154.24        159.02        18.27 o
  -3 -13   3          0.13          9.80         6.91 o
  -2 -13   3        157.63        151.32        12.87 o
  -1 -13   3          1.81         -1.03         9.52 o
   0 -13   3        487.67        498.16        30.36 o
   1 -13   3         14.48         -2.32        10.29 o
   2 -13   3        325.11        359.98        24.70 o
   3 -13   3         78.32         71.02        14.92 o
   4 -13   3        229.74        235.19        20.84 o
   5 -13   3         77.75         78.48        14.92 o
   6 -13   3         48.29         47.60        14.15 o
   7 -13   3         76.91         73.59        16.47 o
   8 -13   3        397.06        363.59        33.45 o
  -6 -12   3         29.47         45.80        12.35 o
  -5 -12   3         43.78         13.64        10.55 o
  -4 -12   3          0.02         -6.00         6.00 o
  -3 -12   3        971.28       1040.83        37.02 o
  -2 -12   3         29.73         25.50         6.64 o
  -1 -12   3         13.01         17.24         9.26 o
   0 -12   3         68.24         81.05        11.58 o
   1 -12   3        490.67        514.12        29.33 o
   2 -12   3          3.01         19.30         9.52 o
   3 -12   3       1227.29       1360.17        59.18 o
   4 -12   3         56.12         45.80         9.78 o
   5 -12   3         39.47         41.69        12.09 o
   6 -12   3        486.09        490.19        31.39 o
   7 -12   3        278.60        284.33        25.47 o
   8 -12   3        365.48        378.51        31.39 o
   9 -12   3        259.55        252.94        27.02 o
  -7 -11   3         34.79         38.55         8.76 o
  -6 -11   3        209.27        206.88        19.04 o
  -5 -11   3          5.51         14.24         6.09 o
  -4 -11   3        683.80        703.65        25.03 o
  -3 -11   3         28.50         32.73         5.38 o
  -2 -11   3         22.19         30.36         8.23 o
  -1 -11   3         62.97         48.12         9.78 o
   0 -11   3       1953.41       2039.99        81.83 o
   1 -11   3         78.67         72.56         9.26 o
   2 -11   3        362.33        371.56        23.16 o
   3 -11   3         55.97         59.18        11.06 o
   4 -11   3        281.59        268.12        19.04 o
   5 -11   3          2.60         -4.12         8.75 o
   6 -11   3         11.86         -3.09         9.01 o
   7 -11   3        635.21        608.04        33.71 o
   8 -11   3         41.94         22.13         9.78 o
   9 -11   3         17.31         16.98        12.87 o
  10 -11   3        158.25        157.22        20.07 o
  -8 -10   3          3.68         10.51         9.01 o
  -7 -10   3        341.16        297.99        17.07 o
  -6 -10   3          0.03          2.57         7.20 o
  -5 -10   3        450.81        421.47        17.73 o
  -4 -10   3         89.79         99.26         7.62 o
  -3 -10   3        556.95        512.51        16.28 o
  -2 -10   3        348.60        319.33        14.15 o
  -1 -10   3        910.97        862.78        54.16 o
   0 -10   3         20.08         30.46        10.55 o
   1 -10   3       1004.18        929.42        40.40 o
   2 -10   3         15.50         16.73         6.95 o
   3 -10   3        216.85        248.31        16.73 o
   4 -10   3          0.13         -1.80         5.66 o
   5 -10   3        367.16        399.10        25.73 o
   6 -10   3         22.77         21.87         9.52 o
   7 -10   3        219.08        227.98        17.75 o
   8 -10   3        138.79        192.21        17.75 o
   9 -10   3        223.41        198.13        18.78 o
  10 -10   3          5.74        -12.09        12.09 o
  11 -10   3        470.33        374.39        32.94 o
  -9  -9   3        103.73         85.43        19.56 o
  -8  -9   3        233.13        230.77        16.07 o
  -7  -9   3         20.64         29.59         7.85 o
  -6  -9   3        116.08         94.90        15.18 o
  -5  -9   3         40.89         34.84         4.70 o
  -4  -9   3       1078.45       1121.72        28.27 o
  -3  -9   3        885.65        899.79        36.28 o
  -2  -9   3        589.00        588.67        20.78 o
  -1  -9   3          2.13          3.48         7.59 o
   0  -9   3        204.03        218.82         9.88 o
   1  -9   3          0.18          9.50         5.27 o
   2  -9   3       1777.07       1770.65        49.66 o
   3  -9   3       1598.37       1557.01        59.44 o
   4  -9   3       1292.08       1335.21        54.04 o
   5  -9   3        194.41        185.78        15.44 o
   6  -9   3         78.56         54.29         9.78 o
   7  -9   3        180.02        165.20        15.18 o
   8  -9   3       1589.01       1675.64        70.25 o
   9  -9   3         61.07         66.13        12.87 o
  10  -9   3        461.77        496.36        30.11 o
  11  -9   3         89.43        104.21        15.95 o
 -10  -8   3         55.59         45.03        16.21 o
  -9  -8   3        203.44        161.34        22.39 o
  -8  -8   3          7.69         18.30         6.42 o
  -7  -8   3        254.92        283.44        15.35 o
  -6  -8   3        120.42        107.20         7.46 o
  -5  -8   3        621.88        570.48        17.24 o
  -4  -8   3         77.22         71.78         5.92 o
  -3  -8   3       1227.95       1342.14        54.55 o
  -2  -8   3          0.01         -4.12         5.15 o
  -1  -8   3       1844.32       1892.35        50.30 o
   0  -8   3        238.23        237.65        12.09 o
   1  -8   3        864.19        891.04        25.10 o
   2  -8   3          2.76          5.59         4.17 o
   3  -8   3       1007.41       1033.00        29.94 o
   4  -8   3         58.45         59.44         7.20 o
   5  -8   3       1086.08       1013.05        41.69 o
   6  -8   3        112.65         97.27         7.98 o
   7  -8   3        508.60        510.77        27.79 o
   8  -8   3         71.65         77.45        11.06 o
   9  -8   3        567.76        583.85        35.25 o
  10  -8   3        147.47        123.00        14.67 o
  11  -8   3        481.06        462.14        32.42 o
  12  -8   3        149.73        164.17        21.10 o
 -10  -7   3        120.48        151.30        20.07 o
  -9  -7   3         48.50         44.77        12.09 o
  -8  -7   3        218.36        170.87        27.79 o
  -7  -7   3          8.29          6.24         4.63 o
  -6  -7   3        459.70        524.64        14.26 o
  -5  -7   3          8.92         11.53         2.30 o
  -4  -7   3        230.97        244.01         9.65 o
  -3  -7   3         23.87         24.03         2.68 o
  -2  -7   3        920.09        980.40        27.02 o
  -1  -7   3        181.71        177.72         7.73 o
   0  -7   3       1910.12       1865.09        47.67 o
   1  -7   3       1211.14       1180.71        32.29 o
   2  -7   3        103.53        137.10         7.08 o
   3  -7   3        138.36        134.51        13.38 o
   4  -7   3        599.22        519.10        26.76 o
   5  -7   3        308.24        282.63        15.31 o
   6  -7   3       1832.87       1876.60        52.75 o
   7  -7   3          2.53          6.18         5.66 o
   8  -7   3         19.32         21.87         6.43 o
   9  -7   3        318.84        239.05        12.61 o
  10  -7   3       1003.50       1064.51        53.78 o
  11  -7   3         48.15         50.69        13.38 o
  12  -7   3        136.47        101.12        16.98 o
 -11  -6   3         14.90          0.77        15.18 o
 -10  -6   3          7.30          0.26        12.09 o
  -9  -6   3        481.32        516.43        36.02 o
  -8  -6   3        128.90        110.90        13.38 o
  -7  -6   3         39.94         30.09         4.76 o
  -6  -6   3        675.91        680.95        15.28 o
  -5  -6   3         89.89        106.43         3.89 o
  -4  -6   3        117.54        124.48         4.14 o
  -3  -6   3       1841.06       1766.47        35.60 o
  -2  -6   3        665.72        670.70        15.92 o
  -1  -6   3        111.57        126.35         5.63 o
   0  -6   3        863.24        875.85        24.18 o
   1  -6   3        815.18       1043.29        28.14 o
   2  -6   3          9.50          1.51         3.18 o
   3  -6   3        826.64        804.71        24.20 o
   4  -6   3        106.85        102.75        12.74 o
   5  -6   3        103.06        109.32        14.67 o
   6  -6   3        129.86        127.45        12.35 o
   7  -6   3         24.64         21.36         4.63 o
   8  -6   3         56.97         51.72         6.18 o
   9  -6   3        854.87        828.04        26.76 o
  10  -6   3         15.83         27.28        10.81 o
  11  -6   3          1.99         -9.78         9.78 o
  12  -6   3          5.29          6.43        11.06 o
 -11  -5   3          2.30         -5.66        12.35 o
 -10  -5   3        501.04        512.57        35.25 o
  -9  -5   3         21.01         28.05         5.66 o
  -8  -5   3        473.36        459.31        11.84 o
  -7  -5   3         11.47         12.23         1.71 o
  -6  -5   3        360.26        380.12        14.67 o
  -5  -5   3        169.10        156.55         5.37 o
  -4  -5   3        355.95        331.21         7.34 o
  -3  -5   3       1717.18       1708.13        27.45 o
  -2  -5   3       2056.94       1955.12        40.78 o
  -1  -5   3        125.49        133.66         5.55 o
   0  -5   3        535.06        495.43        22.90 o
   1  -5   3        706.23        789.02        22.00 o
   2  -5   3       1512.14       1452.52        37.96 o
   3  -5   3        614.18        566.19        16.98 o
   4  -5   3        414.85        368.26        13.28 o
   5  -5   3         39.24         30.25         7.33 o
   6  -5   3        666.81        647.86        41.94 o
   7  -5   3        106.42        108.59         7.20 o
   8  -5   3        215.30        230.04        11.32 o
   9  -5   3        538.17        467.03        17.50 o
  10  -5   3       1088.55       1012.53        56.61 o
  11  -5   3          1.38         -0.51         8.75 o
  12  -5   3        241.85        234.16        15.44 o
 -12  -4   3         76.11         94.69        18.53 o
 -11  -4   3        695.24        720.74        45.03 o
 -10  -4   3         50.19         37.05         5.66 o
  -9  -4   3        259.62        217.43        10.81 o
  -8  -4   3         10.07          6.95         1.54 o
  -7  -4   3        416.13        443.10         9.78 o
  -6  -4   3        150.64        127.32         5.02 o
  -5  -4   3       2490.29       2377.21        37.34 o
  -4  -4   3          0.31          3.65         1.17 o
  -3  -4   3        212.83        228.90         4.88 o
  -2  -4   3          1.69          2.44         1.46 o
   0  -4   3       4140.51       3868.72        91.98 o
   1  -4   3        624.24        562.35        16.43 o
   2  -4   3        766.39        725.34        21.10 o
   3  -4   3        315.89        324.17        11.06 o
   4  -4   3       1144.51       1262.38        33.75 o
   5  -4   3       3783.96       3632.97        93.27 o
   6  -4   3        147.70        159.85         6.35 o
   7  -4   3        279.63        269.06        16.21 o
   8  -4   3        494.16        494.82        18.01 o
   9  -4   3       1469.09       1385.90        40.40 o
  10  -4   3        162.53        197.10        16.73 o
  11  -4   3        549.35        552.97        24.44 o
  12  -4   3          2.15          1.80         7.20 o
 -12  -3   3          2.41         25.22        14.15 o
 -11  -3   3         71.26         66.90        13.12 o
 -10  -3   3        953.53        972.91        31.65 o
  -9  -3   3        428.38        376.45         8.49 o
  -8  -3   3        827.50        774.06        13.28 o
  -7  -3   3        125.24        138.78         3.18 o
  -6  -3   3        235.44        244.13         4.80 o
  -5  -3   3        990.79       1012.48        42.71 o
  -4  -3   3       3120.94       3210.86        47.52 o
  -3  -3   3       2721.53       2658.48        40.33 o
  -2  -3   3       3842.49       3765.89        62.59 o
  -1  -3   3        536.27        504.56        11.79 o
   0  -3   3        181.42        175.94         6.18 o
   1  -3   3        783.90        753.19        36.80 o
   2  -3   3       3879.31       3865.84        94.31 o
   3  -3   3       1630.07       1679.14        44.39 o
   4  -3   3        568.15        630.43        34.35 o
   5  -3   3       1109.39       1002.01        42.71 o
   6  -3   3        428.14        454.18        15.82 o
   7  -3   3        214.28        200.60         7.59 o
   8  -3   3       1230.95       1205.26        35.51 o
   9  -3   3         24.35         31.39         3.60 o
  10  -3   3        797.90        845.54        28.56 o
  11  -3   3         42.91         26.50         6.43 o
  12  -3   3         84.50         73.33         9.52 o
 -13  -2   3         10.31         37.31        16.98 o
 -12  -2   3        108.00        110.31        10.91 o
 -11  -2   3        591.58        566.64        24.27 o
 -10  -2   3         10.60          7.09         2.47 o
  -9  -2   3        552.83        537.69        10.94 o
  -8  -2   3         35.80         42.06         2.70 o
  -7  -2   3        461.09        464.64         8.16 o
  -6  -2   3        135.48        119.30         3.17 o
  -5  -2   3        936.73        951.44        27.79 o
  -4  -2   3       1597.77       1818.16        38.47 o
  -3  -2   3       4795.33       4355.33       128.66 o
  -2  -2   3        277.41        268.45         5.16 o
  -1  -2   3        243.08        203.99         5.23 o
   0  -2   3       1128.14       1149.12        38.08 o
   1  -2   3        102.56         93.19         6.05 o
   2  -2   3        128.52        146.67         9.65 o
   3  -2   3       2497.61       2688.29        66.50 o
   4  -2   3        961.11       1100.80        29.03 o
   5  -2   3          5.56         16.64         2.84 o
   6  -2   3        494.11        518.60        21.61 o
   7  -2   3        934.39        934.68        19.40 o
   8  -2   3        268.47        258.93        29.85 o
   9  -2   3       1163.91       1144.02        38.85 o
  10  -2   3         39.80         37.83         5.15 o
  11  -2   3        238.25        220.26        13.64 o
  12  -2   3         18.77          7.46         7.20 o
 -13  -1   3          1.65         -8.49        13.12 o
 -12  -1   3        340.05        342.41        19.04 o
 -11  -1   3          8.66          7.89         7.20 o
 -10  -1   3       1983.88       2030.39        58.67 o
  -9  -1   3        411.85        400.57        15.95 o
  -8  -1   3         60.52         70.70         3.22 o
  -7  -1   3          5.25          1.70         1.17 o
  -6  -1   3       3323.36       3218.10        44.63 o
  -5  -1   3         90.10        103.43         2.83 o
  -4  -1   3       5601.22       5773.17        98.39 o
  -3  -1   3        377.70        375.57         7.40 o
  -2  -1   3        453.66        419.91         9.78 o
  -1  -1   3         53.45         45.58         1.54 o
   1  -1   3          1.16          5.86         2.09 o
   2  -1   3       2468.03       2460.28        83.37 o
   3  -1   3         35.95         38.48         3.64 o
   4  -1   3       7339.43       7512.55       143.57 o
   5  -1   3         21.43         15.00         2.73 o
   6  -1   3       2144.46       2184.56        35.28 o
   7  -1   3        255.03        246.27         8.88 o
   8  -1   3        192.90        201.09         7.32 o
   9  -1   3         60.78         55.32         5.92 o
  10  -1   3       1290.83       1352.71        48.63 o
  11  -1   3        353.63        362.81        17.24 o
  12  -1   3          9.23          9.52         5.40 o
 -13   0   3        122.10         83.37        16.21 o
 -12   0   3         12.87         12.35        10.29 o
 -11   0   3        598.27        629.60        40.01 o
 -10   0   3        810.21        771.11        23.03 o
  -9   0   3        889.68        929.29        16.18 o
  -8   0   3          2.15          3.66         1.61 o
  -7   0   3       1249.97       1274.12        18.72 o
  -6   0   3        373.75        434.43        22.64 o
  -5   0   3       2607.21       2519.12        59.44 o
  -4   0   3        364.05        436.22         6.92 o
  -3   0   3       7486.83       6624.59       109.49 o
  -2   0   3        721.59        685.44         9.97 o
  -1   0   3        410.32        341.53         5.82 o
   0   0   3       8193.34       7496.86       263.36 o
   1   0   3       1901.56       1619.67        32.75 o
   2   0   3        986.58        897.37        56.87 o
   3   0   3      10065.04       9774.42       227.14 o
   4   0   3          0.08          6.41         3.86 o
   5   0   3        750.71        709.66        26.12 o
   6   0   3        210.42        209.45         6.06 o
   7   0   3        728.97        787.02        14.80 o
   8   0   3         39.25         32.80         5.66 o
   9   0   3        454.04        453.99        13.48 o
  10   0   3         13.33          9.26         5.15 o
  11   0   3        374.31        403.47        18.78 o
  12   0   3          0.02         10.81        10.04 o
 -13   1   3         82.38         95.21        15.18 o
 -12   1   3         63.08         56.61        12.09 o
 -11   1   3        234.03        215.81         9.39 o
 -10   1   3       2626.65       2736.15        46.07 o
  -9   1   3         83.64         78.76        10.68 o
  -8   1   3        158.72        153.28         4.07 o
  -7   1   3        398.36        403.50         7.03 o
  -6   1   3         24.05         15.19         1.64 o
  -5   1   3          2.48          8.15         1.36 o
  -4   1   3       5189.23       5033.87        63.71 o
  -3   1   3       3822.40       3850.15        49.60 o
  -2   1   3       1244.92       1190.25        17.76 o
  -1   1   3       4920.52       4648.35        83.63 o
   0   1   3         14.83         12.35         1.09 o
   1   1   3        899.76        822.56        13.59 o
   2   1   3        447.24        446.75         9.52 o
   3   1   3        859.44        898.81        31.78 o
   4   1   3       1291.68       1249.93        19.90 o
   5   1   3         90.44         85.56         3.35 o
   6   1   3         12.23          9.21         2.70 o
   7   1   3          9.63          7.38         1.80 o
   8   1   3        657.45        629.91        12.87 o
   9   1   3         24.29         25.22         5.15 o
  10   1   3        154.17        160.82         9.26 o
  11   1   3         19.25         24.19         6.18 o
  12   1   3          3.34         -2.32         9.52 o
 -13   2   3        188.87        208.94        22.39 o
 -12   2   3         19.96         21.87         4.57 o
 -11   2   3        943.46        944.16        41.69 o
 -10   2   3        900.02        915.31        21.37 o
  -9   2   3        561.38        551.59        13.01 o
  -8   2   3         99.89         81.78         8.88 o
  -7   2   3       1901.51       1861.25        27.68 o
  -6   2   3        145.79        140.50        12.61 o
  -5   2   3       2047.29       2072.49        30.83 o
  -4   2   3       3504.96       3374.65        48.03 o
  -3   2   3        612.91        571.70        10.29 o
  -2   2   3        431.18        429.09         8.26 o
   0   2   3        101.58        121.77         5.02 o
   1   2   3        517.05        503.80         9.09 o
   2   2   3       1816.45       1756.69        25.32 o
   3   2   3        186.58        214.02         7.08 o
   4   2   3         90.55         70.60        11.32 o
   5   2   3       2817.11       2717.97        56.12 o
   6   2   3         12.83         21.13         4.63 o
   7   2   3        343.58        343.12         9.74 o
   8   2   3        304.60        291.43         9.57 o
   9   2   3        236.56        224.64        16.21 o
  10   2   3          0.05          8.49         8.23 o
  11   2   3        481.32        575.36        36.80 o
  12   2   3          0.31         16.98        11.32 o
 -13   3   3         47.56         43.49        12.09 o
 -12   3   3        470.36        437.02        15.37 o
 -11   3   3          7.66          6.37         4.66 o
 -10   3   3        507.06        493.67        19.68 o
  -9   3   3        121.20        129.59         9.13 o
  -8   3   3        279.70        259.88         9.13 o
  -7   3   3         27.91         32.06         2.60 o
  -6   3   3       1689.67       1653.12        26.82 o
  -5   3   3        340.29        370.75        10.29 o
  -4   3   3       2653.96       2748.97        42.85 o
  -3   3   3         66.88         84.67         4.50 o
  -2   3   3      10938.23      10257.50       195.31 o
  -1   3   3       1811.24       1961.69        35.61 o
   0   3   3         69.43         82.06         3.08 o
   1   3   3         51.70         72.28         4.12 o
   2   3   3        170.96        120.64         3.27 o
   3   3   3        104.32        105.03         7.20 o
   4   3   3       1642.53       1622.59        26.24 o
   5   3   3          9.64         14.93         3.35 o
   6   3   3       3075.11       3117.42        65.87 o
   7   3   3         78.61         72.96         9.39 o
   8   3   3        324.31        376.98        15.24 o
   9   3   3          5.21         -6.18         6.18 o
  10   3   3        479.37        464.45        30.36 o
  11   3   3          2.78          3.60        10.29 o
 -13   4   3        115.31         78.22        14.92 o
 -12   4   3         50.77         48.35         9.52 o
 -11   4   3          3.24          4.84         3.66 o
 -10   4   3        274.01        262.78        13.64 o
  -9   4   3       6590.39       6679.42       161.21 o
  -8   4   3        290.31        277.59         7.54 o
  -7   4   3         24.57         40.39         3.09 o
  -6   4   3       1384.47       1290.78        21.79 o
  -5   4   3       2748.48       2761.34        43.21 o
  -4   4   3        177.03        181.94         4.82 o
  -3   4   3        436.40        388.50         9.18 o
  -2   4   3       5415.36       5844.46        98.00 o
  -1   4   3        851.58        946.88        47.47 o
   0   4   3       1443.56       1490.56        47.22 o
   1   4   3       1448.45       1335.21        25.22 o
   2   4   3        403.06        433.49        11.33 o
   3   4   3        939.76        916.71        14.22 o
   4   4   3        103.11        107.70         8.62 o
   5   4   3       1201.39       1229.63        21.05 o
   6   4   3        202.58        209.34         6.78 o
   7   4   3        405.18        392.46        12.36 o
   8   4   3        117.29        110.04        10.68 o
   9   4   3        385.60        371.30        17.00 o
  10   4   3         29.09         52.23        10.29 o
  11   4   3         61.04         97.78        13.90 o
 -13   5   3          8.97         16.73         6.18 o
 -12   5   3       1388.15       1541.83        47.86 o
 -11   5   3        215.23        206.77        11.00 o
 -10   5   3        326.68        288.64         9.46 o
  -9   5   3        565.93        550.43        14.44 o
  -8   5   3         89.55         98.37         9.13 o
  -7   5   3       1951.31       1910.80        32.34 o
  -6   5   3       3334.10       3309.77        52.27 o
  -5   5   3         13.70         18.21         2.53 o
  -4   5   3         17.34         17.36         3.09 o
  -3   5   3        660.59        647.93        13.82 o
  -2   5   3       5210.51       5334.34        80.87 o
  -1   5   3        622.88        615.95        15.95 o
   0   5   3        487.42        511.69        11.62 o
   1   5   3        225.60        244.50         7.08 o
   2   5   3        256.13        284.28         8.27 o
   3   5   3        357.41        333.13         7.07 o
   4   5   3       2212.80       2344.51        34.67 o
   5   5   3         97.56         98.76         5.02 o
   6   5   3       2895.95       3025.88        49.83 o
   7   5   3        258.96        264.20        18.01 o
   8   5   3         48.37         54.67         7.08 o
   9   5   3         37.20         35.14         8.11 o
  10   5   3        293.29        288.91        17.33 o
 -13   6   3        106.70        108.07        11.06 o
 -12   6   3        126.98        115.28        13.12 o
 -11   6   3          2.57          4.63         6.95 o
 -10   6   3         76.85         63.94         6.85 o
  -9   6   3        566.84        588.94        19.17 o
  -8   6   3       1715.75       1629.66        33.55 o
  -7   6   3         45.96         46.78         6.56 o
  -6   6   3        545.29        531.46        11.62 o
  -5   6   3       1334.74       1269.15        28.38 o
  -4   6   3          1.76          2.40         2.34 o
  -3   6   3       1208.52       1327.67        25.84 o
  -2   6   3       1987.04       2185.22        37.70 o
  -1   6   3       3064.84       3059.48        62.53 o
   0   6   3          4.71          4.89         2.83 o
   1   6   3        678.23        668.76        16.47 o
   2   6   3        195.92        170.86         6.69 o
   3   6   3       1209.57       1235.13        27.15 o
   4   6   3          0.21          2.70         1.64 o
   5   6   3       1604.20       1613.46        25.47 o
   6   6   3         79.57         72.07         7.20 o
   7   6   3         17.33          9.04         3.51 o
   8   6   3         12.35          3.37         6.30 o
   9   6   3        257.69        239.85        30.88 o
  10   6   3          5.36         17.50         7.64 o
 -13   7   3          5.22          8.49        10.55 o
 -12   7   3         33.27         64.84        11.58 o
 -11   7   3        152.12        143.07        14.15 o
 -10   7   3        633.79        610.09        34.48 o
  -9   7   3        627.37        648.95        31.39 o
  -8   7   3         65.95         76.77         8.88 o
  -7   7   3         53.95         41.69         3.95 o
  -6   7   3        335.05        334.36        22.52 o
  -5   7   3         24.11         28.39         6.43 o
  -4   7   3       3354.82       3279.11       113.09 o
  -3   7   3         12.57          7.96         6.95 o
  -2   7   3       1350.23       1367.62        27.08 o
  -1   7   3       1231.12       1219.16        29.08 o
   0   7   3        392.03        379.28        11.58 o
   1   7   3        285.96        280.73         9.26 o
   2   7   3       3272.65       3316.53        71.02 o
   3   7   3          1.47          3.60         2.83 o
   4   7   3        158.83        161.23         4.63 o
   5   7   3          0.03         -0.12         4.89 o
   6   7   3        520.87        526.88        34.99 o
   7   7   3         12.94         25.85         7.46 o
   8   7   3        259.78        232.82        14.24 o
   9   7   3          4.62         14.50         6.54 o
 -13   8   3         28.05         25.73        12.09 o
 -12   8   3        184.47        245.74        21.36 o
 -11   8   3        254.68        278.67        24.19 o
 -10   8   3          0.37         -3.60         7.72 o
  -9   8   3         80.93         68.45        10.29 o
  -8   8   3         21.65         10.81         7.72 o
  -7   8   3        198.71        189.13        14.15 o
  -6   8   3          0.67          4.63         6.69 o
  -5   8   3       1110.55       1144.09        30.31 o
  -4   8   3        474.55        402.18        13.28 o
  -3   8   3        483.25        526.49        15.31 o
  -2   8   3        426.58        414.53        13.90 o
  -1   8   3       1024.43       1027.72        32.42 o
   0   8   3        175.61        165.20         7.20 o
   1   8   3        414.71        413.25        13.38 o
   2   8   3         57.03         55.84         4.89 o
   3   8   3        394.35        395.24        14.92 o
   4   8   3          1.03         -2.02         2.47 o
   5   8   3        994.60       1045.02        34.61 o
   6   8   3         30.36         34.53         3.95 o
   7   8   3        166.94        126.86         9.26 o
   8   8   3         23.66         29.85         7.98 o
 -12   9   3        153.59        112.96        16.98 o
 -11   9   3         28.25         23.93        10.55 o
 -10   9   3         43.42         41.43        12.35 o
  -9   9   3        106.96        124.80        13.38 o
  -8   9   3         43.84         41.69         9.78 o
  -7   9   3        516.34        566.87        28.56 o
  -6   9   3        797.73        858.66        38.60 o
  -5   9   3         38.99         27.79         6.69 o
  -4   9   3         88.23         88.26        10.29 o
  -3   9   3          4.06         -0.26         6.69 o
  -2   9   3         23.68         18.78         5.92 o
  -1   9   3        363.76        358.70        14.92 o
   0   9   3        173.24        168.80        10.55 o
   1   9   3          7.02         -4.89         4.89 o
   2   9   3          8.69          5.92         4.89 o
   3   9   3         17.24         20.59         4.89 o
   4   9   3        969.31        926.47        29.08 o
   5   9   3         31.28         29.69         8.11 o
   6   9   3        148.25        127.89        10.55 o
   7   9   3         70.12         72.31         9.26 o
   8   9   3         51.06         41.17         9.52 o
 -12  10   3          0.44          9.01        14.15 o
 -11  10   3        510.73        544.74        39.37 o
 -10  10   3        200.70        207.40        22.13 o
  -9  10   3        881.88        885.94        50.43 o
  -8  10   3          2.92          7.98         8.75 o
  -7  10   3        150.05        162.11        15.70 o
  -6  10   3        135.14        161.59        13.64 o
  -5  10   3        968.16       1001.73        49.15 o
  -4  10   3       1231.72       1246.18        55.58 o
  -2  10   3        114.26        115.79        11.32 o
  -1  10   3         64.51         80.02        11.06 o
   0  10   3       1003.51        972.39        46.32 o
   1  10   3       1282.62       1297.90        60.98 o
   2  10   3        102.59         92.38        12.61 o
   3  10   3        946.59        900.35        35.77 o
   4  10   3        165.73        156.19        16.47 o
   5  10   3        251.04        224.64        14.41 o
   6  10   3          1.04          5.92         6.95 o
   7  10   3        201.61        182.69        21.36 o
 -11  11   3          7.63         17.75         9.26 o
 -10  11   3        562.41        643.03        42.20 o
  -9  11   3         77.35         71.28        13.64 o
  -8  11   3         25.47         26.50         7.98 o
  -7  11   3        624.06        642.26        35.77 o
  -6  11   3        589.72        595.94        31.65 o
  -5  11   3          1.71         -3.60         5.40 o
  -4  11   3        806.32        822.64        40.66 o
  -3  11   3         36.33         31.39         8.23 o
  -2  11   3        428.11        488.38        29.33 o
  -1  11   3         28.36         41.94        10.29 o
   0  11   3       1394.17       1474.67        65.87 o
   1  11   3          3.33          7.72         8.75 o
   2  11   3        517.20        543.19        31.39 o
   3  11   3          1.01          3.09         4.70 o
   4  11   3        759.60        844.77        53.01 o
   5  11   3         33.62         44.26         8.75 o
   6  11   3         74.59         88.52        15.18 o
 -10  12   3          0.18         -3.35        13.38 o
  -9  12   3          8.04         47.09        13.38 o
  -8  12   3         18.53         -2.32        10.04 o
  -7  12   3        441.73        462.40        33.19 o
  -6  12   3         38.15         63.56         9.78 o
  -5  12   3        805.93        795.36        44.00 o
  -4  12   3        161.65        161.85        16.98 o
  -3  12   3        177.50        181.92        17.24 o
  -2  12   3         51.47         20.07         8.75 o
  -1  12   3        620.64        709.16        41.17 o
   0  12   3          3.73         -9.01         9.01 o
   1  12   3        403.68        380.57        26.76 o
   2  12   3          4.53         -2.32         7.98 o
   3  12   3        281.67        273.20        19.30 o
   4  12   3         33.52         40.14        13.38 o
   5  12   3         59.89         45.29        14.67 o
  -9  13   3         37.63         44.52        14.15 o
  -8  13   3         85.13         80.54        14.41 o
  -7  13   3         21.70         25.99        12.09 o
  -6  13   3         52.84         33.19        11.32 o
  -5  13   3        123.38        105.24        15.70 o
  -4  13   3        430.61        466.51        32.68 o
  -3  13   3          2.25         11.32         7.72 o
  -2  13   3         29.77          9.26        11.06 o
  -1  13   3         36.52         37.57        12.61 o
   0  13   3        270.29        252.43        23.93 o
   1  13   3          5.18         -0.26        11.32 o
   2  13   3        217.66        234.67        23.93 o
   3  13   3          5.24          1.80        12.61 o
  -8  14   3         22.81          3.60        13.90 o
  -7  14   3         10.75         31.65        14.67 o
  -6  14   3          3.87          9.01        14.41 o
  -5  14   3       1038.20       1033.38        66.13 o
  -4  14   3         50.76         40.66        12.09 o
  -3  14   3         27.98         37.05        15.44 o
  -2  14   3         12.62         13.90        13.38 o
  -1  14   3         45.00         31.39        15.44 o
   0  14   3         10.47          0.77        15.18 o
   1  14   3        285.38        269.41        25.73 o
  -4  15   3         22.33         14.92        12.35 o
  -3  15   3          7.58         -1.54        13.64 o
  -2 -14   4        187.38        128.26        13.51 o
  -1 -14   4        164.69        155.68        18.78 o
   0 -14   4        126.34        131.49        15.95 o
   1 -14   4         91.41        102.67        14.92 o
   2 -14   4        136.68        100.10        16.21 o
   3 -14   4          2.56         -7.46        12.61 o
   4 -14   4          8.03          1.80         9.01 o
   5 -14   4         15.61          3.09        13.90 o
   6 -14   4         48.35         81.05        19.04 o
  -4 -13   4          1.63         -9.01         9.52 o
  -3 -13   4        111.38        124.03        15.44 o
  -2 -13   4          0.03          4.30         5.71 o
  -1 -13   4        153.00        125.57        17.24 o
   0 -13   4        110.18        103.70        15.44 o
   1 -13   4        106.55        109.87        15.95 o
   2 -13   4         13.83         17.50        11.84 o
   3 -13   4         17.85         -2.06        10.29 o
   4 -13   4          1.31         -4.12        10.55 o
   5 -13   4        302.08        287.42        24.19 o
   6 -13   4         28.64         26.76        13.90 o
   7 -13   4        434.69        478.35        35.51 o
   8 -13   4         58.09         41.17        11.84 o
  -6 -12   4        329.80        356.12        29.59 o
  -5 -12   4         20.02         11.06         9.01 o
  -4 -12   4         36.88         34.74        10.55 o
  -3 -12   4         14.30         16.19         6.28 o
  -2 -12   4         78.73         89.37         8.84 o
  -1 -12   4         91.42        146.41        14.15 o
   0 -12   4        670.40        716.11        35.77 o
   1 -12   4         72.35         70.50        10.81 o
   2 -12   4         95.72        101.64        13.64 o
   3 -12   4          1.13          7.72         9.52 o
   4 -12   4       1068.52       1073.78        51.72 o
   5 -12   4          0.17          9.26        10.29 o
   6 -12   4         74.40         76.17        15.18 o
   7 -12   4          0.85         -1.80         9.01 o
   8 -12   4        136.85        121.71        15.95 o
   9 -12   4          5.41         10.55        10.81 o
  -7 -11   4         77.38         62.57        10.51 o
  -6 -11   4          2.09          5.15         9.01 o
  -5 -11   4        235.42        283.30        21.87 o
  -4 -11   4        111.19        118.68         8.83 o
  -3 -11   4        733.02        682.24        25.36 o
  -2 -11   4        721.52        722.56        25.87 o
  -1 -11   4         23.34         15.18         7.98 o
   0 -11   4        207.43        159.28        13.12 o
   1 -11   4       1690.97       1824.62        76.42 o
   2 -11   4        291.68        274.30        20.07 o
   3 -11   4        308.27        311.61        21.10 o
   4 -11   4        355.72        352.52        25.22 o
   5 -11   4          1.63         -5.15         9.26 o
   6 -11   4         15.42         18.53         8.49 o
   7 -11   4       1572.46       1595.35        76.68 o
   8 -11   4          0.65          7.20         8.23 o
   9 -11   4         56.55         39.88        15.70 o
  10 -11   4        122.67        125.31        19.81 o
  -8 -10   4          2.38          4.40         6.92 o
  -7 -10   4         11.30         -1.03         9.52 o
  -6 -10   4        343.64        365.64        24.70 o
  -5 -10   4         46.14         59.29         6.30 o
  -4 -10   4        310.29        259.86        25.73 o
  -3 -10   4          9.60         12.77         4.25 o
  -2 -10   4         11.04          8.31         3.71 o
  -1 -10   4         14.67         24.22         5.53 o
   0 -10   4        762.47        780.44        34.48 o
   1 -10   4         95.15        115.28        11.84 o
   2 -10   4         36.13         28.05         6.18 o
   3 -10   4         28.40         24.44         8.49 o
   4 -10   4        326.82        392.66        24.96 o
   5 -10   4         94.54         97.27        13.12 o
   6 -10   4          3.21          4.37         9.78 o
   7 -10   4        373.09        390.35        25.73 o
   8 -10   4        266.68        235.70        21.36 o
   9 -10   4         10.82         23.93        12.35 o
  10 -10   4        156.92        167.00        19.04 o
  -9  -9   4         38.07         38.14         8.95 o
  -8  -9   4         95.52         91.96        10.18 o
  -7  -9   4        562.61        602.28        25.00 o
  -6  -9   4          6.34          5.15         7.46 o
  -5  -9   4        262.84        262.59        12.48 o
  -4  -9   4          8.76          2.45         3.11 o
  -3  -9   4        475.86        456.76        11.71 o
  -2  -9   4          0.29          0.99         2.80 o
  -1  -9   4       2354.13       2362.36        75.91 o
   0  -9   4         48.33         40.39         5.55 o
   1  -9   4         11.04          3.95         4.54 o
   2  -9   4         11.27         12.09         6.69 o
   3  -9   4        387.40        412.73        22.90 o
   4  -9   4        852.05        833.44        39.88 o
   5  -9   4        557.69        556.06        29.85 o
   6  -9   4         20.06         13.64         6.43 o
   7  -9   4        541.63        526.21        28.82 o
   8  -9   4        434.68        446.70        26.76 o
   9  -9   4        753.64        742.87        40.40 o
  10  -9   4         13.93         15.44         9.52 o
  11  -9   4        277.13        245.74        22.90 o
 -10  -8   4        124.97         57.90        14.15 o
  -9  -8   4        107.52        180.12        21.61 o
  -8  -8   4        219.14        209.18        13.64 o
  -7  -8   4        230.63        210.85        15.18 o
  -6  -8   4        277.87        299.88        35.90 o
  -5  -8   4          5.33          9.79         2.80 o
  -4  -8   4       2247.65       2292.11        49.26 o
  -3  -8   4        133.69        118.76         6.56 o
  -2  -8   4        561.81        587.54        16.00 o
  -1  -8   4         35.95         32.27         4.63 o
   0  -8   4        415.11        425.06        15.18 o
   1  -8   4        902.90        869.92        26.89 o
   2  -8   4       1926.37       1950.21        52.83 o
   3  -8   4         12.88          7.06         4.25 o
   4  -8   4        597.62        587.19        27.02 o
   5  -8   4        315.61        348.40        20.33 o
   6  -8   4       2427.96       2347.23        84.66 o
   7  -8   4        374.95        405.53        23.93 o
   8  -8   4       1607.63       1606.93        73.08 o
   9  -8   4        115.69         77.71        12.61 o
  10  -8   4        101.33        101.64        14.67 o
  11  -8   4         22.01         21.10        10.04 o
 -10  -7   4          3.07          2.57         9.01 o
  -9  -7   4        221.15        195.56        19.81 o
  -8  -7   4          2.09         -0.67         7.98 o
  -7  -7   4        117.35        112.72         9.52 o
  -6  -7   4         25.05         19.78         2.38 o
  -5  -7   4        472.71        475.61        12.63 o
  -4  -7   4         71.19         71.49         3.68 o
  -3  -7   4        292.52        279.28        18.40 o
  -2  -7   4         45.32         44.37         3.27 o
  -1  -7   4        408.29        433.52        14.28 o
   0  -7   4          1.41          0.05         3.26 o
   1  -7   4        254.48        208.83         8.64 o
   2  -7   4        103.45        118.37         7.27 o
   3  -7   4        725.58        703.16        24.20 o
   4  -7   4         95.15        100.48        11.71 o
   5  -7   4        656.69        626.56        30.88 o
   6  -7   4         34.94         27.53         7.20 o
   7  -7   4        737.39        735.41        25.47 o
   8  -7   4         10.12         21.87         6.43 o
   9  -7   4         89.67         57.90        11.32 o
  10  -7   4         24.13         53.01        11.84 o
  11  -7   4         40.89         38.60        13.38 o
  12  -7   4        115.89         83.37        15.95 o
 -11  -6   4        192.94        181.92        21.36 o
 -10  -6   4         24.63         37.83        13.12 o
  -9  -6   4         14.48         13.38        11.32 o
  -8  -6   4        801.03        883.25        39.88 o
  -7  -6   4         34.39         43.69         5.61 o
  -6  -6   4        677.46        690.46        15.45 o
  -5  -6   4        419.85        441.17        10.46 o
  -4  -6   4         21.10          8.75         3.73 o
  -3  -6   4         27.39         20.85         2.27 o
  -2  -6   4       2504.49       2479.43        49.11 o
  -1  -6   4        471.58        431.60        18.14 o
   0  -6   4        169.49        173.02         7.25 o
   1  -6   4       1496.75       1515.59        43.10 o
   2  -6   4          3.72         17.23         3.54 o
   3  -6   4        123.02        155.31         7.25 o
   4  -6   4       3107.03       3253.93        83.82 o
   5  -6   4        403.10        388.16        14.58 o
   6  -6   4        328.41        321.13        18.78 o
   7  -6   4        349.63        337.85        13.90 o
   8  -6   4          2.59          6.69         4.12 o
   9  -6   4          5.71         11.58         5.40 o
  10  -6   4        659.31        731.55        41.69 o
  11  -6   4          0.51         13.12         7.98 o
  12  -6   4          6.88         -4.63        11.84 o
 -11  -5   4        261.34        273.27        26.76 o
 -10  -5   4          1.81         -5.15         5.15 o
  -9  -5   4       1095.12       1059.62        39.63 o
  -8  -5   4        381.80        360.50        23.42 o
  -7  -5   4         38.14         59.69         5.92 o
  -6  -5   4        348.16        346.11        13.80 o
  -5  -5   4        930.69        933.68        17.76 o
  -4  -5   4         12.25         11.05         1.42 o
  -3  -5   4        603.30        610.20        17.88 o
  -2  -5   4         56.48         48.62         4.63 o
  -1  -5   4        901.55       1003.50        25.89 o
   0  -5   4        571.06        607.96        25.35 o
   1  -5   4       1038.65        942.83        26.38 o
   2  -5   4       1097.58       1110.62        31.56 o
   3  -5   4        462.00        478.62        16.22 o
   4  -5   4        364.75        370.62        14.28 o
   5  -5   4        606.72        639.95        20.45 o
   6  -5   4         15.61         18.53         6.95 o
   7  -5   4        344.99        374.14        14.92 o
   8  -5   4         30.72         27.53         4.63 o
   9  -5   4        725.94        625.28        21.36 o
  10  -5   4         54.79         74.88        12.87 o
  11  -5   4        113.32        164.17        19.56 o
  12  -5   4         15.87         24.70         9.26 o
 -12  -4   4        184.80        152.07        21.36 o
 -11  -4   4        138.16        167.77        20.07 o
 -10  -4   4        648.07        713.79        28.30 o
  -9  -4   4        257.43        215.37        11.58 o
  -8  -4   4        324.35        322.42        13.38 o
  -7  -4   4        450.93        465.28        36.15 o
  -6  -4   4       2259.57       2276.52        43.48 o
  -5  -4   4          1.21          1.65         2.47 o
  -4  -4   4        846.76        856.81        15.83 o
  -3  -4   4         48.18         43.71         3.09 o
  -2  -4   4       1636.41       1659.13        34.24 o
  -1  -4   4         71.09        111.00         8.49 o
   0  -4   4        184.39        162.77         6.55 o
   1  -4   4       1046.72       1010.75        27.33 o
   2  -4   4       2488.28       2447.65        63.10 o
   3  -4   4        211.49        177.33         9.91 o
   4  -4   4        595.22        654.30        36.28 o
   5  -4   4         79.30         75.58         5.81 o
   6  -4   4        883.26        899.58        38.85 o
   7  -4   4         34.70         25.47         3.86 o
   8  -4   4        471.08        479.12        16.98 o
   9  -4   4          1.76          4.12         3.86 o
  10  -4   4        161.54        164.68        16.47 o
  11  -4   4          7.11          7.46         5.40 o
  12  -4   4        331.76        327.82        18.53 o
 -12  -3   4         17.60         16.98        10.81 o
 -11  -3   4        957.13        976.77        51.72 o
 -10  -3   4        287.60        311.09        13.90 o
  -9  -3   4        425.58        453.65        18.78 o
  -8  -3   4        270.38        243.40        11.06 o
  -7  -3   4       1941.88       1944.27        44.26 o
  -6  -3   4        338.64        333.84         8.77 o
  -5  -3   4        327.44        364.42         9.23 o
  -4  -3   4        171.08        127.50         5.18 o
  -3  -3   4       1913.80       1905.32        29.43 o
  -2  -3   4       1868.93       1836.15        69.86 o
  -1  -3   4       5627.25       5455.93       104.52 o
   0  -3   4        204.58        209.57         7.09 o
   1  -3   4          5.48         12.29         3.35 o
   2  -3   4         79.66         94.28         5.18 o
   3  -3   4       2096.65       2071.04        52.91 o
   4  -3   4       1104.09       1202.73        59.18 o
   5  -3   4       3046.30       3141.50        84.66 o
   6  -3   4         54.42         43.76        13.12 o
   7  -3   4          3.93          5.92         3.09 o
   8  -3   4         97.66         72.31         4.89 o
   9  -3   4       1656.28       1616.20        42.20 o
  10  -3   4        336.66        328.85        15.44 o
  11  -3   4        254.50        255.26        14.67 o
  12  -3   4          0.77         -1.80        11.32 o
 -13  -2   4          3.92         -2.29         8.03 o
 -12  -2   4        331.76        424.99        28.05 o
 -11  -2   4        171.69        154.63         9.26 o
 -10  -2   4        514.55        565.79        17.73 o
  -9  -2   4        319.57        323.60        11.97 o
  -8  -2   4        486.15        504.56        16.85 o
  -7  -2   4        129.46        141.28         5.27 o
  -6  -2   4       2472.00       2637.11        43.73 o
  -5  -2   4        398.62        428.24         8.97 o
  -4  -2   4       2390.55       2508.21        39.97 o
  -3  -2   4         19.20         33.64         1.24 o
  -2  -2   4       2293.23       2078.92        49.53 o
  -1  -2   4       2756.57       2657.40        44.66 o
   0  -2   4         80.38         94.18        11.45 o
   1  -2   4        139.17        140.73         8.23 o
   2  -2   4       3075.59       2869.83        98.04 o
   3  -2   4       1250.92       1455.23        38.66 o
   4  -2   4       3997.24       4087.74        99.23 o
   5  -2   4         44.11         47.76         5.13 o
   6  -2   4       1297.00       1340.94        27.79 o
   7  -2   4         32.06         29.07         3.47 o
   8  -2   4        321.67        331.68         7.72 o
   9  -2   4         15.06         15.95         4.63 o
  10  -2   4        181.37        169.83        10.04 o
  11  -2   4         29.74         24.70         6.69 o
  12  -2   4        168.46        181.15        19.56 o
 -13  -1   4          3.91          3.81        17.63 o
 -12  -1   4          0.59         -1.42        22.90 o
 -11  -1   4       1296.72       1430.99        49.16 o
 -10  -1   4        118.49        139.92        11.71 o
  -9  -1   4        505.14        513.39         9.88 o
  -8  -1   4         11.91         10.95         1.09 o
  -7  -1   4         58.54         73.08         5.92 o
  -6  -1   4       1082.45       1150.90        22.96 o
  -5  -1   4       7321.78       6914.71       188.23 o
  -4  -1   4       5642.89       5633.29       144.48 o
  -3  -1   4       1794.81       1785.52        23.58 o
  -2  -1   4        543.25        486.46         7.82 o
  -1  -1   4         35.04         59.02         3.35 o
   0  -1   4         53.08         32.51         3.35 o
   2  -1   4       3246.57       3462.00        85.28 o
   3  -1   4       2862.95       3043.42        73.75 o
   4  -1   4       1367.73       1348.38        30.04 o
   5  -1   4       2173.49       2213.65        46.60 o
   6  -1   4        432.80        431.22         8.57 o
   7  -1   4        872.31        906.51        37.83 o
   8  -1   4          6.41          6.43         3.35 o
   9  -1   4        203.32        227.47        10.29 o
  10  -1   4          2.70         -3.35         4.12 o
  11  -1   4        332.89        372.08        19.30 o
  12  -1   4         20.81         13.12        11.06 o
 -13   0   4          2.28         -9.52        12.87 o
 -12   0   4        407.56        392.87        20.00 o
 -11   0   4        306.43        310.59        18.78 o
 -10   0   4        270.16        264.68         9.01 o
  -9   0   4          2.46          0.56         1.72 o
  -8   0   4       1017.99       1036.68        18.90 o
  -7   0   4        170.46        153.34         4.12 o
  -6   0   4        362.81        297.82         5.56 o
  -5   0   4       1271.64       1238.31        18.70 o
  -4   0   4        122.15        129.59         3.99 o
  -3   0   4         37.06         42.26         1.66 o
  -2   0   4       4413.43       4250.07        72.56 o
  -1   0   4        669.36        649.37         9.52 o
   0   0   4        464.95        509.16         8.89 o
   1   0   4       5779.23       5205.02       177.03 o
   2   0   4       1104.62       1032.30        22.36 o
   3   0   4       3156.86       3190.35        48.29 o
   4   0   4       3720.29       3528.56        53.06 o
   5   0   4         53.25         60.05         1.96 o
   6   0   4          3.98          4.80         5.15 o
   7   0   4        387.97        388.48         8.63 o
   8   0   4        412.37        451.41        16.60 o
   9   0   4          5.59         15.70         4.37 o
  10   0   4        584.37        629.14        23.93 o
  11   0   4         26.21         31.39        11.84 o
  12   0   4         32.73         31.91        11.58 o
 -13   1   4         47.67         60.73        14.92 o
 -12   1   4         62.53         68.61        15.82 o
 -11   1   4       1202.96       1257.13        31.82 o
 -10   1   4          4.43          4.53         2.45 o
  -9   1   4         39.51         47.06         2.82 o
  -8   1   4         80.79         70.12         3.99 o
  -7   1   4        127.14        110.11         3.26 o
  -6   1   4       2913.11       3156.08        41.07 o
  -5   1   4       1330.62       1400.42        30.11 o
  -4   1   4        127.97        155.20         7.08 o
  -3   1   4        269.02        225.02         3.95 o
  -2   1   4        599.51        560.07         8.57 o
  -1   1   4       1927.36       1888.68        25.08 o
   0   1   4         11.69          8.86         0.99 o
   1   1   4         18.66         35.00         3.47 o
   2   1   4        810.70        946.76        27.02 o
   3   1   4       2109.03       2194.70        38.79 o
   4   1   4       1165.83       1246.34        20.30 o
   5   1   4        475.55        427.63         8.49 o
   6   1   4         79.17         62.96         3.60 o
   7   1   4        303.58        317.29         7.33 o
   8   1   4         24.29         16.36         4.63 o
   9   1   4        276.07        266.84        12.09 o
  10   1   4          4.63          5.92         5.15 o
  11   1   4         56.94         50.95        11.32 o
 -13   2   4         29.90         36.80        10.29 o
 -12   2   4         67.82         62.39         8.00 o
 -11   2   4         77.31         75.82         6.30 o
 -10   2   4        816.96        815.66        22.38 o
  -9   2   4       1403.21       1412.19        33.06 o
  -8   2   4         56.26         80.57         3.26 o
  -7   2   4        209.57        203.76         4.62 o
  -6   2   4         32.07         40.64         5.53 o
  -5   2   4        611.09        663.86        15.57 o
  -4   2   4       1443.35       1342.31        20.33 o
  -3   2   4       1184.17       1234.91        29.59 o
  -2   2   4         17.45         19.98         1.71 o
  -1   2   4        327.06        378.54        15.18 o
   0   2   4       2293.06       2264.97        80.03 o
   1   2   4         29.74         33.06         1.56 o
   2   2   4       6193.66       5813.68        96.70 o
   3   2   4        137.24        130.35         6.18 o
   4   2   4        141.93        159.51         7.51 o
   5   2   4        186.22        167.58         8.64 o
   6   2   4       1659.87       1696.98        48.43 o
   7   2   4         22.31         17.56         7.85 o
   8   2   4        591.36        572.27        28.82 o
   9   2   4        111.42        105.24        11.58 o
  10   2   4        285.59        332.71        22.64 o
  11   2   4         39.64         49.15        10.81 o
 -13   3   4        305.93        313.92        29.33 o
 -12   3   4         75.17         72.98         6.81 o
 -11   3   4        261.23        264.11        12.48 o
 -10   3   4         25.83         20.70         3.26 o
  -9   3   4         53.72         60.65         5.15 o
  -8   3   4        894.31        867.33        30.75 o
  -7   3   4       3004.47       2995.66        47.48 o
  -6   3   4         36.37         37.11         2.45 o
  -5   3   4       2074.68       2115.65        33.32 o
  -4   3   4          0.36          1.66         2.19 o
  -3   3   4       1226.57       1167.46        28.30 o
  -2   3   4       2410.64       2385.66        37.37 o
  -1   3   4      12880.54      11890.27       272.24 o
   0   3   4        202.34        245.76         7.28 o
   1   3   4        248.83        288.27         5.81 o
   2   3   4        405.57        364.02         6.69 o
   3   3   4       4066.40       3991.47       132.52 o
   4   3   4        492.23        538.64        24.44 o
   5   3   4       2187.20       2192.19        48.96 o
   6   3   4         15.89         19.61         7.72 o
   7   3   4        474.47        432.55        22.39 o
   8   3   4         22.88         20.59         7.98 o
   9   3   4        556.37        692.43        33.71 o
  10   3   4          1.52          5.40         8.75 o
  11   3   4         79.43         75.14        13.38 o
 -13   4   4         71.10         96.75        17.75 o
 -12   4   4        148.43        141.60         8.14 o
 -11   4   4        195.99        201.22        11.58 o
 -10   4   4        229.19        229.58         9.52 o
  -9   4   4        611.92        594.07        14.46 o
  -8   4   4       2278.02       2273.37        52.11 o
  -7   4   4        316.68        329.97         9.26 o
  -6   4   4        996.19        997.40        17.92 o
  -5   4   4       1154.61       1141.60        19.78 o
  -4   4   4       1244.55       1109.84        19.16 o
  -3   4   4       1678.38       1726.42        28.67 o
  -2   4   4       8654.76       9007.26       151.05 o
  -1   4   4        142.25        185.54        18.14 o
   0   4   4       3021.73       2949.43       123.13 o
   1   4   4        384.80        372.86         8.46 o
   2   4   4       4123.94       4239.41        65.94 o
   3   4   4        146.98        146.02         8.62 o
   4   4   4       2040.49       2055.14        44.73 o
   5   4   4          1.51          0.77         6.69 o
   6   4   4       1722.97       1803.34        42.78 o
   7   4   4        274.09        302.82        13.01 o
   8   4   4        533.81        536.14        23.38 o
   9   4   4         14.03          1.80         8.49 o
  10   4   4        776.16        746.99        51.21 o
 -13   5   4          4.37         10.99         8.04 o
 -12   5   4          0.04          5.95         5.47 o
 -11   5   4          6.74         14.37        12.35 o
 -10   5   4        190.79        182.35        25.99 o
  -9   5   4        204.07        201.64         8.41 o
  -8   5   4         11.65          8.79         3.99 o
  -7   5   4        196.91        191.33         6.69 o
  -6   5   4         54.12         67.03         8.62 o
  -5   5   4       1921.71       1782.39        30.54 o
  -4   5   4        566.21        594.07        11.62 o
  -3   5   4       2531.90       2674.92       111.42 o
  -2   5   4        296.70        438.62        20.46 o
  -1   5   4        601.73        637.60        13.64 o
   0   5   4        476.26        477.32        13.77 o
   1   5   4       2142.60       2224.19        66.26 o
   2   5   4         18.16         22.17         2.84 o
   3   5   4        721.87        754.24        30.11 o
   4   5   4        299.89        311.57         7.36 o
   5   5   4       1181.60       1168.68        21.93 o
   6   5   4        153.56        150.83         6.57 o
   7   5   4         67.12         61.08         6.70 o
   8   5   4         11.13         19.94         5.82 o
   9   5   4        105.27         82.84         9.12 o
  10   5   4          0.16         -9.26         9.26 o
 -13   6   4         54.94         45.80         9.01 o
 -12   6   4        169.24        165.39        31.52 o
 -11   6   4        489.94        525.17        25.35 o
 -10   6   4        696.64        695.85        53.39 o
  -9   6   4        287.29        263.68         9.85 o
  -8   6   4        108.67        107.35         6.56 o
  -7   6   4         20.71         36.62         3.58 o
  -6   6   4        201.91        198.28         6.99 o
  -5   6   4        154.18        130.34         4.99 o
  -4   6   4        490.41        588.85        14.46 o
  -3   6   4        115.71        112.52         4.63 o
  -2   6   4       4313.60       4412.13        78.49 o
  -1   6   4        466.82        566.38        33.45 o
   0   6   4       1445.95       1512.90        29.66 o
   1   6   4        597.21        650.75        16.73 o
   2   6   4        812.19        821.47        40.40 o
   3   6   4        117.24        112.53        10.29 o
   4   6   4        233.84        242.99        13.77 o
   5   6   4         80.09         73.18         3.55 o
   6   6   4        384.04        352.28        40.66 o
   7   6   4        407.72        451.18        29.85 o
   8   6   4        161.75        160.65        10.46 o
   9   6   4          0.08         -6.80         6.80 o
 -13   7   4        660.41        592.08        28.82 o
 -12   7   4          4.54         19.81         9.26 o
 -11   7   4         94.61         62.52         8.75 o
 -10   7   4         44.30         37.98         5.91 o
  -9   7   4         70.32         78.23        19.56 o
  -8   7   4       1401.04       1391.27        41.85 o
  -7   7   4       2128.56       2109.02        44.02 o
  -6   7   4        524.09        506.08        11.99 o
  -5   7   4         15.95         21.30         3.63 o
  -4   7   4       1564.32       1654.08        33.26 o
  -3   7   4       1904.20       1909.24        37.17 o
  -2   7   4        969.64       1001.90        21.75 o
  -1   7   4       3659.06       3671.11        79.25 o
   0   7   4        590.59        587.71        16.73 o
   1   7   4        126.07        156.45         6.95 o
   2   7   4        704.47        705.30        19.81 o
   3   7   4       1288.38       1341.35        38.34 o
   4   7   4          7.69         11.37         1.98 o
   5   7   4       1188.20       1206.39        22.14 o
   6   7   4         70.76         51.58        12.61 o
   7   7   4         24.82         46.88         6.91 o
   8   7   4         54.14         37.04         7.08 o
   9   7   4        124.22         80.28        13.12 o
 -13   8   4          2.36          5.40        11.06 o
 -12   8   4         37.71         47.09        12.35 o
 -11   8   4         76.10         77.97        12.09 o
 -10   8   4       1209.82       1329.55        59.44 o
  -9   8   4         38.83         24.89         9.39 o
  -8   8   4        153.45        171.37        14.15 o
  -7   8   4        625.95        599.38        21.37 o
  -6   8   4       1352.56       1392.17        80.15 o
  -5   8   4        425.03        419.94        16.28 o
  -4   8   4        567.78        521.34        25.35 o
  -3   8   4          4.46         12.35         4.89 o
  -2   8   4        762.06        853.51        23.93 o
  -1   8   4         33.35         21.87         3.60 o
   0   8   4       1759.25       1685.16        49.92 o
   1   8   4          0.53          2.83         4.63 o
   2   8   4         76.11         82.60         7.46 o
   3   8   4         11.11          9.26         4.37 o
   4   8   4          2.27          8.29         2.34 o
   5   8   4        453.68        478.22        14.54 o
   6   8   4        427.38        532.13        22.90 o
   7   8   4         11.48         16.73         6.43 o
   8   8   4         35.68         23.67        13.12 o
 -12   9   4          0.06          3.35        10.29 o
 -11   9   4        147.62        183.47        19.04 o
 -10   9   4          0.16         11.58         9.01 o
  -9   9   4        608.69        655.90        36.28 o
  -8   9   4         19.80         24.96         8.49 o
  -7   9   4       1098.34       1052.93        48.38 o
  -6   9   4        429.35        402.44        22.90 o
  -5   9   4        582.57        593.63        29.33 o
  -4   9   4         32.67         23.93         7.98 o
  -3   9   4       1245.84       1237.69        58.15 o
  -2   9   4        135.54        144.87        13.38 o
  -1   9   4        880.19        857.89        31.91 o
   0   9   4          3.40         11.32         5.66 o
   1   9   4        278.44        250.37        13.64 o
   2   9   4         22.32         19.30         5.15 o
   3   9   4        102.25        110.13         9.01 o
   4   9   4         49.63         51.70         4.45 o
   5   9   4        763.96        733.61        43.74 o
   6   9   4          0.57         12.09         6.18 o
   7   9   4        115.57         81.57        16.47 o
 -12  10   4        127.79        140.49        20.59 o
 -11  10   4         51.09         59.95        13.38 o
 -10  10   4        287.57        320.36        23.93 o
  -9  10   4          4.11         -7.72         9.01 o
  -8  10   4        740.67        760.88        39.11 o
  -7  10   4        296.03        316.50        21.87 o
  -6  10   4        707.78        816.20        39.11 o
  -5  10   4        272.26        327.56        21.61 o
  -4  10   4         85.29         54.04        10.81 o
  -3  10   4        710.45        724.08        32.68 o
  -2  10   4       1493.36       1476.99        68.45 o
  -1  10   4          0.15         -6.95         6.95 o
   0  10   4        596.96        598.00        32.42 o
   1  10   4         75.31         89.03        11.84 o
   2  10   4        139.66        141.78        15.95 o
   3  10   4         75.57         59.18        12.87 o
   4  10   4        778.29        797.16        31.91 o
   5  10   4          2.81         -0.26         6.18 o
   6  10   4        125.37         91.35        14.41 o
 -11  11   4        796.95        793.82        56.87 o
 -10  11   4        129.06        125.31        16.73 o
  -9  11   4        435.25        428.94        31.39 o
  -8  11   4         22.17         11.06        10.04 o
  -7  11   4        376.67        355.35        24.70 o
  -6  11   4         57.38         82.86        13.90 o
  -5  11   4        718.94        792.53        37.57 o
  -4  11   4        126.21        120.68        15.44 o
  -3  11   4        214.05        232.36        18.27 o
  -2  11   4         26.25         36.02        11.32 o
  -1  11   4       1089.95       1145.31        59.18 o
   0  11   4         85.76         81.83        13.38 o
   1  11   4        834.78        848.37        42.97 o
   2  11   4         17.69         32.68        11.32 o
   3  11   4        224.18        192.33        24.32 o
   4  11   4         10.42         -2.83         7.20 o
   5  11   4         44.47         46.57        13.38 o
 -10  12   4        383.80        332.19        28.56 o
  -9  12   4         81.02         38.08        12.61 o
  -8  12   4         23.44         36.54        12.35 o
  -7  12   4          2.89          5.40        10.55 o
  -6  12   4        404.46        379.28        26.25 o
  -5  12   4          6.44          3.60        10.55 o
  -4  12   4        347.56        316.24        25.47 o
  -3  12   4         38.35         53.01        11.32 o
  -2  12   4        307.62        299.51        23.67 o
  -1  12   4        359.33        340.69        26.76 o
   0  12   4       1158.61       1070.43        59.18 o
   1  12   4         41.50         35.25        14.15 o
   2  12   4         72.46         41.94        10.29 o
   3  12   4          7.58         19.56        12.09 o
   4  12   4          2.85         25.73        14.15 o
  -9  13   4         41.00         64.59        16.21 o
  -8  13   4         43.12         55.07        15.18 o
  -7  13   4        186.35        222.58        24.96 o
  -6  13   4        256.74        285.36        25.73 o
  -5  13   4         31.73         27.53        13.12 o
  -4  13   4         49.42         31.91        10.81 o
  -3  13   4        527.07        592.34        36.80 o
  -2  13   4         18.26         16.47         9.26 o
  -1  13   4        160.57        107.30        18.78 o
   0  13   4         44.45         42.46        11.58 o
   1  13   4          6.75         26.25        12.87 o
   2  13   4          0.08         20.33        13.38 o
   3  13   4         61.83         60.98        16.73 o
  -7  14   4          0.12         -5.15        14.41 o
  -6  14   4        629.44        689.86        48.63 o
  -5  14   4          0.23         12.61        10.29 o
  -4  14   4        231.83        214.60        22.39 o
  -3  14   4          1.45         22.13        10.04 o
  -2  14   4         25.72          4.37        15.44 o
  -1  14   4         63.72         51.21        16.21 o
   0  14   4        283.41        305.18        30.11 o
  -1 -14   5        131.23        143.76        12.91 o
   0 -14   5          9.86        -11.58        11.58 o
   1 -14   5         18.91        -10.81        11.58 o
   2 -14   5          0.74         -3.86         8.49 o
   3 -14   5         73.87         69.22        15.18 o
   4 -14   5         76.03         84.40        16.73 o
   5 -14   5         20.53          2.06        16.21 o
  -4 -13   5        175.94        152.59        17.50 o
  -3 -13   5         16.59         32.94        12.35 o
  -2 -13   5         23.75         12.48         7.33 o
  -1 -13   5         10.74          6.72         6.81 o
   0 -13   5         77.86         73.08        13.38 o
   1 -13   5        205.69        231.58        21.61 o
   2 -13   5         49.62         35.51        11.84 o
   3 -13   5          9.86         25.99        11.84 o
   4 -13   5         28.96          7.46        11.32 o
   5 -13   5          2.18         -2.06        12.35 o
   6 -13   5        506.68        441.04        34.99 o
   7 -13   5          4.03         18.78        14.92 o
  -5 -12   5        229.16        233.64        22.90 o
  -4 -12   5         32.83         27.53        11.06 o
  -3 -12   5         17.77          6.36         5.93 o
  -2 -12   5          4.89         10.03         5.35 o
  -1 -12   5        219.12        165.20        15.44 o
   0 -12   5        120.28         96.24        14.67 o
   1 -12   5        692.54        665.16        38.08 o
   2 -12   5         19.38         30.11        10.81 o
   3 -12   5        214.22        218.20        20.07 o
   4 -12   5         84.42         79.25        12.35 o
   5 -12   5        653.53        684.20        39.63 o
   6 -12   5         30.17         36.54        15.18 o
   7 -12   5        294.99        278.93        25.73 o
   8 -12   5         28.99         35.25        12.35 o
  -7 -11   5         14.33         13.21         7.04 o
  -6 -11   5         39.25          6.43        10.04 o
  -5 -11   5          5.87          9.52         9.52 o
  -4 -11   5        183.90        160.57        10.01 o
  -3 -11   5         84.45         67.92        11.97 o
  -2 -11   5        102.01         95.12         9.78 o
  -1 -11   5         53.48         58.67         9.78 o
   0 -11   5        136.39        135.61        13.38 o
   1 -11   5         54.17         59.95        10.55 o
   2 -11   5        625.99        698.35        34.99 o
   3 -11   5        432.64        498.93        27.28 o
   4 -11   5        898.72        983.20        50.43 o
   5 -11   5        118.24         83.88        14.15 o
   6 -11   5          8.55          2.83        10.55 o
   7 -11   5          4.20         41.69        12.61 o
   8 -11   5        211.03        205.85        20.07 o
   9 -11   5        124.19        124.28        16.21 o
  -8 -10   5         21.61          6.56         6.82 o
  -7 -10   5        175.67        149.00        38.34 o
  -6 -10   5         35.07         42.71        10.04 o
  -5 -10   5        660.92        701.96        38.60 o
  -4 -10   5         42.68         58.48         7.72 o
  -3 -10   5          4.10          8.10         6.30 o
  -2 -10   5         74.09         57.55         5.06 o
  -1 -10   5       1345.70       1302.61        65.23 o
   0 -10   5        125.94        150.79        12.61 o
   1 -10   5       1302.69       1343.44        55.58 o
   2 -10   5         55.92         44.26         9.01 o
   3 -10   5         19.13          8.23         8.75 o
   4 -10   5        195.44        213.57        16.21 o
   5 -10   5        109.25         98.04        12.09 o
   6 -10   5       1135.15       1331.09        64.07 o
   7 -10   5        788.24        794.85        41.43 o
   8 -10   5          0.09          1.80        11.84 o
   9 -10   5         67.63         56.09        14.41 o
  10 -10   5         19.94         38.34        15.70 o
  -9  -9   5         31.19         27.22         8.66 o
  -8  -9   5        113.00         89.00         9.95 o
  -7  -9   5         11.79         15.52         7.11 o
  -6  -9   5        496.59        543.45        32.16 o
  -5  -9   5         58.34         58.91         5.33 o
  -4  -9   5       1431.20       1456.41        40.66 o
  -3  -9   5        257.93        260.76        16.08 o
  -2  -9   5         15.96         22.21         5.66 o
  -1  -9   5        116.22        132.21         8.00 o
   0  -9   5       1707.09       1726.49        77.84 o
   1  -9   5        580.40        533.14        20.11 o
   2  -9   5        272.03        231.58        15.18 o
   3  -9   5         25.53         22.90         6.18 o
   4  -9   5         69.59         74.88        11.06 o
   5  -9   5         15.90         32.42        10.29 o
   6  -9   5       1872.70       1822.82        79.77 o
   7  -9   5        113.07        105.50        14.92 o
   8  -9   5        300.27        306.46        24.70 o
   9  -9   5         71.40         85.17        15.44 o
  10  -9   5        225.78        204.82        21.61 o
  -9  -8   5         48.62         52.49         8.71 o
  -8  -8   5          0.04          2.00         6.98 o
  -7  -8   5       1214.51       1280.29        64.97 o
  -6  -8   5        163.41        166.23        14.15 o
  -5  -8   5         35.09         35.82         3.73 o
  -4  -8   5          0.43          2.38         5.40 o
  -3  -8   5        177.73        198.27         7.11 o
  -2  -8   5        758.99        760.49        46.45 o
  -1  -8   5       1014.33        947.26        31.14 o
   0  -8   5        125.26        101.08         6.96 o
   1  -8   5         59.24         59.03         5.61 o
   2  -8   5         66.47         41.67         5.68 o
   3  -8   5       1551.84       1572.71        61.50 o
   4  -8   5         33.07         21.36         8.49 o
   5  -8   5         42.80         32.94         9.01 o
   6  -8   5         32.12         18.53         8.49 o
   7  -8   5        668.94        628.88        32.94 o
   8  -8   5         68.41         61.50        10.55 o
   9  -8   5        527.05        512.31        34.48 o
  10  -8   5         68.89         69.99        13.12 o
  11  -8   5          2.71        -12.35        12.35 o
 -10  -7   5        150.17        128.40        17.24 o
  -9  -7   5         19.58          8.23        12.09 o
  -8  -7   5        509.37        471.68        29.33 o
  -7  -7   5        432.99        391.48        17.10 o
  -6  -7   5        253.34        241.13        11.71 o
  -5  -7   5          7.58          2.38         3.73 o
  -4  -7   5       1036.72       1032.79        22.51 o
  -3  -7   5        860.57        851.54        26.25 o
  -2  -7   5        230.14        253.12         8.11 o
  -1  -7   5         31.28         20.06         3.81 o
   0  -7   5       1620.99       1648.13        44.06 o
   1  -7   5        164.44        186.18         9.91 o
   2  -7   5        373.06        384.64        13.63 o
   3  -7   5        169.76        147.02         7.97 o
   4  -7   5          4.49          9.01         6.95 o
   5  -7   5        793.84        830.10        34.48 o
   6  -7   5       1817.06       1765.18        72.05 o
   7  -7   5          1.04         16.73         5.66 o
   8  -7   5        123.54        136.12        14.41 o
   9  -7   5          1.73         -9.26         9.26 o
  10  -7   5         79.10         63.56        11.84 o
  11  -7   5          1.52         -0.51         9.01 o
 -11  -6   5         80.78        109.36        20.07 o
 -10  -6   5          1.36          6.69         6.69 o
  -9  -6   5        135.55         88.00        13.38 o
  -8  -6   5         12.78         22.20         6.42 o
  -7  -6   5        649.70        653.53        39.50 o
  -6  -6   5         62.74         51.98         8.23 o
  -5  -6   5        421.32        420.38        31.65 o
  -4  -6   5         38.65         31.56        10.94 o
  -3  -6   5        438.17        440.78        10.18 o
  -2  -6   5         13.60         13.38         2.60 o
  -1  -6   5        960.40        937.91        20.70 o
   0  -6   5        339.64        266.46         9.90 o
   1  -6   5       2197.04       2178.81        55.77 o
   2  -6   5         53.63         64.33         7.72 o
   3  -6   5         57.96         65.57         5.89 o
   4  -6   5        826.62        844.66        27.37 o
   5  -6   5        679.47        636.60        31.39 o
   6  -6   5        487.64        487.61        24.44 o
   7  -6   5        270.60        282.53        12.87 o
   8  -6   5         19.22         17.75         5.66 o
   9  -6   5         33.89         35.51        11.58 o
  10  -6   5         32.20         54.55        14.15 o
  11  -6   5        136.84        120.42        16.98 o
 -11  -5   5          4.19        -13.38        13.38 o
 -10  -5   5        149.91        156.45        12.09 o
  -9  -5   5        138.83        143.84        10.04 o
  -8  -5   5        856.90        893.66        41.94 o
  -7  -5   5         93.40        101.92         9.91 o
  -6  -5   5        335.99        298.76        13.33 o
  -5  -5   5        141.34        118.41         7.25 o
  -4  -5   5        347.70        365.54        16.85 o
  -3  -5   5        880.89        877.89        16.87 o
  -2  -5   5       3220.97       3217.20        65.16 o
  -1  -5   5        255.62        275.62         8.03 o
   0  -5   5       1521.65       1547.55        39.75 o
   1  -5   5         18.25         14.40         3.63 o
   2  -5   5       2547.11       2452.88        99.97 o
   3  -5   5       1717.54       1626.80        43.76 o
   4  -5   5        891.63        932.44        36.92 o
   5  -5   5        438.71        417.62        22.39 o
   6  -5   5         50.85         64.59         9.78 o
   7  -5   5        174.19        139.72         9.26 o
   8  -5   5       1231.35       1219.67        37.05 o
   9  -5   5        447.21        466.51        32.16 o
  10  -5   5        297.70        285.88        24.44 o
  11  -5   5         11.26         14.92        11.58 o
 -12  -4   5         73.96         72.31        18.78 o
 -11  -4   5        118.02         91.60        16.98 o
 -10  -4   5          9.93         -4.12         5.40 o
  -9  -4   5        800.70        723.31        25.47 o
  -8  -4   5         24.01         19.56         4.89 o
  -7  -4   5        905.54        968.14        31.03 o
  -6  -4   5        132.46        141.78        12.48 o
  -5  -4   5        726.13        726.26        18.73 o
  -4  -4   5        511.57        511.57        12.08 o
  -3  -4   5       2777.80       2745.71        47.45 o
  -2  -4   5          7.82          4.92         1.67 o
  -1  -4   5       3722.99       3670.60        76.29 o
   0  -4   5        159.95        174.17         7.20 o
   1  -4   5       3660.44       3752.85        91.04 o
   2  -4   5         32.37         42.44         4.09 o
   3  -4   5       1305.15       1276.03        36.20 o
   4  -4   5        180.57        198.59        10.81 o
   5  -4   5       2174.73       2106.40       102.41 o
   6  -4   5         19.67         23.67         7.46 o
   7  -4   5        423.23        471.40        16.73 o
   8  -4   5         41.62         47.09         5.15 o
   9  -4   5       1514.14       1330.32        66.64 o
  10  -4   5          0.47         13.38         9.78 o
  11  -4   5        317.06        303.37        17.24 o
  12  -4   5          1.86         20.07        13.38 o
 -12  -3   5        377.79        420.20        32.94 o
 -11  -3   5         87.09        101.64         8.75 o
 -10  -3   5        160.23        173.17        10.55 o
  -9  -3   5          0.90         10.04         5.15 o
  -8  -3   5         31.31         23.67         5.15 o
  -7  -3   5         99.57         98.04         5.92 o
  -6  -3   5       2917.46       2895.45        52.60 o
  -5  -3   5        369.72        394.67        10.05 o
  -4  -3   5        264.87        271.00         8.32 o
  -3  -3   5        120.76        114.08        12.99 o
  -2  -3   5        270.58        299.77         6.64 o
  -1  -3   5        554.41        520.98        12.03 o
   0  -3   5       1949.00       1716.96        36.27 o
   1  -3   5        206.39        265.73         9.28 o
   2  -3   5          3.22         13.33         6.43 o
   3  -3   5        409.18        413.63        13.37 o
   4  -3   5        411.57        448.88        19.94 o
   5  -3   5         41.27         58.94         5.61 o
   6  -3   5       3483.30       3515.70       116.56 o
   7  -3   5          5.49          7.46         3.35 o
   8  -3   5        151.02        102.15         5.92 o
   9  -3   5         68.79         88.26         7.46 o
  10  -3   5        172.46        168.80        11.84 o
  11  -3   5         61.10         32.94        10.55 o
  12  -3   5        353.39        353.55        32.94 o
 -12  -2   5         26.56         30.59        16.21 o
 -11  -2   5          5.09         -4.38         4.43 o
 -10  -2   5         41.85         53.20         5.52 o
  -9  -2   5        886.35        928.02        25.99 o
  -8  -2   5         64.86         77.45         5.61 o
  -7  -2   5        962.48       1004.95        21.94 o
  -6  -2   5        248.68        237.84         6.52 o
  -5  -2   5        280.13        298.51         7.14 o
  -4  -2   5        654.95        679.63        15.70 o
  -3  -2   5       3157.58       2969.16        44.50 o
  -2  -2   5        874.23        955.49        16.51 o
  -1  -2   5         48.44         59.68         4.12 o
   0  -2   5       4198.78       4173.20        80.98 o
   1  -2   5        938.04        898.28        19.52 o
   2  -2   5         16.29         26.77         3.82 o
   3  -2   5       2747.83       2553.98       165.32 o
   4  -2   5        240.21        266.55        11.08 o
   5  -2   5       1481.44       1532.84        41.33 o
   6  -2   5       1248.43       1166.51        30.70 o
   7  -2   5         53.17         59.70         3.60 o
   8  -2   5          3.31          2.57         3.35 o
   9  -2   5       1190.60       1264.45        39.37 o
  10  -2   5          1.18         -1.80         4.37 o
  11  -2   5        115.39         83.88        15.18 o
  12  -2   5          8.00         21.10        11.84 o
 -13  -1   5          2.69         -1.30        27.53 o
 -12  -1   5        105.85         99.42        33.19 o
 -11  -1   5          3.06         -2.84         5.06 o
 -10  -1   5        256.03        253.50        10.81 o
  -9  -1   5        209.53        209.25         9.04 o
  -8  -1   5        390.43        434.44        22.90 o
  -7  -1   5          0.44          2.97         2.38 o
  -6  -1   5        140.79        129.40        14.15 o
  -5  -1   5          0.64          5.88         6.69 o
  -4  -1   5        983.91        933.58        43.36 o
  -3  -1   5       1130.99       1031.38        44.77 o
  -2  -1   5       3729.78       3599.12        50.21 o
  -1  -1   5        471.45        486.67         9.09 o
   0  -1   5       3979.94       3837.96        64.93 o
   1  -1   5       1633.31       1670.37        35.84 o
   2  -1   5       1757.31       1653.86        34.17 o
   3  -1   5         13.44         17.54         3.21 o
   4  -1   5       2198.55       2165.66        45.82 o
   5  -1   5        850.09        836.72        43.87 o
   6  -1   5       1792.12       1779.89        29.43 o
   7  -1   5          4.56          4.89         2.83 o
   8  -1   5        555.38        547.57        16.47 o
   9  -1   5         14.81         26.25         4.37 o
  10  -1   5        249.28        251.40        13.12 o
  11  -1   5          6.04          3.35        10.04 o
 -13   0   5          3.13          6.69        14.67 o
 -12   0   5         38.42         34.28         6.44 o
 -11   0   5        708.04        752.31        24.62 o
 -10   0   5        329.30        322.92         7.46 o
  -9   0   5         76.10         78.40         2.82 o
  -8   0   5        488.15        472.22         8.83 o
  -7   0   5        364.87        379.34         6.98 o
  -6   0   5        210.07        177.28         3.76 o
  -5   0   5       1726.34       1633.44        25.86 o
  -4   0   5         11.31         10.84         2.70 o
  -3   0   5        172.95        179.01         3.89 o
  -2   0   5        111.19        130.16         2.60 o
  -1   0   5       8131.17       7774.77       103.98 o
   0   0   5         52.75         33.04         1.48 o
   1   0   5       7378.17       7042.59       178.32 o
   2   0   5        723.88        746.97        14.64 o
   3   0   5        253.48        264.71         6.05 o
   4   0   5        747.39        864.35        33.71 o
   5   0   5       2330.52       2348.29        36.45 o
   6   0   5         15.82         16.08         2.39 o
   7   0   5        587.83        626.98        13.80 o
   8   0   5          5.78         13.36         2.32 o
   9   0   5        329.04        358.70        14.41 o
  10   0   5         14.48         -1.54         9.01 o
  11   0   5        232.30        226.95        21.10 o
 -13   1   5        142.27        126.60        19.30 o
 -12   1   5        151.03        131.38        11.28 o
 -11   1   5         76.92         97.58        19.94 o
 -10   1   5         63.21         47.12         3.70 o
  -9   1   5        240.24        229.71         6.66 o
  -8   1   5        805.06        828.15        14.20 o
  -7   1   5         30.12         32.87         2.44 o
  -6   1   5         27.22         15.95         2.70 o
  -5   1   5        221.24        271.54         5.66 o
  -4   1   5        656.59        582.06        16.47 o
  -3   1   5       1297.76       1201.96        17.17 o
  -2   1   5       2176.99       2175.20        31.36 o
  -1   1   5        889.92        915.30        14.12 o
   0   1   5       3527.04       3667.77        54.51 o
   1   1   5        390.64        459.26         9.91 o
   2   1   5        769.57        819.90        25.99 o
   3   1   5          1.24          2.83         5.02 o
   4   1   5        499.90        488.21        25.99 o
   5   1   5         64.02         46.13         3.70 o
   6   1   5        977.75        990.97        59.95 o
   7   1   5         14.31          9.01         4.89 o
   8   1   5        509.83        524.15        19.30 o
   9   1   5          2.07          9.78         7.20 o
  10   1   5        387.70        355.09        26.50 o
  11   1   5        153.02        138.44        19.04 o
 -13   2   5        112.92         69.22        16.73 o
 -12   2   5          4.88          5.15         8.49 o
 -11   2   5        296.76        331.62        11.65 o
 -10   2   5        173.53        153.74         6.09 o
  -9   2   5        460.42        437.95        11.18 o
  -8   2   5        261.36        249.89         7.33 o
  -7   2   5        297.70        279.16         5.68 o
  -6   2   5          6.69          7.63         1.54 o
  -5   2   5        141.06        132.86         7.59 o
  -4   2   5        260.32        297.68         6.14 o
  -3   2   5       5838.80       5774.39        78.81 o
  -2   2   5         61.36         67.34         2.27 o
  -1   2   5       1263.11       1374.44        22.50 o
   0   2   5       1258.63       1355.89        23.03 o
   1   2   5       1011.45       1056.27        29.08 o
   2   2   5        967.81       1050.15        23.32 o
   3   2   5       2830.34       2813.28       123.00 o
   4   2   5         84.46        104.81         6.44 o
   5   2   5        137.86        162.73        21.49 o
   6   2   5        562.31        498.42        26.76 o
   7   2   5       2175.93       2182.80        82.86 o
   8   2   5        339.44        288.71        19.30 o
   9   2   5        392.11        397.29        26.50 o
  10   2   5         13.26          1.03         9.52 o
  11   2   5          4.53         20.07        11.84 o
 -13   3   5         14.69         -9.01        14.15 o
 -12   3   5        453.28        442.71        28.30 o
 -11   3   5        126.55        130.04         6.62 o
 -10   3   5         71.94         70.09        10.42 o
  -9   3   5         24.66         22.65         3.09 o
  -8   3   5        399.28        369.95         8.40 o
  -7   3   5          1.73         13.14         2.57 o
  -6   3   5       5312.31       5388.15        82.82 o
  -5   3   5       1758.98       1819.83        29.90 o
  -4   3   5        973.94       1000.23        18.00 o
  -3   3   5       3037.39       2969.63        46.56 o
  -2   3   5        292.86        335.01         6.27 o
  -1   3   5         15.54         15.51         1.38 o
   0   3   5      10485.65       9949.18       189.65 o
   1   3   5        102.19        115.17         3.19 o
   2   3   5        920.89        998.58        28.18 o
   3   3   5        237.44        208.91        10.42 o
   4   3   5       1713.64       1726.97        48.41 o
   5   3   5         49.95         42.82         5.01 o
   6   3   5       2429.56       2588.59        91.86 o
   7   3   5          0.73          7.20         7.20 o
   8   3   5         13.25          7.98         8.23 o
   9   3   5          0.15         -4.89         8.23 o
  10   3   5        727.55        755.73        51.46 o
 -13   4   5        230.66        251.64        35.12 o
 -12   4   5         16.59         22.57         4.96 o
 -11   4   5         40.70         38.91         5.33 o
 -10   4   5          3.56          2.47         3.26 o
  -9   4   5        619.48        655.65        18.02 o
  -8   4   5         23.55         24.64         2.84 o
  -7   4   5        561.42        546.61        15.70 o
  -6   4   5         24.13         32.40         2.84 o
  -5   4   5       1265.19       1313.12        79.25 o
  -4   4   5          4.30          4.67         1.96 o
  -3   4   5       2130.54       2003.19        68.45 o
  -2   4   5         53.74         59.14         6.95 o
  -1   4   5        626.16        656.61        18.66 o
   0   4   5         81.81         67.34         3.44 o
   1   4   5       2346.33       2317.85       103.70 o
   2   4   5        757.71        814.98        18.01 o
   3   4   5        182.15        178.61         4.13 o
   4   4   5          3.26          2.60         1.48 o
   5   4   5        526.39        537.10        20.33 o
   6   4   5         52.71         50.43         8.49 o
   7   4   5        481.35        485.81        27.28 o
   8   4   5        356.10        375.68        22.90 o
   9   4   5        165.68        222.58        19.30 o
  10   4   5          5.05         13.90        10.55 o
 -13   5   5          2.54         -5.40        13.38 o
 -12   5   5          5.68         14.58         7.85 o
 -11   5   5        570.33        561.39        18.04 o
 -10   5   5        728.61        723.56        67.67 o
  -9   5   5        142.11        145.04        10.42 o
  -8   5   5       1964.77       1990.54        45.02 o
  -7   5   5         61.43         54.44        11.45 o
  -6   5   5        374.95        395.01         9.31 o
  -5   5   5        618.13        606.49        11.33 o
  -4   5   5        217.19        188.93         5.66 o
  -3   5   5        649.51        609.28        18.14 o
  -2   5   5       3692.34       3517.86        91.09 o
  -1   5   5        624.95        648.45        27.02 o
   0   5   5         91.60        112.03         5.92 o
   1   5   5        101.79        112.42        12.48 o
   2   5   5       1127.47       1193.49        20.92 o
   3   5   5        492.39        492.94         9.81 o
   4   5   5        768.48        784.00        16.73 o
   5   5   5        136.75        117.60         7.33 o
   6   5   5         14.35         26.33         8.36 o
   7   5   5          7.50          8.71         4.39 o
   8   5   5        104.22        105.76        13.12 o
   9   5   5         86.14        118.11        15.70 o
 -13   6   5        335.73        329.43        44.90 o
 -12   6   5         28.27         26.84        14.67 o
 -11   6   5        347.40        346.88        23.29 o
 -10   6   5          0.02          4.18         5.31 o
  -9   6   5         69.31         64.62         7.46 o
  -8   6   5         33.13         29.28         4.70 o
  -7   6   5        504.39        489.34        29.85 o
  -6   6   5        187.63        173.25         6.82 o
  -5   6   5       1486.52       1442.96        24.66 o
  -4   6   5        112.91        142.44         5.11 o
  -3   6   5        798.10        881.89        18.90 o
  -2   6   5         97.05        104.34        14.15 o
  -1   6   5       1663.25       1708.19        68.83 o
   0   6   5        235.56        229.77         7.59 o
   1   6   5       1168.21       1210.85        24.73 o
   2   6   5        420.26        406.00        15.31 o
   3   6   5         69.56         77.37         5.15 o
   4   6   5          0.32          6.07         3.60 o
   5   6   5       2293.94       2505.79        72.31 o
   6   6   5          0.09          2.00         4.08 o
   7   6   5        106.76         96.28         7.88 o
   8   6   5          6.44          1.50         4.45 o
   9   6   5          9.66         -0.26         9.52 o
 -13   7   5         42.44         39.11         9.26 o
 -12   7   5         86.60         94.02        11.31 o
 -11   7   5         58.26         72.72         8.34 o
 -10   7   5        680.40        684.46        33.97 o
  -9   7   5          1.43          9.27         5.66 o
  -8   7   5        403.64        415.98        16.95 o
  -7   7   5          2.18          6.84         3.86 o
  -6   7   5       1127.46       1111.41        23.97 o
  -5   7   5         12.61         13.30         2.76 o
  -4   7   5         40.15         33.20         3.54 o
  -3   7   5        189.78        197.62         8.23 o
  -2   7   5       4925.27       5102.53       174.46 o
  -1   7   5          0.01         -2.71         2.71 o
   0   7   5        447.89        429.72        13.12 o
   1   7   5        169.05        162.62         8.75 o
   2   7   5        114.24        115.12         6.12 o
   3   7   5         31.96         33.35         2.61 o
   4   7   5        413.29        392.51         8.82 o
   5   7   5        494.54        463.80        27.53 o
   6   7   5         69.34         67.31        14.54 o
   7   7   5         11.74         -5.00        13.51 o
   8   7   5          3.05         10.55        10.55 o
 -12   8   5        656.01        650.49        47.35 o
 -11   8   5          2.57         17.47         7.35 o
 -10   8   5          0.05         -2.32         6.24 o
  -9   8   5       1285.83       1306.65        40.94 o
  -8   8   5        151.04        175.57        23.80 o
  -7   8   5        311.37        309.36        14.08 o
  -6   8   5        661.79        597.14        38.08 o
  -5   8   5        427.56        438.46        24.44 o
  -4   8   5        380.92        337.64        14.53 o
  -3   8   5       6250.52       6613.97       166.96 o
  -2   8   5         13.80         15.28         8.11 o
  -1   8   5        158.14        161.85        10.29 o
   0   8   5        390.12        353.29        15.70 o
   1   8   5        269.52        247.02        11.84 o
   2   8   5         27.92         27.79         5.92 o
   3   8   5          7.87         11.25         2.45 o
   4   8   5        201.71        175.60         7.33 o
   5   8   5       1329.45       1405.69        37.50 o
   6   8   5         44.93         45.28         8.88 o
   7   8   5         83.77         56.61         9.88 o
   8   8   5         71.43         84.91        15.44 o
 -12   9   5          2.14         11.84        10.81 o
 -11   9   5         28.14         18.27         7.46 o
 -10   9   5        238.71        253.97        18.78 o
  -9   9   5          1.32          4.37         8.23 o
  -8   9   5        492.04        523.61        20.92 o
  -7   9   5         46.50         43.77         6.89 o
  -6   9   5       1143.60       1185.38        39.21 o
  -5   9   5        235.58        213.40        11.63 o
  -4   9   5         15.29         29.08         8.23 o
  -3   9   5         20.27         19.04         6.18 o
  -2   9   5        932.81        944.86        46.06 o
  -1   9   5        137.95        104.21        10.81 o
   0   9   5        347.86        308.01        23.93 o
   1   9   5          1.61          5.66         4.63 o
   2   9   5         11.61         13.90         5.92 o
   3   9   5          0.04          5.03         4.25 o
   4   9   5        384.99        444.90        18.78 o
   5   9   5        102.65        117.34         9.78 o
   6   9   5        113.85        106.27        14.67 o
   7   9   5         11.94         32.16        15.18 o
 -11  10   5        296.44        315.47        26.25 o
 -10  10   5          2.10        -10.55        10.55 o
  -9  10   5        260.52        244.19        21.10 o
  -8  10   5         51.61         49.40        10.29 o
  -7  10   5       1317.73       1412.15        65.10 o
  -6  10   5        278.05        240.07        19.30 o
  -5  10   5        457.38        465.74        28.56 o
  -4  10   5        448.77        495.85        27.53 o
  -3  10   5        121.21        120.94        13.90 o
  -2  10   5         63.26         43.74        10.81 o
  -1  10   5       1366.59       1413.95        63.56 o
   0  10   5        308.20        317.78        23.16 o
   1  10   5        205.32        213.06        19.56 o
   2  10   5          1.15          1.03         9.78 o
   3  10   5          3.53          9.04         7.20 o
   4  10   5         93.39         94.95        15.95 o
   5  10   5        845.09        889.28        53.52 o
   6  10   5          0.11          5.66        13.64 o
 -11  11   5        146.86        142.55        20.84 o
 -10  11   5        655.96        663.62        46.06 o
  -9  11   5        197.96        205.85        19.56 o
  -8  11   5       1104.06       1104.91        59.95 o
  -7  11   5         69.97         74.62        12.87 o
  -6  11   5         57.51         75.65        11.32 o
  -5  11   5        123.33        100.87        14.15 o
  -4  11   5        978.53       1005.33        50.43 o
  -3  11   5        297.26        229.78        18.78 o
  -2  11   5        810.59        794.33        44.77 o
  -1  11   5        111.76         89.80        14.15 o
   0  11   5        403.96        394.72        29.85 o
   1  11   5         11.76          9.26        10.04 o
   2  11   5        647.69        690.12        40.14 o
   3  11   5          8.07         -5.15        10.55 o
   4  11   5        312.61        302.86        31.39 o
   5  11   5         28.16         -7.20        14.41 o
 -10  12   5          6.59         28.05        15.18 o
  -9  12   5          2.84         -8.49        11.32 o
  -8  12   5         31.59         36.80        13.90 o
  -7  12   5        320.53        340.94        25.73 o
  -6  12   5         23.32         33.97        12.09 o
  -5  12   5        101.75         69.99        15.18 o
  -4  12   5         51.76         78.22        13.64 o
  -3  12   5         66.85         69.99        13.64 o
  -2  12   5          5.75         -6.69         9.26 o
  -1  12   5        368.45        345.06        28.30 o
   0  12   5         27.88         18.27        12.09 o
   1  12   5         51.83         48.38        10.81 o
   2  12   5         17.86         27.53        13.90 o
   3  12   5         77.00         84.66        17.24 o
  -9  13   5        238.90        204.05        24.19 o
  -8  13   5         17.50         22.90        13.64 o
  -7  13   5         22.90         43.49        13.90 o
  -6  13   5        360.17        355.61        30.88 o
  -5  13   5         19.54         15.44        11.58 o
  -4  13   5        119.98        151.56        18.27 o
  -3  13   5        174.75        183.98        20.33 o
  -2  13   5         16.15          3.86         8.75 o
  -1  13   5          5.16         -7.20        12.35 o
   0  13   5        224.43        264.01        25.47 o
   1  13   5         20.89         13.90        13.90 o
   2  13   5         16.76         12.87        11.32 o
  -6  14   5         87.33        123.77        20.33 o
  -5  14   5        377.65        387.00        34.48 o
  -4  14   5          3.36         -6.18         9.01 o
  -3  14   5        322.68        343.26        30.36 o
  -2  14   5         39.40         38.85        15.70 o
  -1  14   5         39.32          9.52        14.41 o
   0 -14   6        135.15        111.98        11.10 o
   1 -14   6          5.76         -4.63        12.09 o
   2 -14   6         20.12         20.59        10.29 o
   3 -14   6          0.73         14.41        13.90 o
   4 -14   6        117.56         70.50        14.92 o
  -3 -13   6        278.76        330.39        30.11 o
  -2 -13   6          1.99        -10.55        10.55 o
  -1 -13   6          1.20          8.85        12.35 o
   0 -13   6         25.86         22.90        11.58 o
   1 -13   6         65.70         80.28        14.41 o
   2 -13   6        335.28        327.30        27.02 o
   3 -13   6        772.37        831.38        50.95 o
   4 -13   6          3.48          7.98        12.61 o
   5 -13   6          3.35         17.24        14.92 o
   6 -13   6        103.49        102.93        17.75 o
  -5 -12   6         15.16         44.52        12.61 o
  -4 -12   6         51.19         23.42        11.58 o
  -3 -12   6         21.88         29.85        11.32 o
  -2 -12   6         65.02         74.26         7.73 o
  -1 -12   6         63.66         65.44        18.91 o
   0 -12   6        637.24        599.29        35.25 o
   1 -12   6         22.78         30.11        10.55 o
   2 -12   6         63.88         56.87        11.84 o
   3 -12   6          0.91          3.35         7.46 o
   4 -12   6        559.34        584.11        37.31 o
   5 -12   6         65.97         74.88        15.18 o
   6 -12   6        314.40        282.27        25.47 o
   7 -12   6          5.67         -6.69        13.90 o
  -6 -11   6          4.75         12.87        10.81 o
  -5 -11   6        123.41        131.49        15.44 o
  -4 -11   6          0.23         -6.95         8.75 o
  -3 -11   6         24.32         28.61         6.24 o
  -2 -11   6         22.30         21.69         5.56 o
  -1 -11   6        365.81        361.34        15.63 o
   0 -11   6         10.90         11.84         8.49 o
   1 -11   6        160.97        154.13        15.44 o
   2 -11   6          0.26         -4.37         8.49 o
   3 -11   6        176.41        163.14        17.50 o
   4 -11   6         77.60         66.64        13.12 o
   5 -11   6        562.98        502.02        32.42 o
   6 -11   6         28.60         25.73        12.35 o
   7 -11   6         52.02         65.87        15.95 o
   8 -11   6          1.21         -4.12         8.75 o
  -8 -10   6        128.89         67.93        18.53 o
  -7 -10   6          2.20          2.32         6.69 o
  -6 -10   6         13.26          7.98         6.43 o
  -5 -10   6         33.09         33.45         8.23 o
  -4 -10   6        289.36        299.17        13.78 o
  -3 -10   6        528.41        515.27        19.28 o
  -2 -10   6        235.36        208.04        15.57 o
  -1 -10   6        230.67        253.17        33.19 o
   0 -10   6        318.52        304.66        18.53 o
   1 -10   6          0.03          2.83         8.23 o
   2 -10   6        148.21        134.83        14.15 o
   3 -10   6         73.16         55.84         9.52 o
   4 -10   6        487.45        539.59        28.56 o
   5 -10   6         80.33         97.01        13.64 o
   6 -10   6         63.15         83.63        14.15 o
   7 -10   6        268.47        266.58        22.39 o
   8 -10   6        684.91        747.76        47.86 o
   9 -10   6          4.81         13.38        13.90 o
  -8  -9   6          1.13         20.07         8.49 o
  -7  -9   6        176.46        154.69        19.04 o
  -6  -9   6        179.15        172.40        16.21 o
  -5  -9   6        548.01        533.16        31.65 o
  -4  -9   6        102.10         90.29         7.59 o
  -3  -9   6          2.22          7.30        10.81 o
  -2  -9   6         37.81         38.72        10.94 o
  -1  -9   6       1248.81       1216.89        30.71 o
   0  -9   6         97.17         80.10        14.67 o
   1  -9   6        712.19        728.72        32.16 o
   2  -9   6        263.35        278.67        16.47 o
   3  -9   6         96.78         98.55        10.29 o
   4  -9   6        231.45        214.60        15.95 o
   5  -9   6        196.26        178.06        14.92 o
   6  -9   6        872.87        987.32        47.60 o
   7  -9   6        509.85        460.08        29.85 o
   8  -9   6          7.35         10.55        11.84 o
   9  -9   6        133.87        107.30        16.47 o
  10  -9   6          0.57         -3.60        12.61 o
  -9  -8   6         78.95         86.65        11.71 o
  -8  -8   6        306.69        325.51        23.67 o
  -7  -8   6         44.84         42.46         8.23 o
  -6  -8   6       1224.66       1348.59        64.07 o
  -5  -8   6          5.13          8.90         7.20 o
  -4  -8   6        100.37        102.23        10.55 o
  -3  -8   6        945.46        960.56        23.55 o
  -2  -8   6       1329.71       1361.14        29.70 o
  -1  -8   6         24.76         27.82         3.70 o
   0  -8   6       1841.00       1862.81        52.11 o
   1  -8   6         19.35         25.08         8.11 o
   2  -8   6          5.91          6.95         6.69 o
   3  -8   6          0.37          2.57         7.46 o
   4  -8   6       1201.76       1270.11        51.98 o
   5  -8   6         51.48         36.28        10.04 o
   6  -8   6       1592.01       1596.64        71.02 o
   7  -8   6        189.79        168.80        16.98 o
   8  -8   6        292.80        269.67        23.67 o
   9  -8   6         47.87         53.26        13.64 o
  10  -8   6        465.24        481.95        32.94 o
 -10  -7   6          0.45         -6.18        10.04 o
  -9  -7   6        318.05        322.42        27.53 o
  -8  -7   6         42.29         47.45         7.62 o
  -7  -7   6        126.95        120.69        12.87 o
  -6  -7   6         15.25         14.67         7.46 o
  -5  -7   6        674.20        700.49        15.75 o
  -4  -7   6         25.01         31.08         2.89 o
  -3  -7   6         57.70         68.13         4.02 o
  -2  -7   6         13.49         12.72         3.86 o
  -1  -7   6         30.98         41.69         3.95 o
   0  -7   6          7.23          3.35         5.15 o
   1  -7   6       1323.92       1270.38        35.60 o
   2  -7   6        713.95        714.01        22.26 o
   3  -7   6        442.74        496.36        23.42 o
   4  -7   6       3230.95       3084.69       107.82 o
   5  -7   6         86.77         89.80        11.06 o
   6  -7   6         24.06         27.53         9.26 o
   7  -7   6       1232.82       1200.89        49.15 o
   8  -7   6        180.85        194.27        15.95 o
   9  -7   6        273.64        249.60        21.87 o
  10  -7   6        163.11        161.59        20.33 o
  11  -7   6          4.14          6.43        13.64 o
 -11  -6   6          2.84         15.70        15.18 o
 -10  -6   6        114.59        120.17        11.84 o
  -9  -6   6         43.17         36.80        10.55 o
  -8  -6   6        247.04        262.22        13.54 o
  -7  -6   6         79.99         68.86         7.38 o
  -6  -6   6        160.28        164.42        12.61 o
  -5  -6   6        468.84        460.80        10.21 o
  -4  -6   6         39.83         40.01         2.83 o
  -3  -6   6          1.88          6.30         2.00 o
  -2  -6   6        172.75        176.30         6.18 o
  -1  -6   6        941.08        971.22        22.59 o
   0  -6   6        778.71        788.46        22.27 o
   1  -6   6        134.93        145.86         7.45 o
   2  -6   6       1172.02       1184.42        33.72 o
   3  -6   6          0.49          5.86         3.36 o
   4  -6   6        131.33        134.06        11.84 o
   5  -6   6       1137.38       1102.85        48.63 o
   6  -6   6        636.70        624.25        32.42 o
   7  -6   6         29.63         37.57         9.78 o
   8  -6   6        456.77        401.41        27.53 o
   9  -6   6         18.18         16.47        10.55 o
  10  -6   6         98.26        119.65        17.50 o
  11  -6   6          2.12         -3.60        12.61 o
 -11  -5   6        130.84        128.14        20.59 o
 -10  -5   6         28.72         19.30         7.20 o
  -9  -5   6         37.03         22.64         5.92 o
  -7  -5   6        432.41        495.91        18.79 o
  -6  -5   6        970.38        962.25        54.55 o
  -5  -5   6       2439.55       2425.45        89.03 o
  -4  -5   6        377.50        373.36         9.15 o
  -3  -5   6         71.59         66.62         3.74 o
  -2  -5   6         12.68         19.03         2.44 o
  -1  -5   6       8981.61       8881.68       247.28 o
   0  -5   6         14.10         27.18         6.43 o
   1  -5   6       1261.43       1327.82        71.40 o
   2  -5   6       1555.24       1433.50        57.38 o
   3  -5   6        909.73        889.84        26.38 o
   4  -5   6        670.72        692.07        22.26 o
   5  -5   6       6085.91       5898.69       213.06 o
   6  -5   6        117.63        111.42        10.81 o
   7  -5   6        104.55         92.63        11.84 o
   8  -5   6         52.73         53.01         6.95 o
   9  -5   6        638.69        644.57        35.51 o
  10  -5   6          1.61         -7.72         7.72 o
  11  -5   6        124.64         73.08        16.98 o
 -12  -4   6         54.69         57.64        15.18 o
 -11  -4   6          1.05         -2.57         8.23 o
 -10  -4   6        151.75        133.03        11.06 o
  -9  -4   6        267.73        255.77        13.38 o
  -8  -4   6        186.63        216.14        12.35 o
  -7  -4   6         10.69         16.22         5.09 o
  -6  -4   6        223.06        206.51        23.93 o
  -5  -4   6        259.32        257.59         9.18 o
  -4  -4   6       1861.59       1864.24        59.18 o
  -3  -4   6        376.75        384.45         8.55 o
  -2  -4   6       2751.76       2811.97        51.08 o
  -1  -4   6       4939.85       4990.43        96.86 o
   0  -4   6       1208.27       1183.62        35.51 o
   1  -4   6        983.24       1002.83        38.73 o
   2  -4   6       4791.73       4519.67       164.17 o
   3  -4   6        253.16        345.62        56.74 o
   4  -4   6        962.30        953.37        37.05 o
   5  -4   6        271.68        261.17        16.73 o
   6  -4   6        463.86        494.82        24.19 o
   7  -4   6        366.22        381.34        21.10 o
   8  -4   6       1295.14       1276.54        61.50 o
   9  -4   6         26.94         56.87        11.32 o
  10  -4   6        207.38        222.32        22.64 o
  11  -4   6          0.30         -1.54        12.35 o
 -12  -3   6          0.05         39.11        17.24 o
 -11  -3   6        154.64        170.09        13.38 o
 -10  -3   6         46.74         51.98         7.20 o
  -9  -3   6        334.31        366.67        16.98 o
  -8  -3   6         26.48         26.25         5.40 o
  -7  -3   6        265.26        288.96        12.35 o
  -6  -3   6         21.98         35.53         5.53 o
  -5  -3   6       2074.70       2051.86        39.35 o
  -4  -3   6         43.70         43.49         1.72 o
  -3  -3   6       2528.21       2544.66        51.85 o
  -2  -3   6        117.08        129.12         4.00 o
  -1  -3   6        870.04        896.57        23.16 o
   0  -3   6        692.06        725.60        17.02 o
   1  -3   6       1580.29       1463.22        32.21 o
   2  -3   6        682.80        684.76        35.51 o
   3  -3   6       1488.47       1447.78        70.76 o
   4  -3   6         13.99          4.22         4.07 o
   5  -3   6       2298.36       2234.27        78.48 o
   6  -3   6          0.32          1.29         7.20 o
   7  -3   6        469.13        529.30        28.82 o
   8  -3   6         17.70         12.87         7.98 o
   9  -3   6        387.57        332.19        14.92 o
  10  -3   6        152.42        143.07        17.24 o
  11  -3   6        151.16        189.38        20.07 o
 -12  -2   6        203.52        188.61        14.37 o
 -11  -2   6          4.31          3.20         7.20 o
 -10  -2   6        172.66        148.96        12.09 o
  -9  -2   6          4.24          7.85         4.00 o
  -8  -2   6        302.93        325.08        15.57 o
  -7  -2   6        270.82        240.33        11.58 o
  -6  -2   6       1284.96       1221.42        22.38 o
  -5  -2   6          9.93         11.67         2.44 o
  -4  -2   6         55.69         63.05         2.44 o
  -3  -2   6        428.06        419.00         7.97 o
  -2  -2   6       2670.50       2648.04        49.15 o
  -1  -2   6         58.85         24.33         2.00 o
   0  -2   6       2952.25       2918.29        56.61 o
   1  -2   6        124.60        183.84         6.31 o
   2  -2   6          8.71          6.99         2.32 o
   3  -2   6        150.08        158.11        15.82 o
   4  -2   6       5571.96       5523.29       198.13 o
   5  -2   6         91.37         95.28         7.19 o
   6  -2   6        696.25        732.06        23.93 o
   7  -2   6        281.46        251.91         7.20 o
   8  -2   6        572.67        556.83        20.33 o
   9  -2   6          5.35         11.58         3.86 o
  10  -2   6        559.79        630.68        39.11 o
  11  -2   6         15.46         -7.20        11.84 o
 -13  -1   6         22.67         13.72         9.01 o
 -12  -1   6          0.01         -3.94         6.06 o
 -11  -1   6         59.72         62.54         6.55 o
 -10  -1   6         36.94         24.20         5.37 o
  -9  -1   6        581.45        656.62        31.91 o
  -8  -1   6         14.38         15.98         3.46 o
  -7  -1   6        511.43        509.05        12.74 o
  -6  -1   6         65.69         63.48         3.84 o
  -5  -1   6        197.64        162.46         3.38 o
  -4  -1   6         39.89         52.70         1.79 o
  -3  -1   6       1569.61       1524.07        22.20 o
  -2  -1   6        965.45       1006.79        17.25 o
  -1  -1   6         81.76         93.19         3.03 o
   0  -1   6       2291.24       2343.81        66.26 o
   1  -1   6       2267.66       2081.11        36.71 o
   2  -1   6         96.71         85.68         7.98 o
   3  -1   6       1377.74       1389.79        30.89 o
   4  -1   6        763.73        797.46        25.34 o
   5  -1   6       2661.75       2759.17        63.94 o
   6  -1   6          2.07          3.60         1.54 o
   7  -1   6          5.69         18.78         3.09 o
   8  -1   6        141.22        114.25         6.18 o
   9  -1   6        241.31        221.03        11.32 o
  10  -1   6         20.03         47.35        10.04 o
  11  -1   6         98.14         97.78        14.92 o
 -13   0   6         27.09         22.17        10.69 o
 -12   0   6         28.47         19.98         6.14 o
 -11   0   6         45.28         55.11         6.72 o
 -10   0   6       1592.02       1612.23        41.56 o
  -9   0   6        129.87        134.40         7.47 o
  -8   0   6         32.22         39.45         4.66 o
  -7   0   6        778.59        786.53        12.78 o
  -6   0   6          5.12          9.22         1.38 o
  -5   0   6         40.58         28.64         1.71 o
  -4   0   6       3225.25       3132.79        43.83 o
  -3   0   6         73.59         64.62         4.37 o
  -2   0   6        784.49        791.92        11.65 o
  -1   0   6       5535.32       5889.35        87.44 o
   0   0   6       3357.58       3437.56        52.05 o
   1   0   6        369.85        392.87         8.55 o
   2   0   6        957.95        915.44        17.65 o
   3   0   6        448.87        498.84         9.46 o
   4   0   6        477.85        488.84         9.33 o
   5   0   6        592.16        604.20        16.98 o
   6   0   6         20.60         29.40         3.09 o
   7   0   6        651.30        669.02        17.75 o
   8   0   6       1024.46       1030.80        30.36 o
   9   0   6          1.56          3.86         6.43 o
  10   0   6          3.92         -6.18         7.72 o
  11   0   6         22.56         13.64         9.52 o
 -13   1   6        242.28        288.45        27.79 o
 -12   1   6         48.43         42.88        14.92 o
 -11   1   6        430.73        429.16        43.10 o
 -10   1   6        136.90        159.92         5.99 o
  -9   1   6          7.05          6.26         1.86 o
  -8   1   6        125.39        140.22        14.67 o
  -7   1   6       2328.90       2358.00        34.46 o
  -6   1   6        274.85        304.55        12.99 o
  -5   1   6        727.05        752.65        12.46 o
  -4   1   6       1944.02       1997.11        29.47 o
  -3   1   6        345.63        352.09        12.35 o
  -2   1   6        307.35        282.55         5.92 o
  -1   1   6       2805.90       2836.33        39.32 o
   0   1   6        671.37        757.35        33.97 o
   1   1   6          3.67          8.31         2.42 o
   2   1   6        229.01        272.45         7.98 o
   3   1   6        690.57        720.89        23.80 o
   4   1   6         31.97         26.53         2.68 o
   5   1   6       1463.85       1470.30        31.39 o
   6   1   6         30.46         25.73         4.37 o
   7   1   6        228.36        243.68        11.84 o
   8   1   6         12.78         -3.09         5.40 o
   9   1   6        356.01        349.18        24.19 o
  10   1   6         27.83         31.14        10.04 o
  11   1   6        144.15        139.72        16.21 o
 -13   2   6        134.34        150.53        20.59 o
 -12   2   6        375.49        342.07        18.94 o
 -11   2   6          1.51         -0.09         5.66 o
 -10   2   6        231.84        245.51         9.13 o
  -9   2   6         60.64         74.00         7.33 o
  -8   2   6        754.69        811.67        44.26 o
  -7   2   6          9.18          7.22         1.75 o
  -6   2   6       3226.60       3278.00        43.46 o
  -5   2   6        831.01        851.89        12.85 o
  -4   2   6       2007.30       2026.93        25.95 o
  -3   2   6        223.63        211.81         4.09 o
  -2   2   6       1135.89       1133.18        15.93 o
  -1   2   6         85.01         70.76         2.96 o
   0   2   6       1723.33       1796.34        28.07 o
   1   2   6       1083.15       1133.11        20.85 o
   2   2   6       2037.25       2002.08        41.25 o
   3   2   6         77.84         89.66         4.53 o
   4   2   6        808.73        822.93        20.33 o
   5   2   6         14.13          4.63         4.37 o
   6   2   6        230.88        254.48        16.98 o
   7   2   6        274.40        329.88        21.10 o
   8   2   6        319.28        388.80        23.93 o
   9   2   6         26.04         27.53        11.06 o
  10   2   6        217.45        206.37        20.07 o
 -13   3   6         73.18         51.21        15.44 o
 -12   3   6         36.58         35.49         7.90 o
 -11   3   6        448.36        461.80        16.85 o
 -10   3   6        253.43        258.37        11.19 o
  -9   3   6       1510.35       1578.60        37.57 o
  -8   3   6         21.61         29.16         8.23 o
  -7   3   6         73.26         57.80         3.26 o
  -6   3   6         13.61         14.10         2.34 o
  -5   3   6       5992.19       6045.38       166.48 o
  -4   3   6        842.03        760.49        37.70 o
  -3   3   6       1750.08       1757.09        29.50 o
  -2   3   6        977.26        972.82        19.17 o
  -1   3   6        199.62        212.01         6.08 o
   0   3   6         27.84         36.61         5.02 o
   1   3   6       5998.95       5819.52        88.06 o
   2   3   6       7217.66       7658.49       155.42 o
   3   3   6        869.88        838.38        20.16 o
   4   3   6        234.15        258.60         9.26 o
   5   3   6        280.25        295.40        17.50 o
   6   3   6         14.34         17.24         6.18 o
   7   3   6        172.56        190.67        15.70 o
   8   3   6        289.48        244.71        21.10 o
   9   3   6        747.84        735.41        49.15 o
  10   3   6          0.48          1.54        11.32 o
 -13   4   6         20.32         22.25         9.41 o
 -12   4   6        884.94        917.20        37.06 o
 -11   4   6          0.01          5.13         4.12 o
 -10   4   6         16.24          5.40         3.60 o
  -9   4   6        367.87        374.56        10.55 o
  -8   4   6        772.05        752.58        18.07 o
  -7   4   6         22.70         14.44         3.73 o
  -6   4   6       3453.69       3680.14        58.94 o
  -5   4   6        364.18        353.41         8.30 o
  -4   4   6        626.37        706.86        13.58 o
  -3   4   6        785.22        877.14        18.01 o
  -2   4   6       1136.44        965.25        34.35 o
  -1   4   6        498.71        479.20         9.26 o
   0   4   6        673.41        696.14        15.27 o
   1   4   6         14.89         37.84         3.09 o
   2   4   6        884.80        901.09        18.53 o
   3   4   6          5.86          5.93         2.06 o
   4   4   6        748.53        728.20        32.42 o
   5   4   6         32.86         28.56         7.98 o
   6   4   6        242.74        215.89        16.47 o
   7   4   6        321.35        263.49        19.56 o
   8   4   6          3.45          7.72         8.75 o
   9   4   6         32.72         35.51        10.81 o
 -13   5   6        142.29        102.32        12.19 o
 -12   5   6         60.78         64.44         7.00 o
 -11   5   6        163.64        166.26         8.88 o
 -10   5   6         83.59         65.03         9.91 o
  -9   5   6        229.41        224.43        23.93 o
  -8   5   6         21.54         27.72         4.14 o
  -7   5   6        163.77        166.19         6.11 o
  -6   5   6         73.62         66.88         3.79 o
  -5   5   6        811.35        818.16        16.20 o
  -4   5   6        191.45        212.57        12.74 o
  -3   5   6         76.41         75.46         3.47 o
  -2   5   6         75.16         72.94         3.99 o
  -1   5   6       1749.21       1731.51        37.44 o
   0   5   6        114.36        107.20         4.55 o
   1   5   6        190.32        215.11         5.92 o
   2   5   6         42.14         48.48         2.42 o
   3   5   6        147.56        158.23         8.75 o
   4   5   6         92.10        101.87         3.89 o
   5   5   6        197.39        189.90        14.67 o
   6   5   6          0.12          8.23         7.98 o
   7   5   6         48.01         39.63        10.81 o
   8   5   6         62.68         60.47        11.06 o
   9   5   6        745.26        698.35        50.43 o
 -13   6   6          0.05         17.98         7.71 o
 -12   6   6          4.40          0.79         5.34 o
 -11   6   6          3.88          8.84         6.59 o
 -10   6   6        988.08       1083.19        35.35 o
  -9   6   6        148.44        123.32         7.38 o
  -8   6   6         20.07         30.17         4.32 o
  -7   6   6        709.46        676.16        15.52 o
  -6   6   6        294.35        273.15         8.92 o
  -5   6   6         55.27         60.90         4.07 o
  -4   6   6       2204.07       2150.69        61.50 o
  -3   6   6        107.83         99.89         5.79 o
  -2   6   6         11.33         15.54         7.33 o
  -1   6   6        818.00        801.54        21.87 o
   0   6   6         95.86         90.20         4.25 o
   1   6   6        284.93        287.45         8.23 o
   2   6   6        856.15        896.45        21.37 o
   3   6   6         58.71         59.48         3.38 o
   4   6   6         21.32         19.80         3.35 o
   5   6   6         16.05         23.14         5.79 o
   6   6   6        230.89        218.46        19.30 o
   7   6   6        337.78        313.41        24.44 o
   8   6   6         23.44         21.87        10.29 o
 -13   7   6        323.21        282.80        20.97 o
 -12   7   6          0.08         -2.44         6.78 o
 -11   7   6        510.08        575.29        24.46 o
 -10   7   6         27.05         32.78        10.94 o
  -9   7   6        291.80        273.97        16.21 o
  -8   7   6         17.78         19.74         5.99 o
  -7   7   6       1682.87       1626.87        40.62 o
  -6   7   6         40.32         40.94         5.40 o
  -5   7   6        568.91        576.22        46.57 o
  -4   7   6        158.30        130.10        16.85 o
  -3   7   6       2407.52       2441.21        55.75 o
  -2   7   6          0.10         -5.45         9.65 o
  -1   7   6       2197.31       2175.30        50.67 o
   0   7   6         57.50         46.06         5.92 o
   1   7   6        489.32        502.54        19.30 o
   2   7   6          7.35          1.29         6.69 o
   3   7   6        532.86        563.56        11.73 o
   4   7   6          9.52         21.65         9.01 o
   5   7   6        644.61        657.77        24.73 o
   6   7   6         19.57         14.41        10.55 o
   7   7   6         96.38        121.45        14.67 o
   8   7   6         19.89         29.59        12.35 o
 -12   8   6          5.63          3.29         6.82 o
 -11   8   6          4.36         -3.57         6.48 o
 -10   8   6         88.61         94.00         9.27 o
  -9   8   6         37.80         35.20        13.64 o
  -8   8   6       1077.51       1010.58        35.65 o
  -7   8   6        287.16        286.23        15.82 o
  -6   8   6       1146.53       1131.95        43.49 o
  -5   8   6        415.61        350.57        12.36 o
  -4   8   6         63.62         79.00         9.01 o
  -3   8   6         76.18         72.84         7.41 o
  -2   8   6        858.25        973.69        32.76 o
  -1   8   6        420.33        424.99        14.80 o
   0   8   6        993.82        929.16        32.42 o
   1   8   6         41.84         25.73         5.40 o
   2   8   6        127.77        156.45         7.20 o
   3   8   6         25.20         23.54         2.44 o
   4   8   6       1183.24       1187.74        33.46 o
   5   8   6         30.18         15.43         9.26 o
   6   8   6         45.27         66.39        12.35 o
   7   8   6          9.76         30.11        11.84 o
 -12   9   6        104.75         73.08        14.41 o
 -11   9   6        336.18        304.80        19.19 o
 -10   9   6        180.82        196.09        28.95 o
  -9   9   6        686.74        700.21        29.55 o
  -8   9   6         11.90         22.60         7.35 o
  -7   9   6        207.82        221.67        15.57 o
  -6   9   6         26.53         35.34         5.38 o
  -5   9   6        150.03        158.56        11.09 o
  -4   9   6         42.30         50.70        11.58 o
  -3   9   6       1236.38       1257.52        62.78 o
  -2   9   6         33.77         24.44         9.52 o
  -1   9   6        252.33        265.03        20.59 o
   0   9   6         33.15         11.84         6.69 o
   1   9   6        991.02       1025.66        48.89 o
   2   9   6        211.27        200.96         9.01 o
   3   9   6          4.87          3.86         3.86 o
   4   9   6          9.48         15.44        10.55 o
   5   9   6        172.79        158.76        19.30 o
   6   9   6          0.03         -2.83        12.61 o
 -11  10   6          4.93         10.55        11.84 o
 -10  10   6        450.01        493.27        35.51 o
  -9  10   6         42.54         26.76        10.81 o
  -8  10   6        603.19        592.60        35.77 o
  -7  10   6          0.46          6.69         8.75 o
  -6  10   6        956.12       1069.66        54.29 o
  -5  10   6        639.06        616.53        37.31 o
  -4  10   6        367.13        365.90        24.70 o
  -3  10   6         46.63         48.63        10.04 o
  -2  10   6        352.63        355.61        24.19 o
  -1  10   6         78.88         64.33        11.58 o
   0  10   6       1080.63       1138.36        61.50 o
   1  10   6          1.33         -9.26         9.26 o
   2  10   6        107.18        108.33        14.41 o
   3  10   6         70.70         61.24        13.90 o
   4  10   6       1216.45       1328.78        77.97 o
   5  10   6         66.65         23.93        14.92 o
 -10  11   6        413.81        469.34        39.63 o
  -9  11   6         61.43         79.25        13.38 o
  -8  11   6         92.83         65.10        12.09 o
  -7  11   6       1270.20       1474.42        73.33 o
  -6  11   6          0.01         -3.60         7.20 o
  -5  11   6        108.96         81.57        13.12 o
  -4  11   6         10.72          7.46         9.52 o
  -3  11   6        385.06        383.14        28.30 o
  -2  11   6        162.45        153.36        16.47 o
  -1  11   6        672.80        686.77        39.37 o
   0  11   6         14.78         10.81        10.81 o
   1  11   6         37.40         42.97        11.32 o
   2  11   6         38.97         24.19        12.61 o
   3  11   6        177.61        178.06        22.13 o
   4  11   6         43.58         55.07        15.70 o
  -9  12   6         37.05         11.32        14.92 o
  -8  12   6         19.56         21.36        12.35 o
  -7  12   6        107.09         92.89        16.47 o
  -6  12   6        216.28        203.54        21.87 o
  -5  12   6          1.93         -4.12        10.81 o
  -4  12   6        283.21        357.15        26.76 o
  -3  12   6          2.14         -9.78         9.78 o
  -2  12   6          7.29         -8.23        11.32 o
  -1  12   6         25.48         36.54        10.29 o
   0  12   6        195.33        206.11        22.90 o
   1  12   6          1.75         21.61        13.64 o
   2  12   6         55.57         42.20        13.38 o
   3  12   6          0.96         12.09        14.92 o
  -8  13   6          8.54         32.68        14.67 o
  -7  13   6         44.43         44.52        12.87 o
  -6  13   6          1.35        -11.58        11.58 o
  -5  13   6        147.65        162.37        20.07 o
  -4  13   6         60.59         77.45        17.24 o
  -3  13   6         92.89        112.19        16.21 o
  -2  13   6         82.15         55.07        15.95 o
  -1  13   6         80.01         82.08        18.53 o
   0  13   6          0.24          5.66         9.26 o
   1  13   6        114.75         81.31        19.04 o
  -5  14   6         45.56         72.05        18.27 o
  -4  14   6         42.91         31.39        16.21 o
  -3  14   6         39.79         67.42        13.12 o
  -2  14   6        269.70        269.15        28.82 o
  -2 -13   7        619.38        644.06        44.00 o
  -1 -13   7          7.89         -2.68         5.75 o
   0 -13   7          5.50         12.23         7.77 o
   1 -13   7         15.05         36.02        12.61 o
   2 -13   7         99.48         96.24        16.47 o
   3 -13   7         44.08         14.92        12.87 o
   4 -13   7        419.25        354.84        31.65 o
   5 -13   7          8.63         11.58        13.64 o
  -4 -12   7        182.83        189.38        20.33 o
  -3 -12   7        697.51        728.72        46.32 o
  -2 -12   7         45.41         36.60         8.01 o
  -1 -12   7         21.18         22.45         7.37 o
   0 -12   7         30.45         35.95         9.01 o
   1 -12   7        194.76        224.38        21.61 o
   2 -12   7         94.37        101.38        14.92 o
   3 -12   7        761.21        755.73        47.86 o
   4 -12   7         81.79         56.87        15.44 o
   5 -12   7        355.64        418.39        30.36 o
   6 -12   7         34.67         46.06        14.92 o
   7 -12   7        470.54        440.52        34.22 o
  -6 -11   7        114.77        150.01        17.24 o
  -5 -11   7         31.68          8.23        10.81 o
  -4 -11   7         59.51        112.70        14.92 o
  -3 -11   7          1.96         -3.78         4.72 o
  -2 -11   7        274.59        251.04        13.82 o
  -1 -11   7         53.27         43.16         6.23 o
   0 -11   7        422.30        357.75        17.47 o
   1 -11   7          1.95         10.55         9.01 o
   2 -11   7        229.66        263.23        21.61 o
   3 -11   7         69.59         87.23        14.15 o
   4 -11   7        901.08        900.09        48.89 o
   5 -11   7          0.37          4.63        12.61 o
   6 -11   7        155.35        142.04        18.78 o
   7 -11   7         30.60         59.70        15.95 o
   8 -11   7        375.35        380.57        33.45 o
  -7 -10   7        104.03        107.82        15.70 o
  -6 -10   7          1.18         -0.51         6.43 o
  -5 -10   7          7.10         -2.06         8.75 o
  -4 -10   7         25.74         34.74         9.78 o
  -3 -10   7        316.94        328.24        14.34 o
  -2 -10   7         37.26         32.55         5.46 o
  -1 -10   7        734.06        716.20        27.31 o
   0 -10   7         75.27         92.02         8.62 o
   1 -10   7         75.73         58.41         7.72 o
   2 -10   7          8.23         -5.92         7.98 o
   3 -10   7       2393.07       2490.04       101.38 o
   4 -10   7         46.39         37.05        11.84 o
   5 -10   7        442.33        502.79        32.16 o
   6 -10   7         86.56         85.17        15.18 o
   7 -10   7          1.58         -3.86        11.32 o
   8 -10   7         32.65         41.17        14.67 o
  -8  -9   7         38.91         40.46        17.75 o
  -7  -9   7          3.70         15.70         9.52 o
  -6  -9   7        129.17        130.72        14.92 o
  -5  -9   7         32.49         47.86         9.01 o
  -4  -9   7        460.69        445.67        26.25 o
  -3  -9   7        146.82        150.43        15.31 o
  -2  -9   7        436.45        410.78        13.35 o
  -1  -9   7        472.51        431.62        17.63 o
   0  -9   7       1126.16       1074.75        35.54 o
   1  -9   7        170.33        167.77        13.38 o
   2  -9   7       1317.99       1315.14        58.15 o
   3  -9   7       1230.86       1234.85        54.55 o
   4  -9   7        263.16        320.10        21.10 o
   5  -9   7          8.17          9.01         7.20 o
   6  -9   7        419.57        433.83        27.79 o
   7  -9   7         49.69         63.30        13.12 o
   8  -9   7        417.38        413.76        31.65 o
   9  -9   7        154.69        157.99        21.36 o
  -9  -8   7          2.25         10.93        10.94 o
  -8  -8   7          0.00         -5.59         9.01 o
  -7  -8   7        167.59        146.58        18.78 o
  -6  -8   7         24.84         13.90         5.92 o
  -5  -8   7        761.94        775.55        40.14 o
  -4  -8   7        156.37        148.94         6.30 o
  -3  -8   7         35.69         31.35         3.95 o
  -2  -8   7        877.51        855.56        21.88 o
  -1  -8   7        922.97        911.95        29.20 o
   0  -8   7         27.54         34.28         4.63 o
   1  -8   7        616.29        586.94        27.79 o
   2  -8   7         39.05         48.12         9.01 o
   3  -8   7       1151.76       1209.64        53.01 o
   4  -8   7        721.38        747.76        34.74 o
   5  -8   7         37.72         52.75        10.81 o
   6  -8   7         15.76         10.29        10.04 o
   7  -8   7        361.92        375.17        25.73 o
   8  -8   7         29.96         23.67         9.26 o
   9  -8   7        327.48        351.75        28.82 o
  10  -8   7          4.25         10.29        10.81 o
 -10  -7   7          6.07         22.13        15.95 o
  -9  -7   7         39.49         48.89        11.58 o
  -8  -7   7        546.63        617.00        26.05 o
  -7  -7   7         32.89         40.07        14.54 o
  -6  -7   7        350.61        343.00        20.59 o
  -5  -7   7        169.70        182.08        20.07 o
  -4  -7   7         18.01         24.45         6.18 o
  -3  -7   7        113.23        110.76         8.36 o
  -2  -7   7       2164.85       2158.28        47.27 o
  -1  -7   7         78.05         70.10        12.99 o
   0  -7   7        151.86        165.04        12.74 o
   1  -7   7         45.74         38.25         9.91 o
   2  -7   7        343.20        339.66        19.04 o
   3  -7   7        215.07        228.50        16.21 o
   4  -7   7        892.99        985.26        43.74 o
   5  -7   7        148.22        154.65        14.67 o
   6  -7   7        105.89         85.17        11.58 o
   7  -7   7        321.86        294.11        22.13 o
   8  -7   7        280.36        282.02        25.47 o
   9  -7   7         14.13         12.61        12.09 o
  10  -7   7        398.45        411.96        32.94 o
 -10  -6   7         22.45         29.08         8.75 o
  -9  -6   7        215.22        199.42        21.87 o
  -8  -6   7         13.43         13.98         5.45 o
  -7  -6   7        119.48         96.90        12.74 o
  -6  -6   7         72.95         79.25        10.55 o
  -5  -6   7       2704.49       2749.27        52.73 o
  -4  -6   7          0.23         -0.40         1.98 o
  -3  -6   7         41.54         47.90         3.44 o
  -2  -6   7         20.47         24.44         2.97 o
  -1  -6   7       1056.24       1079.45        24.96 o
   0  -6   7        276.51        282.89         9.23 o
   1  -6   7       1737.51       1711.54        47.10 o
   2  -6   7        298.94        318.18        12.92 o
   3  -6   7       1928.14       1960.48        73.59 o
   4  -6   7       2766.87       2882.44       109.87 o
   5  -6   7       1085.00       1058.59        49.15 o
   6  -6   7         41.86         28.56         9.52 o
   7  -6   7        861.03        930.97        44.77 o
   8  -6   7         12.09         11.84         7.20 o
   9  -6   7        458.82        452.36        33.19 o
  10  -6   7         22.37         28.05        13.38 o
 -11  -5   7         71.58         44.52        10.04 o
 -10  -5   7        219.67        221.03        16.73 o
  -9  -5   7         14.72         16.98         6.95 o
  -8  -5   7          1.72          3.35         7.20 o
  -7  -5   7         20.54         23.62         6.24 o
  -6  -5   7       1250.03       1279.54        46.96 o
  -5  -5   7       1966.81       1850.61        69.99 o
  -4  -5   7        422.39        430.19        10.44 o
  -3  -5   7         58.86         55.32         5.02 o
  -2  -5   7        498.40        481.05        10.91 o
  -1  -5   7         55.26         53.33         7.59 o
   0  -5   7       2826.38       2704.55        57.03 o
   1  -5   7        492.56        479.51        13.56 o
   2  -5   7       3012.14       2965.74        77.74 o
   3  -5   7       1132.81       1145.94        34.68 o
   4  -5   7        538.40        547.57        26.76 o
   5  -5   7       1253.78       1195.23        49.66 o
   6  -5   7        901.51       1000.96        43.49 o
   7  -5   7        255.07        248.82        19.56 o
   8  -5   7        176.75        181.15        16.47 o
   9  -5   7         73.82         85.17        15.44 o
  10  -5   7        120.22         68.19        13.64 o
 -11  -4   7         84.47         74.36        10.04 o
 -10  -4   7         81.89         93.66         9.78 o
  -9  -4   7         59.30         49.40         7.20 o
  -8  -4   7        258.80        247.79        12.61 o
  -7  -4   7        745.01        705.81        26.19 o
  -6  -4   7         22.22         28.72         5.19 o
  -5  -4   7        473.78        438.21        22.13 o
  -4  -4   7        625.98        614.45        22.00 o
  -3  -4   7       1750.37       1693.81        36.36 o
  -2  -4   7          0.19          4.77         2.57 o
  -1  -4   7       4239.28       4309.32        83.37 o
   0  -4   7        382.83        339.76         9.66 o
   1  -4   7        144.31        151.23         6.19 o
   2  -4   7        160.60        146.39         7.54 o
   3  -4   7       2761.86       2848.82        74.43 o
   4  -4   7        203.36        232.87        15.44 o
   5  -4   7        210.66        199.16        15.18 o
   6  -4   7        131.74        122.48        12.61 o
   7  -4   7         57.44         79.51        11.58 o
   8  -4   7         72.39        102.41        13.64 o
   9  -4   7        686.87        714.82        37.83 o
  10  -4   7         49.99         36.80        13.64 o
 -12  -3   7         34.99         40.91        16.73 o
 -11  -3   7         14.63          4.12         7.20 o
 -10  -3   7        206.96        185.52        12.87 o
  -9  -3   7         22.10         27.53         6.69 o
  -8  -3   7         43.57         50.18         6.95 o
  -7  -3   7        241.82        219.23        11.58 o
  -6  -3   7        963.30        944.79        32.81 o
  -5  -3   7          1.22         -0.97         3.73 o
  -4  -3   7        343.77        353.82         7.43 o
  -3  -3   7        409.28        428.66        14.41 o
  -2  -3   7        756.51        739.68        15.46 o
  -1  -3   7        139.87        184.73        10.68 o
   0  -3   7        490.79        469.51        10.43 o
   1  -3   7          0.66         -2.38         2.38 o
   2  -3   7        665.63        628.24        17.37 o
   3  -3   7        105.95         98.78         6.68 o
   4  -3   7        153.10        146.67        12.09 o
   5  -3   7        251.03        278.41        16.47 o
   6  -3   7         34.35         46.57         7.72 o
   7  -3   7          4.50         14.67         5.40 o
   8  -3   7        321.00        296.17        13.12 o
   9  -3   7         42.35         51.21        11.32 o
  10  -3   7        232.02        196.07        22.13 o
  11  -3   7         19.50         34.22        12.09 o
 -12  -2   7          7.67          2.05         6.32 o
 -11  -2   7        293.07        367.01        16.26 o
 -10  -2   7        319.97        317.23        13.01 o
  -9  -2   7        152.58        161.83         8.22 o
  -8  -2   7        173.34        177.58         8.56 o
  -7  -2   7         98.54        100.87         6.23 o
  -6  -2   7         82.33         76.82         4.76 o
  -5  -2   7       1542.91       1568.81        21.88 o
  -4  -2   7        252.51        260.44        11.58 o
  -3  -2   7        364.05        376.62         7.67 o
  -2  -2   7        447.73        453.68         9.03 o
  -1  -2   7          7.64          8.21         1.82 o
   0  -2   7       2657.52       2722.55        47.45 o
   1  -2   7       1440.35       1390.94        25.09 o
   2  -2   7        437.46        456.14        22.64 o
   3  -2   7        346.65        313.23        27.02 o
   4  -2   7       1510.69       1576.82        43.84 o
   5  -2   7        105.59        119.39        11.58 o
   6  -2   7       1139.22       1214.78        36.54 o
   7  -2   7        694.84        680.86        15.70 o
   8  -2   7          3.66          4.37         3.60 o
   9  -2   7         64.33         63.81        13.12 o
  10  -2   7         15.56         13.64        12.87 o
 -12  -1   7        176.96        189.19        18.53 o
 -11  -1   7         12.71         16.83         5.44 o
 -10  -1   7        379.42        360.21        25.47 o
  -9  -1   7         61.32         47.42         9.52 o
  -8  -1   7       1232.02       1328.61        32.46 o
  -7  -1   7         88.11        100.74         6.30 o
  -6  -1   7        855.66        878.44        18.90 o
  -5  -1   7        684.12        667.91        10.98 o
  -4  -1   7        538.56        551.34         8.46 o
  -3  -1   7        750.32        767.07        12.36 o
  -2  -1   7       3139.67       2961.19        46.00 o
  -1  -1   7        142.12        116.57         9.91 o
   0  -1   7        580.18        569.65        11.46 o
   1  -1   7        613.42        574.16        11.81 o
   2  -1   7        877.42        835.08        16.18 o
   3  -1   7        668.80        588.63        23.03 o
   4  -1   7       3268.59       3371.25        82.20 o
   5  -1   7        142.29        160.28         4.07 o
   6  -1   7        202.82        171.24         6.05 o
   7  -1   7          0.50          2.14         1.15 o
   8  -1   7       1310.97       1309.22        56.35 o
   9  -1   7         57.75         67.16        13.38 o
  10  -1   7        210.22        178.06        19.04 o
 -13   0   7         87.91         77.02        12.89 o
 -12   0   7         42.85         47.96         7.40 o
 -11   0   7        255.62        224.08        24.57 o
 -10   0   7         39.76         31.56         5.38 o
  -9   0   7        338.55        307.53        18.91 o
  -8   0   7          0.11          4.37         6.69 o
  -7   0   7        756.28        790.82        14.19 o
  -6   0   7        248.36        234.60         6.05 o
  -5   0   7        839.71        914.37        14.76 o
  -4   0   7        552.75        510.02         9.04 o
  -3   0   7       2707.60       2629.53        37.69 o
  -2   0   7         63.64         79.20         7.59 o
  -1   0   7       1010.76        965.07        16.87 o
   0   0   7          5.95          9.01         1.82 o
   1   0   7        452.45        414.90        10.04 o
   2   0   7          8.18         10.03         2.96 o
   3   0   7       1889.77       2006.47        32.77 o
   4   0   7         13.46         20.21         1.90 o
   5   0   7        270.31        263.55         6.30 o
   6   0   7        542.42        594.40        15.18 o
   7   0   7        101.96         99.84         7.72 o
   8   0   7         32.11          6.69         9.52 o
   9   0   7        199.17        170.86        18.53 o
  10   0   7         58.20         32.68        13.38 o
 -13   1   7          0.86         13.12        14.67 o
 -12   1   7        213.26        219.24        12.99 o
 -11   1   7        114.46         96.77         7.95 o
 -10   1   7        788.33        832.80        32.16 o
  -9   1   7        110.28        123.72         3.97 o
  -8   1   7         15.45         19.27         4.25 o
  -7   1   7         20.18         18.69         2.07 o
  -6   1   7       1779.87       1724.38        26.52 o
  -5   1   7        694.45        674.21        13.89 o
  -4   1   7       1916.09       1923.24        29.65 o
  -3   1   7          0.10          4.39         1.48 o
  -2   1   7         33.72         35.78         1.90 o
  -1   1   7       1456.17       1539.49        22.32 o
   0   1   7       4063.12       4062.02       139.85 o
   1   1   7       1337.30       1409.06        31.26 o
   2   1   7        998.69       1009.69        35.38 o
   3   1   7          0.56          6.21         5.92 o
   4   1   7        103.34        127.89         4.89 o
   5   1   7        123.40        116.56         7.20 o
   6   1   7         67.14         58.93         6.69 o
   7   1   7        214.41        197.36        11.06 o
   8   1   7        538.82        554.00        30.11 o
   9   1   7          0.37          6.95        10.29 o
  10   1   7        173.65        170.60        20.07 o
 -13   2   7        183.39        174.97        23.16 o
 -12   2   7          1.52         -2.84        16.98 o
 -11   2   7        295.92        265.57        47.09 o
 -10   2   7         71.45         64.37         4.66 o
  -9   2   7        123.34        119.25        11.58 o
  -8   2   7          1.23          7.08         2.13 o
  -7   2   7       1373.74       1421.15        55.84 o
  -6   2   7          1.50          3.30         1.79 o
  -5   2   7       1049.65       1043.67        17.10 o
  -4   2   7          0.02          4.13         1.72 o
  -3   2   7       3794.15       3711.50        62.14 o
  -2   2   7        197.93        200.95         4.52 o
  -1   2   7        869.81        845.93        15.15 o
   0   2   7         10.44         11.53         2.44 o
   1   2   7        121.50        132.76         4.32 o
   2   2   7        123.25        136.90        17.50 o
   3   2   7       2124.23       2106.00        64.59 o
   4   2   7        329.63        321.13        12.35 o
   5   2   7         60.35         64.07         4.37 o
   6   2   7         16.13         18.78         7.98 o
   7   2   7        257.16        226.95        19.56 o
   8   2   7         19.89         32.42        11.06 o
   9   2   7        623.66        728.97        49.40 o
  10   2   7          5.89         -1.29        12.35 o
 -13   3   7        169.11        168.49        23.54 o
 -12   3   7        285.07        280.47        17.56 o
 -11   3   7          0.42         13.09         6.18 o
 -10   3   7        128.13        133.07         7.29 o
  -9   3   7          4.58         -0.02         3.73 o
  -8   3   7       1636.20       1587.56        34.35 o
  -7   3   7         52.55         43.94        10.16 o
  -6   3   7        896.35        887.74        17.24 o
  -5   3   7        589.82        570.88         9.96 o
  -4   3   7       2276.74       2272.75        31.56 o
  -3   3   7        515.55        531.46        15.31 o
  -2   3   7       1486.69       1454.18        46.57 o
  -1   3   7        332.39        326.57         7.28 o
   0   3   7        661.95        605.11        14.67 o
   1   3   7        127.15        151.57         4.65 o
   2   3   7       1592.84       1605.20        36.85 o
   3   3   7         76.50         59.18         5.15 o
   4   3   7        663.47        699.38        21.36 o
   5   3   7        159.03        137.66        11.58 o
   6   3   7         31.58         50.43         9.26 o
   7   3   7          0.95         -1.03         5.66 o
   8   3   7       1068.86       1154.32        60.98 o
   9   3   7         27.60         37.83        12.09 o
 -13   4   7          1.64         -1.08         6.30 o
 -12   4   7         22.75         35.05         9.54 o
 -11   4   7       1265.68       1367.04        37.16 o
 -10   4   7         72.78         72.87        10.04 o
  -9   4   7        129.71        124.01        11.97 o
  -8   4   7       2794.08       2781.87        53.22 o
  -7   4   7        101.14         81.14         6.69 o
  -6   4   7        586.58        602.29        21.74 o
  -5   4   7       4288.16       4296.08        69.41 o
  -4   4   7         32.09         29.05         3.09 o
  -3   4   7         47.92         55.34         3.11 o
  -2   4   7        851.45        821.46        18.29 o
  -1   4   7        727.97        706.77        15.67 o
   0   4   7         74.36         68.71         3.14 o
   1   4   7       1814.55       1879.66        30.94 o
   2   4   7         16.84         23.83         8.49 o
   3   4   7         97.73        101.12         6.43 o
   4   4   7        132.86        134.58         7.46 o
   5   4   7        500.93        552.20        25.99 o
   6   4   7         78.64        106.01        12.09 o
   7   4   7        333.74        372.85        24.19 o
   8   4   7         85.84         89.80        13.64 o
   9   4   7        374.09        334.25        28.82 o
 -13   5   7        127.53        164.33        14.65 o
 -12   5   7        417.95        392.59        22.09 o
 -11   5   7         23.93         37.65        14.15 o
 -10   5   7        237.00        239.62        10.90 o
  -9   5   7         18.28         23.82         4.13 o
  -8   5   7         83.92         74.49         5.22 o
  -7   5   7         59.44         58.16         4.32 o
  -6   5   7        601.79        660.18        15.92 o
  -5   5   7          7.24          5.98         2.45 o
  -4   5   7       1054.41       1122.10        22.00 o
  -3   5   7        222.76        206.85         6.05 o
  -2   5   7        793.30        782.19        15.71 o
  -1   5   7        439.70        438.94        11.06 o
   0   5   7        264.88        256.27        16.98 o
   1   5   7        133.07        125.48         4.65 o
   2   5   7        322.61        357.64         7.35 o
   3   5   7        182.66        156.47        11.32 o
   4   5   7        334.99        354.84        22.39 o
   5   5   7         71.57         65.10         9.52 o
   6   5   7        221.75        231.33        18.53 o
   7   5   7         29.77         51.98        11.32 o
   8   5   7        519.38        483.75        38.34 o
 -13   6   7        162.40        133.61        14.47 o
 -12   6   7          6.24         -3.80        12.22 o
 -11   6   7        126.32        135.80         9.04 o
 -10   6   7         61.13         87.53        13.12 o
  -9   6   7        712.05        692.62        24.98 o
  -8   6   7          0.13          7.39         5.05 o
  -7   6   7       1270.17       1276.61        31.91 o
  -6   6   7         37.40         35.89         4.03 o
  -5   6   7        335.02        334.41        23.03 o
  -4   6   7          9.80         15.07         3.86 o
  -3   6   7       2040.51       2130.83        41.94 o
  -2   6   7         14.59         16.11         5.40 o
  -1   6   7        510.14        498.66        14.41 o
   0   6   7        863.71        815.10        22.09 o
   1   6   7        856.50        907.11        24.06 o
   2   6   7          2.13          0.02         1.93 o
   3   6   7       1611.24       1698.33        38.65 o
   4   6   7          2.67          2.32         5.66 o
   5   6   7        128.49        133.80        14.92 o
   6   6   7          4.45          4.12         9.01 o
   7   6   7        165.59        142.04        17.75 o
   8   6   7         19.84         25.73        10.04 o
 -12   7   7        211.56        210.43        23.80 o
 -11   7   7         37.22          7.10        16.73 o
 -10   7   7        863.74        902.26        41.94 o
  -9   7   7         10.16         12.60         6.82 o
  -8   7   7          2.02         -0.51         4.90 o
  -7   7   7         34.32         26.91         9.52 o
  -6   7   7       2127.33       2145.24        63.81 o
  -5   7   7        661.16        688.76        19.71 o
  -4   7   7        647.27        674.44        18.28 o
  -3   7   7        488.64        433.26        13.85 o
  -2   7   7        391.40        402.42        20.07 o
  -1   7   7          5.57          4.64         2.65 o
   0   7   7       1562.15       1529.05        37.83 o
   1   7   7        323.91        330.11        14.80 o
   2   7   7        242.53        242.60         8.21 o
   3   7   7         69.57         78.56        11.84 o
   4   7   7        235.26        240.33        17.24 o
   5   7   7          0.28         -6.18         9.01 o
   6   7   7        453.74        453.65        33.19 o
   7   7   7         16.31          8.49        10.81 o
 -12   8   7         20.87         28.94         8.36 o
 -11   8   7        523.20        540.43        51.21 o
 -10   8   7         15.82         13.73        15.44 o
  -9   8   7        425.97        436.35        29.33 o
  -8   8   7         24.96         13.26         7.59 o
  -7   8   7        700.70        674.83        25.29 o
  -6   8   7         13.08         15.90         4.45 o
  -5   8   7        240.98        225.06        12.22 o
  -4   8   7          0.54         -2.30         3.04 o
  -3   8   7        622.32        611.49        22.93 o
  -2   8   7         64.55         54.45         9.26 o
  -1   8   7         88.32         90.72        19.94 o
   0   8   7         78.81         71.29        10.16 o
   1   8   7       1101.58       1112.37        30.11 o
   2   8   7         59.62         49.92         3.86 o
   3   8   7         96.09        118.20         9.57 o
   4   8   7          0.06          4.63        10.29 o
   5   8   7        102.21         63.30        11.32 o
   6   8   7          3.14         -5.66        10.04 o
 -11   9   7        135.32        160.37        13.70 o
 -10   9   7        207.74        225.13        33.84 o
  -9   9   7        138.90        140.71        10.94 o
  -8   9   7        812.63        876.95        66.77 o
  -7   9   7         35.74         16.72         6.74 o
  -6   9   7         46.34         34.55         5.59 o
  -5   9   7        350.44        352.25        13.64 o
  -4   9   7        633.77        550.41        21.38 o
  -3   9   7        328.15        273.56        14.01 o
  -2   9   7        692.80        722.79        50.31 o
  -1   9   7          0.23         -6.43         8.23 o
   0   9   7         29.92         24.70         7.98 o
   1   9   7         12.82          5.40         3.35 o
   2   9   7        160.72        179.09        19.04 o
   3   9   7         70.49         52.23        13.12 o
   4   9   7        803.52        823.15        54.04 o
   5   9   7        221.31        241.10        24.70 o
   6   9   7         47.05         21.87        15.44 o
 -11  10   7        663.37        812.60        55.58 o
 -10  10   7          0.04          2.44         7.73 o
  -9  10   7         49.51         43.63         9.58 o
  -8  10   7         15.07         28.45         8.59 o
  -7  10   7        334.29        325.69        21.49 o
  -6  10   7        225.58        184.43        27.53 o
  -5  10   7        153.86        135.30        22.64 o
  -4  10   7        283.85        231.69        22.90 o
  -3  10   7        141.07        163.14        17.75 o
  -2  10   7          0.31         14.67         9.52 o
  -1  10   7        204.83        267.61        23.42 o
   0  10   7        100.80        125.31        16.47 o
   1  10   7        312.65        310.32        25.47 o
   2  10   7          2.32         -1.54        11.84 o
   3  10   7        108.54         85.94        13.90 o
   4  10   7         36.34         40.14        16.21 o
   5  10   7         87.77        129.94        22.64 o
 -10  11   7        292.27        312.90        28.30 o
  -9  11   7         35.33         15.70        11.58 o
  -8  11   7         65.46         84.66        14.41 o
  -7  11   7          0.51          5.66        11.06 o
  -6  11   7        342.92        386.74        27.02 o
  -5  11   7          0.65          7.72         6.43 o
  -4  11   7        870.75        885.68        47.09 o
  -3  11   7          0.02          5.15        10.29 o
  -2  11   7         97.64         85.94        14.92 o
  -1  11   7         20.33         -4.12        10.29 o
   0  11   7         49.27         52.49        13.90 o
   1  11   7         13.21         -2.06        12.35 o
   2  11   7         27.36         34.48        14.67 o
   3  11   7         14.89         37.83        12.09 o
  -9  12   7        219.83        208.68        23.93 o
  -8  12   7         56.86         62.53        15.95 o
  -7  12   7        177.51        173.43        19.56 o
  -6  12   7         98.14         87.49        14.92 o
  -5  12   7         82.64         68.96        15.95 o
  -4  12   7        124.68        126.34        18.01 o
  -3  12   7        315.99        321.13        28.05 o
  -2  12   7         30.93         30.36        12.35 o
  -1  12   7          1.65         -1.54         8.49 o
   0  12   7         58.38         95.46        15.44 o
   1  12   7          7.75         23.42        14.92 o
   2  12   7         22.65         -7.20        14.92 o
  -7  13   7        103.71         74.62        16.47 o
  -6  13   7          3.98         -8.49        12.87 o
  -5  13   7         21.47         14.67        13.90 o
  -4  13   7        157.89        136.12        20.07 o
  -3  13   7          1.40         -3.09         9.78 o
  -2  13   7         27.41         30.88        15.95 o
  -1  13   7         13.29          2.06         9.78 o
   0  13   7         13.99          6.18        11.06 o
  -1 -13   8        349.13        361.01        32.16 o
   0 -13   8         47.07         58.87        19.43 o
   1 -13   8        260.29        226.65        16.30 o
   2 -13   8        361.64        344.80        27.53 o
   3 -13   8        201.86        205.34        22.39 o
  -4 -12   8        358.29        381.86        32.42 o
  -3 -12   8         47.44         99.84        16.47 o
  -2 -12   8        850.99        964.42        55.58 o
  -1 -12   8         38.37         23.96        10.81 o
   0 -12   8          4.83          8.25         6.91 o
   1 -12   8        276.50        292.58        17.16 o
   2 -12   8       1220.11       1254.15        77.19 o
   3 -12   8        140.85        109.10        15.95 o
   4 -12   8        306.10        385.46        27.02 o
   5 -12   8         46.87         63.04        12.09 o
  -5 -11   8        325.22        308.26        27.28 o
  -4 -11   8          0.06          4.12        10.81 o
  -3 -11   8        214.63        235.44        21.36 o
  -2 -11   8          5.84         -3.01         6.12 o
  -1 -11   8        251.97        254.12        16.73 o
   0 -11   8         21.01         25.21         6.43 o
   1 -11   8        149.01        142.04        15.95 o
   2 -11   8        255.21        247.54        20.84 o
   3 -11   8        168.45        140.75        16.47 o
   4 -11   8          4.80         29.85        11.84 o
   5 -11   8        524.47        506.14        34.99 o
   6 -11   8         56.85         54.29        12.09 o
   7 -11   8        164.96        180.38        22.64 o
  -7 -10   8          1.41         -1.03        11.32 o
  -6 -10   8        173.22        180.38        19.56 o
  -5 -10   8          6.79          7.46         9.52 o
  -4 -10   8        105.68         99.07        14.15 o
  -3 -10   8          0.21          2.89         5.75 o
  -2 -10   8         67.12         81.22         9.52 o
  -1 -10   8         11.22         12.57         7.08 o
   0 -10   8        557.33        504.99        20.00 o
   1 -10   8         40.96         34.48         9.26 o
   2 -10   8        809.97        802.57        44.26 o
   3 -10   8        102.09         84.66        14.41 o
   4 -10   8        348.00        306.98        24.44 o
   5 -10   8          4.96          7.72        11.06 o
   6 -10   8        118.72        119.91        17.24 o
   7 -10   8         20.72         53.01        14.92 o
   8 -10   8         73.02         57.90        16.47 o
  -8  -9   8        136.54        133.16        14.07 o
  -7  -9   8         32.38         44.77        11.84 o
  -6  -9   8         30.77         35.25         9.78 o
  -5  -9   8          1.61          8.75         9.52 o
  -4  -9   8        147.07        142.30        15.95 o
  -3  -9   8       1150.10       1248.96        40.40 o
  -2  -9   8         31.11         26.50         9.52 o
  -1  -9   8        501.77        488.00        22.26 o
   0  -9   8        580.29        560.98        21.23 o
   1  -9   8         55.68         72.99         6.24 o
   2  -9   8         26.87         40.40         9.78 o
   3  -9   8       2671.18       2873.44       117.34 o
   4  -9   8        174.31        168.28        15.70 o
   5  -9   8         51.88         55.32        12.09 o
   6  -9   8         73.39         55.07        12.87 o
   7  -9   8        411.94        431.26        31.65 o
   8  -9   8          0.14         -6.95        12.87 o
  -9  -8   8         32.27         35.71        19.30 o
  -8  -8   8         66.42         52.45         8.53 o
  -7  -8   8         63.97         77.13        20.46 o
  -6  -8   8        204.89        214.34        15.95 o
  -5  -8   8          0.09         12.87         8.49 o
  -4  -8   8        660.61        667.39        21.70 o
  -3  -8   8        211.12        196.45        17.37 o
  -2  -8   8        250.17        254.73         9.94 o
  -1  -8   8         13.98         22.69        10.94 o
   0  -8   8        861.53        876.05        23.90 o
   1  -8   8          5.36          6.04         4.98 o
   2  -8   8        581.24        620.64        31.65 o
   3  -8   8         78.50         74.36        10.81 o
   4  -8   8         45.80         62.53        10.04 o
   5  -8   8        106.73        114.76        13.90 o
   6  -8   8        131.35        164.68        16.98 o
   7  -8   8          2.00          0.00        11.32 o
   8  -8   8         82.93         64.07        15.18 o
   9  -8   8         91.56         90.32        13.12 o
  -9  -7   8          4.65         -3.86        13.12 o
  -8  -7   8        135.60        167.94        30.11 o
  -7  -7   8        345.93        324.34        46.19 o
  -6  -7   8         80.70         82.34        11.58 o
  -5  -7   8        781.77        808.48        39.88 o
  -4  -7   8        134.62        146.79         5.69 o
  -3  -7   8        148.10        156.75        14.92 o
  -2  -7   8         41.72         42.32         4.07 o
  -1  -7   8        621.66        580.45        18.66 o
   0  -7   8         35.22         42.99         5.27 o
   1  -7   8         49.34         65.95        10.04 o
   2  -7   8        281.15        278.16        18.01 o
   3  -7   8         51.70         77.19        10.55 o
   4  -7   8        296.90        313.15        21.10 o
   5  -7   8        384.79        368.99        25.73 o
   6  -7   8         37.80         74.36        13.12 o
   7  -7   8        188.24        232.10        22.13 o
   8  -7   8        344.72        353.55        26.50 o
   9  -7   8         56.70         48.89        15.70 o
 -10  -6   8        134.48        129.17        12.35 o
  -9  -6   8         19.93          7.98         8.49 o
  -8  -6   8        445.19        444.06        18.96 o
  -7  -6   8         16.84          8.95         7.46 o
  -6  -6   8        116.37         89.55        11.84 o
  -5  -6   8          9.82          8.88         9.65 o
  -4  -6   8        242.13        253.95         7.65 o
  -3  -6   8       1346.30       1324.55        36.77 o
  -2  -6   8        539.04        536.99        13.36 o
  -1  -6   8          0.82          4.10         2.80 o
   0  -6   8         26.47         24.63         3.54 o
   1  -6   8         14.91         15.92         3.27 o
   2  -6   8        642.82        662.59        28.56 o
   3  -6   8        128.83        164.42        14.67 o
   4  -6   8        141.66        121.71        14.15 o
   5  -6   8         59.23         20.07         8.75 o
   6  -6   8         72.81         95.21        12.35 o
   7  -6   8         59.86         57.38        11.84 o
   8  -6   8        435.30        477.32        30.62 o
   9  -6   8         26.22         39.37        13.12 o
  10  -6   8          6.98         -3.86         9.26 o
 -11  -5   8        161.78        135.86        20.84 o
 -10  -5   8         10.30          9.52         6.95 o
  -9  -5   8        440.33        443.87        20.59 o
  -8  -5   8          0.79        -10.55        10.55 o
  -7  -5   8        223.09        216.30        18.40 o
  -6  -5   8        211.01        209.19        35.77 o
  -5  -5   8       1367.21       1399.62        28.11 o
  -4  -5   8         40.77         40.96        10.68 o
  -3  -5   8        656.63        695.23        15.55 o
  -2  -5   8          4.45          2.79         2.83 o
  -1  -5   8        712.39        703.48        15.19 o
   0  -5   8         23.23         30.24         4.63 o
   1  -5   8       1117.69       1100.17        34.87 o
   2  -5   8         28.06         30.34         4.09 o
   3  -5   8        693.06        700.93        32.42 o
   4  -5   8        239.08        242.39        17.24 o
   5  -5   8       1074.28       1083.30        51.98 o
   6  -5   8         14.60         16.21         8.49 o
   7  -5   8        304.15        234.16        20.33 o
   8  -5   8          8.96         21.10        12.35 o
   9  -5   8        174.19        113.73        16.98 o
  10  -5   8         62.96         57.64        12.87 o
 -11  -4   8         28.86         28.56         8.75 o
 -10  -4   8        241.69        262.46        15.95 o
  -9  -4   8         97.98        100.10        10.04 o
  -8  -4   8          5.39         21.61         7.72 o
  -7  -4   8         56.30         66.56        10.55 o
  -6  -4   8       2787.09       2816.82        86.07 o
  -5  -4   8          5.31          4.73         1.09 o
  -4  -4   8        145.44        134.61         4.64 o
  -3  -4   8         67.74         56.47         3.26 o
  -2  -4   8       1793.72       1782.58        34.22 o
  -1  -4   8        248.50        261.44         7.17 o
   0  -4   8       3164.35       3143.95        57.48 o
   1  -4   8         23.11         25.05         7.98 o
   2  -4   8        281.52        302.81        41.94 o
   3  -4   8       1465.30       1558.30        71.40 o
   4  -4   8        446.96        383.14        23.16 o
   5  -4   8       1934.01       1891.78        78.48 o
   6  -4   8        782.79        801.79        43.23 o
   7  -4   8         85.62        106.01        13.38 o
   8  -4   8         38.56         32.16        12.09 o
   9  -4   8         15.58          3.86        11.32 o
  10  -4   8         26.02         29.59        13.64 o
 -11  -3   8          2.98          9.78         7.72 o
 -10  -3   8          4.07          4.12         5.66 o
  -9  -3   8        481.94        523.89        21.87 o
  -8  -3   8         93.48         73.59         7.46 o
  -7  -3   8         78.58         72.31         6.95 o
  -6  -3   8          1.71          9.61         4.90 o
  -5  -3   8         78.62         83.88         3.22 o
  -4  -3   8         94.85        101.59         3.58 o
  -3  -3   8       1942.26       1938.45        35.38 o
  -2  -3   8        167.57        180.12         5.53 o
  -1  -3   8        349.30        365.04        11.58 o
   0  -3   8          6.74          7.44         2.09 o
   1  -3   8        964.70        977.98        45.42 o
   2  -3   8        487.98        445.07        27.53 o
   3  -3   8         55.91         59.84         5.37 o
   4  -3   8        393.51        367.59        15.31 o
   6  -3   8          1.86          7.20         8.23 o
   7  -3   8        353.67        405.79        25.47 o
   8  -3   8         64.64         56.87        12.35 o
   9  -3   8        255.25        241.88        22.64 o
  10  -3   8          1.04        -13.12        13.12 o
 -12  -2   8         14.38          0.51         8.23 o
 -11  -2   8         11.12          6.20         5.18 o
 -10  -2   8        500.89        513.95        21.87 o
  -9  -2   8          0.95         -3.58         7.98 o
  -8  -2   8        272.46        278.93        13.12 o
  -7  -2   8        289.68        292.00        11.42 o
  -6  -2   8       1235.56       1238.88        42.97 o
  -5  -2   8        534.27        499.65         9.21 o
  -4  -2   8       1389.23       1390.26        25.35 o
  -3  -2   8         38.22         27.02         3.73 o
  -2  -2   8       1450.26       1459.87        27.19 o
  -1  -2   8        231.28        209.12        15.44 o
   0  -2   8         48.37         64.01         3.86 o
   1  -2   8         40.32         45.11         7.46 o
   2  -2   8        577.90        610.94        12.86 o
   3  -2   8         91.70        100.69         6.04 o
   4  -2   8        282.10        302.53        11.97 o
   5  -2   8          1.05          3.53         4.89 o
   6  -2   8        610.49        609.49        11.90 o
   7  -2   8          5.18         16.72         5.53 o
   8  -2   8        568.79        576.90        30.62 o
   9  -2   8         87.38         79.25        16.47 o
  10  -2   8          5.82         -0.26         8.75 o
 -12  -1   8         91.98         85.37         9.04 o
 -11  -1   8        384.43        363.58        17.05 o
 -10  -1   8         87.59        104.62        23.16 o
  -9  -1   8        110.75         99.32        22.26 o
  -8  -1   8        285.97        317.43        11.92 o
  -7  -1   8       1235.78       1182.77        29.85 o
  -6  -1   8        787.78        818.12        14.71 o
  -5  -1   8       1544.52       1569.48        29.98 o
  -4  -1   8       1396.36       1387.69        20.53 o
  -3  -1   8          6.63          8.58         1.71 o
  -2  -1   8         11.19         14.41         1.85 o
  -1  -1   8       2120.84       2092.23        35.07 o
   0  -1   8        403.37        419.78         9.34 o
   1  -1   8        790.93        836.68        17.14 o
   2  -1   8        290.08        281.44         6.85 o
   3  -1   8          7.77         17.91         2.55 o
   4  -1   8         29.75         37.87         3.35 o
   5  -1   8       1670.24       1707.33        38.14 o
   6  -1   8         34.67         33.13         2.37 o
   7  -1   8        531.83        466.51        18.53 o
   8  -1   8        145.35        162.11        17.24 o
   9  -1   8        299.63        331.68        26.50 o
  10  -1   8          4.95         10.55        13.12 o
 -12   0   8        115.10        106.65         9.94 o
 -11   0   8        125.27        163.85        10.85 o
 -10   0   8        862.13        876.12        27.49 o
  -9   0   8         21.35         24.21         6.55 o
  -8   0   8        768.82        790.67        22.65 o
  -7   0   8         89.84         82.50         4.50 o
  -6   0   8        574.48        592.57        13.25 o
  -5   0   8          9.28          7.58         1.72 o
  -4   0   8       2549.21       2529.02        37.30 o
  -3   0   8        438.00        475.68         8.85 o
  -2   0   8        146.34        128.58        10.16 o
  -1   0   8       1436.92       1469.11        24.54 o
   0   0   8        577.30        637.44        13.92 o
   1   0   8         74.65         63.23         3.58 o
   2   0   8       1551.05       1611.91        31.01 o
   3   0   8          1.83          1.93         1.64 o
   4   0   8       1666.61       1707.52        32.11 o
   5   0   8          1.77          8.75         2.57 o
   6   0   8         95.72         84.66         4.37 o
   7   0   8          4.94         14.92         9.01 o
   8   0   8        265.23        271.21        20.84 o
   9   0   8          0.44          1.03        11.58 o
  10   0   8         36.59         64.59        14.92 o
 -12   1   8        139.41        134.76        16.73 o
 -11   1   8        723.40        783.97        24.18 o
 -10   1   8         17.81         17.37         8.75 o
  -9   1   8        957.07        986.11        36.02 o
  -8   1   8        102.11        112.46        13.38 o
  -7   1   8        234.23        278.59         7.04 o
  -6   1   8         70.72         51.95         2.88 o
  -5   1   8        992.68       1052.24        17.52 o
  -4   1   8         45.24         57.86         2.71 o
  -3   1   8       4042.49       4072.13        56.40 o
  -2   1   8         13.54         17.35         2.19 o
  -1   1   8        879.53        920.85        14.32 o
   0   1   8        840.39        896.66        20.20 o
   1   1   8       1281.19       1253.67        29.06 o
   2   1   8        635.70        653.90        14.28 o
   3   1   8       3352.17       3473.75        67.42 o
   4   1   8          1.13         -2.83         2.83 o
   5   1   8          5.94          7.98         2.57 o
   6   1   8        210.79        177.03         6.43 o
   7   1   8       1116.62       1191.11        63.04 o
   8   1   8         29.80         17.24        11.32 o
   9   1   8        208.43        179.35        19.30 o
 -13   2   8          5.63         15.62        15.05 o
 -12   2   8        624.26        678.35        41.04 o
 -11   2   8        350.98        343.23        19.09 o
 -10   2   8        313.49        295.01        12.86 o
  -9   2   8        107.08         74.36        10.81 o
  -8   2   8        199.47        194.96         7.46 o
  -7   2   8         40.30         42.38         3.47 o
  -6   2   8       2326.07       2267.91        37.54 o
  -5   2   8        356.40        367.17         7.54 o
  -4   2   8       1870.48       1853.82        31.39 o
  -3   2   8        217.08        178.57        10.42 o
  -2   2   8        477.53        472.92         8.66 o
  -1   2   8         54.67         53.28         2.73 o
   0   2   8       3054.20       2981.80        52.46 o
   1   2   8         24.79         23.29         6.82 o
   2   2   8        405.00        424.31        14.41 o
   3   2   8         14.03         15.18         3.86 o
   4   2   8       1868.69       1906.70        51.98 o
   5   2   8        411.73        458.79        15.95 o
   6   2   8        185.38        211.51        17.24 o
   7   2   8        192.27        193.76        18.78 o
   8   2   8        142.45        119.39        14.67 o
   9   2   8          3.79          8.49         7.46 o
 -13   3   8        127.68        106.15        28.18 o
 -12   3   8         10.92         22.67         7.91 o
 -11   3   8        647.20        635.70        33.07 o
 -10   3   8          0.25         -1.72         2.99 o
  -9   3   8        595.64        594.85        15.26 o
  -8   3   8         40.30         36.74         3.36 o
  -7   3   8        213.81        213.85        15.95 o
  -6   3   8        193.90        180.71        12.22 o
  -5   3   8       1583.77       1593.39        28.13 o
  -4   3   8         59.69         57.16         6.69 o
  -3   3   8       3608.13       3554.48        56.93 o
  -2   3   8          2.86          2.92         2.44 o
  -1   3   8        714.39        739.18        13.85 o
   0   3   8        176.96        169.25         4.54 o
   1   3   8        435.01        417.37        10.81 o
   2   3   8        135.24        111.67         7.72 o
   3   3   8        708.16        734.63        23.67 o
   4   3   8         12.71         13.38         3.35 o
   5   3   8        427.34        423.28        15.18 o
   6   3   8        109.51        121.97        14.41 o
   7   3   8       1076.36       1153.80        64.07 o
   8   3   8          2.78          1.80        10.55 o
   9   3   8        220.47        224.12        23.42 o
 -13   4   8        141.56        141.99        25.60 o
 -12   4   8        105.57        107.54        13.64 o
 -11   4   8          1.29          6.33         5.45 o
 -10   4   8        754.03        754.09        22.42 o
  -9   4   8         20.98         10.00         3.34 o
  -8   4   8        180.66        170.02         9.65 o
  -7   4   8        705.20        730.54        16.07 o
  -6   4   8         32.40         29.74         3.14 o
  -5   4   8        128.09        128.38        15.18 o
  -4   4   8       2941.13       3082.73        52.62 o
  -3   4   8        263.27        297.52         7.47 o
  -2   4   8         23.34         26.22         2.47 o
  -1   4   8        614.53        599.46        12.42 o
   0   4   8          6.53          4.41         2.19 o
   1   4   8         36.24         39.37         3.35 o
   2   4   8        792.90        833.70        24.44 o
   3   4   8         14.46          6.69         4.63 o
   4   4   8        542.43        580.50        20.07 o
   5   4   8        367.85        348.40        23.42 o
   6   4   8        128.92        130.46        15.18 o
   7   4   8         25.62         41.43        10.29 o
   8   4   8        386.72        368.22        29.33 o
 -12   5   8         12.68         14.08        10.16 o
 -11   5   8        567.60        580.45        20.57 o
 -10   5   8        121.11        121.39         7.87 o
  -9   5   8        101.32         97.45         7.17 o
  -8   5   8         65.70         62.89         4.90 o
  -7   5   8        228.16        235.78        16.73 o
  -6   5   8         90.12         91.86         5.92 o
  -5   5   8        513.39        535.02        14.67 o
  -4   5   8         17.61         15.05         7.20 o
  -3   5   8         14.60         10.77         3.47 o
  -2   5   8         91.91         90.08         6.69 o
  -1   5   8        257.88        268.05         8.08 o
   0   5   8         31.36         37.21         3.24 o
   1   5   8        213.98        207.38        10.55 o
   2   5   8        155.88        170.94        12.99 o
   3   5   8        234.41        212.03        10.55 o
   4   5   8         17.32         18.01         8.75 o
   5   5   8        593.14        599.29        37.31 o
   6   5   8          1.54         15.95        10.81 o
   7   5   8         74.54         47.35        13.64 o
   8   5   8         20.86         11.84        12.87 o
 -12   6   8        578.47        688.66        31.57 o
 -11   6   8         19.54         23.26        16.47 o
 -10   6   8        318.60        330.46        16.08 o
  -9   6   8          1.17          1.39         6.05 o
  -8   6   8         34.43         28.83         5.81 o
  -7   6   8        813.57        732.71        24.57 o
  -6   6   8       1293.84       1347.51        34.24 o
  -5   6   8         58.05         51.61         5.02 o
  -4   6   8         34.99         45.80         5.40 o
  -3   6   8         61.07         67.30         4.44 o
  -2   6   8        437.65        426.17        23.54 o
  -1   6   8         77.91         85.65        13.25 o
   0   6   8        958.91        863.93        23.59 o
   1   6   8        249.26        244.75         7.26 o
   2   6   8        604.07        645.00        12.61 o
   3   6   8          0.94         -0.50         5.66 o
   4   6   8        274.74        271.72        20.59 o
   5   6   8          2.71          4.63         6.18 o
   6   6   8        111.30        129.69        16.47 o
   7   6   8         10.61          0.77        11.32 o
 -12   7   8        208.83        250.50        18.10 o
 -11   7   8        206.17        205.11        12.14 o
 -10   7   8        360.42        342.26        17.87 o
  -9   7   8       1171.65       1293.92        45.67 o
  -8   7   8         43.93         45.12         7.48 o
  -7   7   8         34.87         48.57         5.47 o
  -6   7   8        115.54        123.00         9.15 o
  -5   7   8       1423.19       1390.63        36.69 o
  -4   7   8        494.89        474.83        20.71 o
  -3   7   8       1200.44       1206.64        30.18 o
  -2   7   8          2.73          0.84         2.46 o
  -1   7   8         19.52         28.72        12.87 o
   0   7   8         38.72         32.41        12.22 o
   1   7   8       2185.87       2193.56        99.07 o
   2   7   8        460.28        427.79        17.40 o
   3   7   8        387.26        411.45        24.96 o
   4   7   8         19.49         19.81        10.55 o
   5   7   8        104.88        111.42        16.47 o
   6   7   8          6.91          3.35        12.35 o
 -12   8   8        573.72        644.06        47.09 o
 -11   8   8         13.96         21.96        10.04 o
 -10   8   8        125.41        101.89        10.35 o
  -9   8   8         93.33        104.86        16.34 o
  -8   8   8        116.79        119.41         9.88 o
  -7   8   8        354.70        305.67        13.05 o
  -6   8   8        645.76        638.73        36.02 o
  -5   8   8          3.08         -3.73         3.73 o
  -4   8   8         61.16         59.77         5.06 o
  -3   8   8          9.12          9.17         9.91 o
  -2   8   8        271.11        259.76        18.78 o
  -1   8   8        313.43        390.96        24.96 o
   0   8   8        665.30        639.85        27.92 o
   1   8   8         37.36         11.32        10.04 o
   2   8   8        164.49        179.49        12.46 o
   3   8   8         35.82         28.56        16.47 o
   4   8   8         62.83         63.04        12.61 o
   5   8   8          6.00          8.23        11.84 o
   6   8   8        147.14        124.80        16.21 o
 -11   9   8        245.78        234.96        16.91 o
 -10   9   8          4.85         14.65         7.77 o
  -9   9   8         21.10         26.90         7.69 o
  -8   9   8          1.98         13.26         8.75 o
  -7   9   8        102.98         81.31        13.90 o
  -6   9   8        257.97        236.99        14.28 o
  -5   9   8        433.46        397.35        19.01 o
  -4   9   8          5.06          4.03        12.61 o
  -3   9   8          9.62         15.70         5.52 o
  -2   9   8        197.22        183.57        18.14 o
  -1   9   8          4.52          7.33         5.23 o
   0   9   8         35.49          5.66        10.04 o
   1   9   8        141.92        141.01        17.50 o
   2   9   8         20.21         29.85        10.29 o
   3   9   8        108.93        108.07        18.27 o
   4   9   8          0.93        -12.09        12.09 o
   5   9   8        203.59        210.48        24.96 o
 -10  10   8        387.94        363.55        25.47 o
  -9  10   8         90.72        101.57        10.80 o
  -8  10   8         78.02         75.03        10.43 o
  -7  10   8         71.57         93.24        10.55 o
  -6  10   8          2.05         10.32        14.54 o
  -5  10   8          0.53         -0.11        10.29 o
  -4  10   8       1590.95       1626.86        56.39 o
  -3  10   8        186.31        200.78        14.19 o
  -2  10   8          2.46         18.53        10.81 o
  -1  10   8        137.93        162.11        19.81 o
   0  10   8        176.97        155.93        16.47 o
   1  10   8          3.48         24.19        11.84 o
   2  10   8        318.09        353.04        28.82 o
   3  10   8         21.43          2.83        13.64 o
   4  10   8        218.07        222.32        24.70 o
  -9  11   8         21.89         12.52        10.04 o
  -8  11   8          1.83         22.60         9.01 o
  -7  11   8        211.24        241.60        16.63 o
  -6  11   8         44.80         49.15        11.58 o
  -5  11   8        221.05        214.86        21.10 o
  -4  11   8         38.45         20.59         8.49 o
  -3  11   8         85.00         67.93        14.41 o
  -2  11   8          8.40        -10.04        10.04 o
  -1  11   8         62.17         89.55        13.90 o
   0  11   8         84.87         77.97        15.70 o
   1  11   8        214.17        201.48        24.44 o
   2  11   8          3.40         12.35        11.32 o
  -8  12   8        145.10        136.63        19.04 o
  -7  12   8         76.93         56.87        16.47 o
  -6  12   8         10.88          5.66        13.12 o
  -5  12   8         30.36         32.16         9.78 o
  -4  12   8        205.75        180.12        22.90 o
  -3  12   8          0.43          3.86        12.61 o
  -2  12   8        123.74        128.91        20.07 o
  -1  12   8         68.71         77.97        15.95 o
   0  12   8        179.33        123.00        19.30 o
   1  12   8        160.85        164.42        22.64 o
  -5  13   8        317.30        336.83        31.14 o
  -4  13   8         67.70         43.49        13.64 o
  -3  13   8        311.03        218.20        26.25 o
  -2 -12   9         76.77        102.15        17.75 o
  -1 -12   9        309.70        337.60        26.50 o
   0 -12   9          0.14         -9.00        12.35 o
   1 -12   9        197.82        182.34        14.01 o
   2 -12   9         23.04         24.45         8.68 o
   3 -12   9        102.93         87.49        13.64 o
   4 -12   9        117.54        101.64        15.18 o
  -4 -11   9        171.52        190.16        18.53 o
  -3 -11   9         48.74         31.14        13.12 o
  -2 -11   9         59.03         63.30        13.12 o
  -1 -11   9        161.59        173.70        14.16 o
   0 -11   9         62.94         61.30        10.29 o
   1 -11   9         16.73         18.04        15.05 o
   2 -11   9        259.71        275.11        17.09 o
   3 -11   9         72.25         71.28        14.92 o
   4 -11   9         41.33         22.90        12.09 o
   5 -11   9          0.22         10.04        12.35 o
   6 -11   9         35.79         53.78        14.92 o
  -6 -10   9          5.18          9.26        11.32 o
  -5 -10   9         32.52         39.37        12.61 o
  -4 -10   9          0.09         -4.37        11.32 o
  -3 -10   9         55.34         52.75        12.61 o
  -2 -10   9          6.53         -1.54        10.68 o
  -1 -10   9        140.08        114.49         9.31 o
   0 -10   9          1.02          6.98         8.11 o
   1 -10   9         95.16        109.69        10.04 o
   2 -10   9         82.88         74.71         9.46 o
   3 -10   9         17.07         -4.63         6.95 o
   4 -10   9          6.37          4.89         7.46 o
   5 -10   9         96.67        104.73        16.21 o
   6 -10   9          0.68         -6.95        11.58 o
   7 -10   9         37.16          0.00        13.38 o
  -7  -9   9          3.19          0.71         9.52 o
  -6  -9   9        354.31        299.51        27.53 o
  -5  -9   9          1.22         10.04         9.78 o
  -4  -9   9          1.35          4.89         9.01 o
  -3  -9   9          4.25         14.14         5.69 o
  -2  -9   9        689.02        720.32        27.51 o
  -1  -9   9         62.28         57.21        19.30 o
   0  -9   9         61.51         69.42         7.28 o
   1  -9   9        161.33        159.79        19.17 o
   2  -9   9         44.22         33.33         6.91 o
   3  -9   9         44.00         27.02         9.01 o
   4  -9   9        925.02        906.52        48.89 o
   5  -9   9         97.75         87.74        15.18 o
   6  -9   9          4.30         10.29        11.84 o
   7  -9   9        294.56        294.37        26.76 o
  -8  -8   9          7.40         10.70         8.90 o
  -7  -8   9          8.24         22.27         7.65 o
  -6  -8   9        277.53        290.25        21.36 o
  -5  -8   9        320.01        304.15        20.33 o
  -4  -8   9        271.67        271.21        19.04 o
  -3  -8   9        898.05        952.32        41.69 o
  -2  -8   9         77.77         72.13         5.56 o
  -1  -8   9        148.48        133.79         9.27 o
   0  -8   9        255.50        200.95        11.10 o
   1  -8   9        586.39        678.39        29.21 o
   2  -8   9        256.20        252.77        12.28 o
   3  -8   9        221.77        232.10        17.75 o
   4  -8   9         10.75         -9.52         9.52 o
   5  -8   9         14.69          4.12        10.04 o
   6  -8   9         57.71         50.18         9.78 o
   7  -8   9        371.72        359.21        30.62 o
   8  -8   9          6.38         16.98        14.15 o
  -9  -7   9         18.72         -1.29        14.92 o
  -8  -7   9         54.52         60.92        10.07 o
  -7  -7   9          0.39         -5.03         5.03 o
  -6  -7   9        490.59        513.60        32.94 o
  -5  -7   9          5.07          2.32         6.18 o
  -4  -7   9        649.01        702.97        22.25 o
  -3  -7   9          3.25         -0.88         3.09 o
  -2  -7   9        548.48        542.29        16.38 o
  -1  -7   9          0.64          5.67         3.99 o
   0  -7   9         23.54         25.34         8.36 o
   1  -7   9        172.82        149.58        28.43 o
   2  -7   9        389.20        422.94        17.51 o
   3  -7   9        420.72        401.41        22.13 o
   4  -7   9        211.04        203.54        18.27 o
   5  -7   9         10.64          7.98         9.01 o
   6  -7   9        274.58        243.93        19.56 o
   7  -7   9          1.62        -12.35        12.61 o
   8  -7   9         21.40          3.86         9.26 o
 -10  -6   9          9.43         11.84         9.52 o
  -9  -6   9        352.08        350.46        22.13 o
  -8  -6   9         28.73          9.41         5.80 o
  -7  -6   9        612.41        640.38        26.74 o
  -6  -6   9         47.11         43.74         9.01 o
  -5  -6   9        846.12        859.95        41.94 o
  -4  -6   9        100.49        100.90         4.70 o
  -3  -6   9        238.95        254.47        22.26 o
  -2  -6   9        596.34        560.94        16.32 o
  -1  -6   9       2508.85       2469.65        47.65 o
   0  -6   9         13.85         15.32        17.11 o
   1  -6   9          9.02         14.83         4.72 o
   2  -6   9         75.02         85.72         7.17 o
   3  -6   9        727.78        751.61        25.28 o
   4  -6   9        735.79        791.50        36.28 o
   5  -6   9       1730.15       1880.46        75.39 o
   6  -6   9          0.42         18.53        10.29 o
   7  -6   9          2.78         14.41        11.06 o
   8  -6   9         24.45         19.56         9.78 o
   9  -6   9        408.24        381.86        33.45 o
 -10  -5   9        403.89        375.68        21.36 o
  -9  -5   9         61.86         58.93         9.26 o
  -8  -5   9        475.07        459.05        21.10 o
  -7  -5   9          0.67          3.45         6.00 o
  -6  -5   9        560.31        549.08        21.46 o
  -5  -5   9        331.43        317.04         8.24 o
  -4  -5   9        262.94        256.35         8.13 o
  -3  -5   9        173.10        166.01         6.68 o
  -2  -5   9        815.70        789.03        17.47 o
  -1  -5   9        125.95        133.31        10.55 o
   0  -5   9        519.08        512.43        13.37 o
   1  -5   9        456.36        425.25        24.06 o
   2  -5   9       1308.83       1323.39        36.93 o
   3  -5   9        166.34        164.71        28.82 o
   4  -5   9        472.02        477.24        17.77 o
   5  -5   9         81.76         73.33        12.35 o
   6  -5   9        808.51        883.11        49.40 o
   7  -5   9          9.21          6.18        11.06 o
   8  -5   9        308.45        260.40        24.96 o
   9  -5   9          3.20         14.67        10.29 o
 -11  -4   9        506.80        542.42        30.11 o
 -10  -4   9          9.55         23.42         7.72 o
  -9  -4   9        226.67        250.88        14.41 o
  -8  -4   9         28.74         32.68         7.46 o
  -7  -4   9         44.42         37.51         6.69 o
  -6  -4   9        171.05        177.63        10.75 o
  -5  -4   9        628.60        647.94        15.09 o
  -4  -4   9          5.74          7.98         2.37 o
  -3  -4   9        141.18        132.24         5.18 o
  -2  -4   9        402.66        399.77        10.19 o
  -1  -4   9       1056.50       1015.43        21.55 o
   0  -4   9          0.51         -1.21         3.63 o
   1  -4   9        808.36        803.20        17.87 o
   2  -4   9        121.94        109.18         7.09 o
   3  -4   9         22.18         29.87         4.81 o
   4  -4   9         36.46         47.60         4.88 o
   5  -4   9        320.57        310.95        13.53 o
   6  -4   9         23.74         25.80         5.66 o
   7  -4   9        224.17        203.02        18.53 o
   8  -4   9         10.06         11.58        11.84 o
   9  -4   9         31.08         41.17        14.92 o
 -11  -3   9        186.73        181.92        14.92 o
 -10  -3   9         15.60          4.63         7.98 o
  -9  -3   9          3.51          0.51         4.63 o
  -8  -3   9        500.96        532.90        22.64 o
  -7  -3   9        181.16        178.32        10.81 o
  -6  -3   9       1701.48       1783.09        72.56 o
  -5  -3   9       2680.78       2656.77        48.49 o
  -4  -3   9         84.41         86.29        11.32 o
  -3  -3   9        194.93        199.97         9.13 o
  -2  -3   9       3713.27       3724.56        78.06 o
  -1  -3   9        261.48        263.70         7.59 o
   0  -3   9        782.98        824.85        17.33 o
   1  -3   9        347.99        331.58        12.35 o
   2  -3   9          7.95          4.65         2.18 o
   3  -3   9        764.43        756.90        23.37 o
   4  -3   9       1321.60       1462.93        41.43 o
   5  -3   9         19.47          6.87         9.65 o
   6  -3   9        207.55        185.86        13.77 o
   7  -3   9        112.75        118.36        17.24 o
   8  -3   9        108.40        101.38        15.95 o
   9  -3   9          1.18        -11.84        11.84 o
 -11  -2   9        110.95        101.90        11.58 o
 -10  -2   9          1.19          0.10         5.61 o
  -9  -2   9        132.18        131.87         8.85 o
  -8  -2   9         11.14         14.20        12.99 o
  -7  -2   9        923.31        871.78        30.36 o
  -6  -2   9          1.79          2.74         2.06 o
  -5  -2   9        790.02        798.28        14.26 o
  -4  -2   9          0.71          0.27         2.04 o
  -3  -2   9        621.25        628.44        12.53 o
  -2  -2   9          9.64          5.92         2.18 o
  -1  -2   9       1055.71       1107.47        21.86 o
   0  -2   9          4.67          6.06         1.95 o
   1  -2   9       1430.76       1435.18        27.88 o
   2  -2   9          7.87          2.81         2.09 o
   3  -2   9         11.49         13.76         4.12 o
   4  -2   9         69.17         65.04         3.11 o
   5  -2   9        832.84        805.65        20.46 o
   6  -2   9         12.22         12.95         2.73 o
   7  -2   9        317.62        342.74        25.99 o
   8  -2   9         49.91         51.21        10.81 o
   9  -2   9        216.67        224.38        23.16 o
 -12  -1   9         32.01         14.79         6.69 o
 -11  -1   9          3.54          8.44        13.38 o
 -10  -1   9       1051.80       1111.57        33.05 o
  -9  -1   9         39.10         46.59         6.27 o
  -8  -1   9        141.45        158.17        10.94 o
  -7  -1   9        108.01        110.53         7.19 o
  -6  -1   9       2258.24       2334.32        44.04 o
  -5  -1   9        156.55        151.34        14.67 o
  -4  -1   9       2441.88       2502.31        45.48 o
  -3  -1   9         10.38         10.67         3.73 o
  -2  -1   9        186.85        175.40         4.75 o
  -1  -1   9          7.01         10.17         2.09 o
   0  -1   9       1977.46       1954.85        48.12 o
   1  -1   9       1420.78       1499.98        33.06 o
   2  -1   9        377.52        400.91        11.41 o
   3  -1   9        154.75        150.14         6.15 o
   4  -1   9       1082.76       1118.99        22.13 o
   5  -1   9         44.78         35.71         5.40 o
   6  -1   9       1125.09       1138.62        35.51 o
   7  -1   9         39.77          8.23         7.98 o
   8  -1   9        476.43        487.35        36.02 o
   9  -1   9         37.17         57.90        14.41 o
 -12   0   9         15.74          6.23         8.88 o
 -11   0   9        490.55        519.99        44.39 o
 -10   0   9        572.07        593.78        40.14 o
  -9   0   9         96.33         89.72         8.62 o
  -8   0   9         50.77         39.01         4.37 o
  -7   0   9       3320.04       3327.52        53.78 o
  -6   0   9         26.88         29.16         5.02 o
  -5   0   9        167.22        189.12        11.45 o
  -4   0   9        115.24        118.65         3.71 o
  -3   0   9         53.22         39.90         5.53 o
  -2   0   9        664.86        651.27        12.77 o
  -1   0   9       2554.06       2688.75        48.23 o
   0   0   9         71.46         69.60         6.69 o
   1   0   9        424.29        410.38        18.01 o
   2   0   9         30.72         31.23         3.15 o
   3   0   9       1728.04       1884.32        41.43 o
   4   0   9          0.08          0.00         2.83 o
   5   0   9        967.98       1001.98        24.44 o
   6   0   9         17.30         20.84         3.86 o
   7   0   9        113.71         73.85        12.35 o
   8   0   9         94.35        128.14        18.78 o
   9   0   9        373.85        469.34        38.34 o
 -12   1   9        156.32        162.25        12.35 o
 -11   1   9          4.24          3.69         5.91 o
 -10   1   9        557.21        560.73        20.52 o
  -9   1   9        160.91        152.13         9.15 o
  -8   1   9         42.96         42.35         6.30 o
  -7   1   9          0.16          2.08         2.57 o
  -6   1   9        115.20        120.16         7.33 o
  -5   1   9          5.01          5.13         2.22 o
  -4   1   9        139.45        139.44         4.14 o
  -3   1   9        873.62        880.53        14.94 o
  -2   1   9        303.10        311.73         6.42 o
  -1   1   9        116.27        120.67         6.05 o
   0   1   9        597.75        627.18        13.77 o
   1   1   9         13.25         10.55         1.29 o
   2   1   9         68.66         81.83         3.09 o
   3   1   9         12.53          9.78         2.06 o
   4   1   9        963.60        931.74        21.87 o
   5   1   9         18.36         23.16         4.37 o
   6   1   9        146.99        192.47        17.50 o
   7   1   9          0.26         -6.43         6.95 o
   8   1   9        139.85        165.97        19.56 o
   9   1   9         12.14         38.34        11.84 o
 -12   2   9         24.22         24.11        13.25 o
 -11   2   9        932.39       1010.36        42.97 o
 -10   2   9        328.41        359.77        16.98 o
  -9   2   9        132.04        130.34         6.61 o
  -8   2   9          3.80          2.55         2.45 o
  -7   2   9         16.32         14.15         2.65 o
  -6   2   9        105.22        107.62         7.59 o
  -5   2   9       1575.67       1635.45        28.81 o
  -4   2   9       1310.00       1328.88        43.74 o
  -3   2   9        125.75        124.74         6.18 o
  -2   2   9        614.75        660.34        26.63 o
  -1   2   9        772.83        813.56        15.82 o
   0   2   9         15.39         18.82         3.99 o
   1   2   9       1289.91       1283.23        37.31 o
   2   2   9         38.39         31.65         5.15 o
   3   2   9        232.88        272.24        11.32 o
   4   2   9        150.25        137.41         8.49 o
   5   2   9         95.73        111.42         6.95 o
   6   2   9        143.57        168.28        16.21 o
   7   2   9        588.61        603.40        32.42 o
   8   2   9         15.54         29.85        12.87 o
 -12   3   9        284.43        339.68        21.54 o
 -11   3   9         97.85        104.40        10.77 o
 -10   3   9         11.26         23.61         9.65 o
  -9   3   9          5.33          3.14         3.59 o
  -8   3   9        264.94        294.43        11.97 o
  -7   3   9          0.11          1.74         2.69 o
  -6   3   9        267.76        254.21        14.54 o
  -5   3   9        546.02        553.64        22.39 o
  -4   3   9       1148.56       1174.71        24.57 o
  -3   3   9        937.63        942.77        17.84 o
  -2   3   9       1037.90        991.92        17.91 o
  -1   3   9         23.19         21.47         3.86 o
   0   3   9         53.71         47.09         3.86 o
   1   3   9        486.35        488.13        13.12 o
   2   3   9        132.54        136.89         8.23 o
   3   3   9        309.20        314.95        12.87 o
   4   3   9        866.86        965.70        30.36 o
   5   3   9          8.79          6.43         3.60 o
   6   3   9        309.99        330.91        25.73 o
   7   3   9          0.58         13.64        11.58 o
   8   3   9        113.29        123.77        18.27 o
 -12   4   9          2.67          9.72        11.71 o
 -11   4   9         81.81        103.38        24.44 o
 -10   4   9         37.55         30.29         5.22 o
  -9   4   9        359.00        377.68        23.42 o
  -8   4   9         66.44         51.03         7.59 o
  -7   4   9        304.02        291.08         9.21 o
  -6   4   9        155.30        150.53         7.20 o
  -5   4   9        217.40        202.62         8.62 o
  -4   4   9        152.17        155.58         9.78 o
  -3   4   9         59.28         46.87         3.18 o
  -2   4   9        408.06        443.95        11.07 o
  -1   4   9       1339.33       1401.73        29.85 o
   0   4   9          1.09          2.15         1.54 o
   1   4   9         50.20         44.77         3.60 o
   2   4   9          3.76         -0.26         3.60 o
   3   4   9        373.41        368.48        15.18 o
   4   4   9         29.89         18.01         5.40 o
   5   4   9        147.74        168.28        18.27 o
   6   4   9          3.59          8.75        10.04 o
   7   4   9        110.00        112.70        17.24 o
 -12   5   9        109.00         64.67        12.19 o
 -11   5   9        153.11        154.87        14.50 o
 -10   5   9        799.56        886.83        27.51 o
  -9   5   9         36.92         37.01         5.66 o
  -8   5   9         20.37         12.51        12.61 o
  -7   5   9         40.90         41.31         4.03 o
  -6   5   9        355.88        318.30        10.55 o
  -5   5   9        276.04        250.97        23.29 o
  -4   5   9        863.96        909.69        24.32 o
  -3   5   9        681.71        660.81        18.56 o
  -2   5   9        369.68        371.39        10.84 o
  -1   5   9        278.21        260.95        17.24 o
   0   5   9        686.28        731.64        15.01 o
   1   5   9        539.15        540.62        14.67 o
   2   5   9        567.30        574.58        30.11 o
   3   5   9         17.34         19.81         4.89 o
   4   5   9        141.70        111.16         8.23 o
   5   5   9        204.36        188.35        17.75 o
   6   5   9        381.12        366.93        30.11 o
   7   5   9         20.16         -2.57        12.61 o
 -12   6   9         20.13         20.40        10.35 o
 -11   6   9        198.43        195.26        14.94 o
 -10   6   9          6.93          3.73         5.55 o
  -9   6   9        224.94        244.30        11.92 o
  -8   6   9        332.22        311.41        15.91 o
  -7   6   9        585.44        588.05        48.38 o
  -6   6   9          1.22         -3.23         3.76 o
  -5   6   9         85.07        120.09         8.68 o
  -4   6   9        240.20        217.52        12.99 o
  -3   6   9         13.21          2.74         5.35 o
  -2   6   9        208.76        215.52        11.73 o
  -1   6   9       1877.12       1933.66        61.63 o
   0   6   9          9.90         10.18         4.50 o
   1   6   9        375.00        361.79        20.71 o
   2   6   9         23.13         26.25         5.66 o
   3   6   9        778.41        836.27        45.03 o
   4   6   9          2.47         -7.20         9.52 o
   5   6   9        129.40        132.00        15.70 o
   6   6   9          0.01         -8.23        11.58 o
 -11   7   9         13.39          7.27         5.76 o
 -10   7   9         67.75         68.62         7.67 o
  -9   7   9          0.34         -2.12         5.37 o
  -8   7   9        296.75        300.06        14.55 o
  -7   7   9        241.37        226.35        12.22 o
  -6   7   9        550.29        473.08        16.89 o
  -5   7   9         55.05         57.27         6.95 o
  -4   7   9        140.56        122.42        10.94 o
  -3   7   9        155.07        127.92         7.08 o
  -2   7   9        804.46        815.04        36.15 o
  -1   7   9        139.14        137.28        11.71 o
   0   7   9       1336.19       1412.16        45.67 o
   1   7   9          6.82          0.77         5.40 o
   2   7   9        299.22        292.57        14.41 o
   3   7   9         55.14         56.35        13.64 o
   4   7   9        252.04        235.96        22.64 o
   5   7   9          0.85         -4.37        11.58 o
   6   7   9         91.53         64.84        16.47 o
 -11   8   9        359.01        369.14        17.73 o
 -10   8   9        127.25        102.59        11.24 o
  -9   8   9          1.85         -0.35        12.61 o
  -8   8   9        167.06        191.34        26.37 o
  -7   8   9         58.52         60.95        10.81 o
  -6   8   9          1.86         -2.98         4.87 o
  -5   8   9       1116.75       1051.74        40.20 o
  -4   8   9         56.05         37.54         7.46 o
  -3   8   9        172.16        152.89        20.97 o
  -2   8   9         63.70         66.95        11.45 o
  -1   8   9        236.23        251.30        14.56 o
   0   8   9          0.80         -0.92         4.55 o
   1   8   9        301.22        315.81        16.22 o
   2   8   9          8.89         -1.86         5.37 o
   3   8   9          9.53          5.66        11.58 o
   4   8   9          7.94         10.04        11.58 o
   5   8   9        266.30        343.26        31.14 o
 -10   9   9        230.15        214.02        16.73 o
  -9   9   9         86.99         68.76        11.49 o
  -8   9   9         58.12         81.37        10.43 o
  -7   9   9          5.04          8.58        12.48 o
  -6   9   9        767.85        687.57        29.68 o
  -5   9   9          8.02          2.78         5.79 o
  -4   9   9        371.52        348.88        18.79 o
  -3   9   9         43.18         33.15         6.74 o
  -2   9   9          3.20         18.03        20.07 o
  -1   9   9        309.49        309.34        17.29 o
   0   9   9       1020.63       1022.57        59.18 o
   1   9   9          0.04         -2.32         8.49 o
   2   9   9         43.96         42.46        13.90 o
   3   9   9          0.23         16.21        15.44 o
   4   9   9        280.57        333.74        30.11 o
 -10  10   9         76.74         71.57        10.57 o
  -9  10   9         95.05         73.29        17.75 o
  -8  10   9        132.68        106.37        12.53 o
  -7  10   9        566.56        594.82        30.10 o
  -6  10   9         85.50         67.10        10.68 o
  -5  10   9         74.86         68.02         9.88 o
  -4  10   9          0.39          3.60        10.04 o
  -3  10   9        594.89        586.01        25.27 o
  -2  10   9         62.07         45.66         8.61 o
  -1  10   9        487.61        508.45        36.54 o
   0  10   9        417.68        462.65        37.05 o
   1  10   9         50.16         25.22        14.67 o
   2  10   9          6.33         -3.60        10.04 o
   3  10   9        474.31        494.04        40.14 o
  -8  11   9         17.04         16.32         9.86 o
  -7  11   9         78.43         69.40        35.51 o
  -6  11   9        335.53        333.85        37.18 o
  -5  11   9         20.75          9.57         7.58 o
  -4  11   9        200.29        170.09        20.07 o
  -3  11   9         23.24         18.78         9.26 o
  -2  11   9         61.73         42.97        12.61 o
  -1  11   9         96.68         73.08        16.21 o
   0  11   9       1085.07       1212.98        77.45 o
   1  11   9          0.44         39.88        16.73 o
  -7  12   9         25.29         38.08        14.92 o
  -6  12   9        215.01        160.82        21.87 o
  -5  12   9        381.83        312.12        28.56 o
  -4  12   9         14.40         -2.06        12.87 o
  -3  12   9        277.62        324.22        32.42 o
  -2  12   9         30.55         34.99        12.61 o
  -1  12   9        312.93        244.96        28.82 o
  -3 -11  10        368.62        452.62        32.42 o
  -2 -11  10         14.57         25.73        12.61 o
  -1 -11  10        113.41        107.30        14.15 o
   0 -11  10         11.92         16.07         7.10 o
   1 -11  10          1.86          2.47         8.75 o
   2 -11  10          0.06          1.85         7.73 o
   3 -11  10        247.41        237.29        19.30 o
   4 -11  10         47.61         49.15        12.87 o
  -5 -10  10         15.94         15.44         9.26 o
  -4 -10  10        172.39        153.87        18.78 o
  -3 -10  10         24.80         40.40         9.52 o
  -2 -10  10         76.55         64.84        13.64 o
  -1 -10  10          8.02         -3.07         8.36 o
   0 -10  10        300.20        327.45        36.67 o
   1 -10  10         80.25         84.48        14.80 o
   2 -10  10        106.78         98.04         9.23 o
   3 -10  10        108.80         95.94        20.07 o
   4 -10  10        109.34        117.08        17.50 o
   5 -10  10         34.07         45.54        14.41 o
  -6  -9  10          0.10          9.26        10.04 o
  -5  -9  10        112.47         95.46        12.61 o
  -4  -9  10          2.35          5.66         8.23 o
  -3  -9  10        254.20        267.09        22.90 o
  -2  -9  10         56.29         62.20         7.40 o
  -1  -9  10        591.04        666.09        24.11 o
   0  -9  10         26.85         35.49         5.97 o
   1  -9  10        196.46        196.33        31.39 o
   2  -9  10         24.74         14.05         6.67 o
   3  -9  10        227.76        226.88        14.02 o
   4  -9  10          5.19         -2.05         5.26 o
   5  -9  10        307.43        311.35        26.50 o
   6  -9  10         15.14         34.48        13.64 o
  -8  -8  10        315.86        283.05        29.85 o
  -7  -8  10        215.86        161.57        15.45 o
  -6  -8  10        142.25        125.57        15.70 o
  -5  -8  10         71.50         73.08        10.29 o
  -4  -8  10        427.21        498.42        28.82 o
  -3  -8  10        117.28        117.35        10.81 o
  -2  -8  10       1250.77       1285.36        40.36 o
  -1  -8  10        109.49        107.03        13.77 o
   0  -8  10         53.85         34.05        10.42 o
   1  -8  10        140.99        148.34        10.00 o
   2  -8  10        492.13        481.07        31.78 o
   3  -8  10         62.86         54.69         7.69 o
   4  -8  10        591.22        624.58        25.66 o
   5  -8  10          1.12         15.44        11.58 o
   6  -8  10         43.21         38.85        12.09 o
   7  -8  10         52.15         46.83        15.18 o
  -8  -7  10         85.91         81.15        10.42 o
  -7  -7  10        464.89        483.05        24.91 o
  -6  -7  10         76.03         78.74        12.09 o
  -5  -7  10        361.82        355.61        24.70 o
  -4  -7  10          1.35          7.98         6.43 o
  -3  -7  10        274.09        356.64        22.39 o
  -2  -7  10         14.99         20.64         7.20 o
  -1  -7  10        476.24        466.02        36.54 o
   0  -7  10          5.56          5.29         6.56 o
   1  -7  10        278.28        281.03        13.19 o
   2  -7  10          7.71          8.72         5.49 o
   3  -7  10        351.75        331.79        15.41 o
   4  -7  10          6.15          8.45         9.39 o
   5  -7  10        174.56        164.75        18.27 o
   6  -7  10          4.64          9.01        12.35 o
   7  -7  10         68.67         49.15        12.09 o
  -9  -6  10          2.93         -7.72         7.72 o
  -8  -6  10        100.01        102.23        48.63 o
  -7  -6  10         80.84         75.64        15.18 o
  -6  -6  10        949.40       1017.17        48.38 o
  -5  -6  10        163.91        194.27        16.47 o
  -4  -6  10        376.42        398.17        15.49 o
  -3  -6  10         21.61         18.88         4.66 o
  -2  -6  10        323.86        304.97        10.61 o
  -1  -6  10         14.58          5.70         9.39 o
   0  -6  10        901.86        944.14        25.08 o
   1  -6  10        395.29        345.87        14.76 o
   2  -6  10        297.11        297.70        28.69 o
   3  -6  10        125.22        131.23         8.72 o
   4  -6  10        124.07        114.15         8.90 o
   5  -6  10         60.81         49.75        16.21 o
   6  -6  10       1054.76       1089.17        35.48 o
   7  -6  10         10.20         35.25        13.38 o
   8  -6  10        176.01        203.54        23.42 o
 -10  -5  10          4.30         -8.49         8.49 o
  -9  -5  10        561.30        608.81        28.30 o
  -8  -5  10        113.01         98.55        10.81 o
  -7  -5  10       1079.64       1150.72        40.83 o
  -6  -5  10        756.11        827.15        30.64 o
  -5  -5  10          9.32         16.73         6.18 o
  -4  -5  10         12.52         14.95         5.02 o
  -3  -5  10       1164.27       1194.56        29.49 o
  -2  -5  10        623.21        576.74        14.91 o
  -1  -5  10       1040.44       1052.02        23.38 o
   0  -5  10        114.41         93.20         5.56 o
   1  -5  10          4.97          0.07         3.86 o
   2  -5  10         14.71         10.40         4.94 o
   3  -5  10       2122.51       2199.68        71.15 o
   4  -5  10          0.03         -1.17         6.30 o
   5  -5  10        107.56        104.20         8.28 o
   6  -5  10         45.57         51.32         6.52 o
   7  -5  10        222.49        204.05        20.33 o
   8  -5  10        131.97        150.79        20.59 o
 -10  -4  10        241.68        218.46        16.98 o
  -9  -4  10          3.19         34.22         8.75 o
  -8  -4  10        180.85        200.71        12.61 o
  -7  -4  10        186.49        178.32        13.12 o
  -6  -4  10        943.71        981.98        31.50 o
  -5  -4  10         20.27         17.24         5.27 o
  -4  -4  10          2.74         -0.13         2.73 o
  -3  -4  10         11.92         17.50         4.50 o
  -2  -4  10        808.18        772.19        26.63 o
  -1  -4  10         57.16         53.75         4.09 o
   0  -4  10        636.94        637.25        14.94 o
   1  -4  10          0.84          2.14         4.50 o
   2  -4  10        277.20        246.05         9.78 o
   3  -4  10        190.37        170.79        16.85 o
   4  -4  10        434.28        431.33        16.84 o
   5  -4  10          4.05          9.66         5.06 o
   6  -4  10        501.16        524.48        32.16 o
   7  -4  10         32.74         40.40        13.12 o
   8  -4  10        281.98        321.90        27.53 o
 -11  -3  10        132.19        106.79        12.09 o
 -10  -3  10          5.09         10.29         8.49 o
  -9  -3  10          1.93         -3.86         7.46 o
  -8  -3  10          3.00         -3.35         6.69 o
  -7  -3  10        515.15        505.37        20.84 o
  -6  -3  10         32.21         21.34         5.92 o
  -5  -3  10          3.48         -1.02         3.47 o
  -4  -3  10        365.28        373.61        11.75 o
  -3  -3  10         24.80         25.59         3.09 o
  -2  -3  10        347.55        352.02        14.41 o
  -1  -3  10        425.10        406.15        14.28 o
   0  -3  10        436.58        453.92        11.50 o
   1  -3  10        454.16        491.52        51.72 o
   2  -3  10        535.87        509.60        18.14 o
   3  -3  10          2.78          4.36         2.96 o
   4  -3  10          0.09          0.14         9.13 o
   5  -3  10        390.80        384.57        32.94 o
   6  -3  10        140.98        142.81         9.78 o
   7  -3  10        246.59        208.43        24.44 o
   8  -3  10         47.34         64.07        12.87 o
 -11  -2  10         72.39         66.13        10.81 o
 -10  -2  10          4.99         21.61         8.23 o
  -9  -2  10         77.58         70.76         9.01 o
  -8  -2  10        585.60        551.17        23.16 o
  -7  -2  10        518.44        503.57        21.36 o
  -6  -2  10        727.18        729.20        24.06 o
  -5  -2  10        120.76        129.82         4.95 o
  -4  -2  10         26.00         25.89         2.47 o
  -3  -2  10         23.45         18.97         4.12 o
  -2  -2  10       1560.07       1545.18        31.20 o
  -1  -2  10          0.02          0.50         2.53 o
   0  -2  10        171.58        189.11         6.30 o
   1  -2  10         10.86         15.09         2.71 o
   2  -2  10         21.57         22.18         2.71 o
   3  -2  10        313.58        342.57         8.70 o
   4  -2  10        969.01       1018.35        25.62 o
   5  -2  10         40.04         38.84         3.91 o
   6  -2  10        119.60        100.87         7.46 o
   7  -2  10         14.19         15.95        11.58 o
   8  -2  10        323.93        292.57        29.08 o
 -11  -1  10         21.95         21.42         8.62 o
 -10  -1  10         13.11          9.67         7.72 o
  -9  -1  10        301.54        323.84        15.57 o
  -8  -1  10         35.96         24.55         5.50 o
  -7  -1  10       1591.71       1640.25        33.88 o
  -6  -1  10        196.34        196.42        10.81 o
  -5  -1  10         10.54          5.18         2.71 o
  -4  -1  10        569.08        582.63        31.78 o
  -3  -1  10       1052.45       1042.65        20.02 o
  -2  -1  10          1.95          4.25         2.63 o
  -1  -1  10        462.55        485.71        12.45 o
   0  -1  10         36.11         24.05         3.44 o
   1  -1  10        590.42        649.66        26.63 o
   2  -1  10        133.90        134.20         6.69 o
   3  -1  10        798.21        803.38        21.18 o
   4  -1  10         47.56         37.93         3.15 o
   5  -1  10        737.04        747.50        24.96 o
   6  -1  10          0.66         10.81        10.81 o
   7  -1  10        408.00        470.89        31.39 o
   8  -1  10         28.93         35.25        14.41 o
 -11   0  10         16.73         27.32         6.23 o
 -10   0  10        246.52        280.74        21.49 o
  -9   0  10         43.36         53.55         8.11 o
  -8   0  10         19.86         28.80         5.10 o
  -7   0  10        418.61        420.58        11.97 o
  -6   0  10       1520.94       1565.06        28.62 o
  -5   0  10        269.87        235.80         6.28 o
  -4   0  10        314.36        279.86         7.47 o
  -3   0  10         21.02         16.95         2.57 o
  -2   0  10        375.13        350.62        10.04 o
  -1   0  10        428.17        386.56         8.99 o
   0   0  10       2605.57       2745.29        70.50 o
   1   0  10        793.19        734.63        22.64 o
   2   0  10        520.81        521.32        17.24 o
   3   0  10        188.82        186.04         6.95 o
   4   0  10        846.99        900.60        30.11 o
   5   0  10        184.20        182.95        10.04 o
   6   0  10        812.49        837.56        45.80 o
   7   0  10          0.08          0.26        11.84 o
   8   0  10        169.70        191.44        21.87 o
 -12   1  10          9.86         14.48         8.03 o
 -11   1  10        215.74        216.18        23.29 o
 -10   1  10          0.36          0.30         4.57 o
  -9   1  10        141.15        160.28        19.56 o
  -8   1  10         54.42         55.93         4.24 o
  -7   1  10        870.99        922.25        18.91 o
  -6   1  10         48.66         47.44         4.25 o
  -5   1  10         26.53         20.02         5.40 o
  -4   1  10       1286.88       1254.92        23.56 o
  -3   1  10        576.75        560.05        10.98 o
  -2   1  10         76.55         64.82        11.06 o
  -1   1  10        530.19        553.22        43.61 o
   0   1  10         39.14         34.99         2.32 o
   1   1  10        177.05        196.07         9.52 o
   2   1  10        241.92        268.12        11.84 o
   3   1  10       1242.98       1291.46        38.85 o
   4   1  10          0.61          2.32         4.37 o
   5   1  10        377.81        323.45        24.96 o
   6   1  10         30.20         30.36        11.84 o
   7   1  10        467.87        447.99        36.02 o
   8   1  10          4.01         53.52        14.15 o
 -12   2  10         70.00         99.42        12.82 o
 -11   2  10         46.93         57.59        16.98 o
 -10   2  10         59.08         70.03        19.94 o
  -9   2  10        413.10        384.93        24.70 o
  -8   2  10        602.85        621.53        16.22 o
  -7   2  10        107.27        112.85         4.88 o
  -6   2  10         58.05         46.83         4.12 o
  -5   2  10          4.01          4.93         3.86 o
  -4   2  10         11.99         14.49         3.47 o
  -3   2  10        497.59        497.15         9.85 o
  -2   2  10       2934.53       2961.47        47.23 o
  -1   2  10        195.54        217.69         8.23 o
   0   2  10        397.18        398.84        12.09 o
   1   2  10         37.07         23.93         4.89 o
   2   2  10        162.98        171.89         9.52 o
   3   2  10          7.14         11.84         4.89 o
   4   2  10        709.81        700.93        24.19 o
   5   2  10         13.14         18.01        10.55 o
   6   2  10        460.08        551.17        33.45 o
   7   2  10          2.21         14.15         9.26 o
 -12   3  10          7.15          4.37         7.97 o
 -11   3  10        363.20        409.41        23.13 o
 -10   3  10         31.94          0.13         7.46 o
  -9   3  10         20.79         18.45         4.37 o
  -8   3  10        211.73        232.25        19.56 o
  -7   3  10        398.81        380.42        20.97 o
  -6   3  10        353.21        349.80        10.77 o
  -5   3  10       1052.26       1074.10        67.29 o
  -4   3  10         38.40         34.57         4.37 o
  -3   3  10         37.96         36.00         3.18 o
  -2   3  10        847.62        784.04        20.33 o
  -1   3  10       1645.55       1646.35        32.41 o
   0   3  10        153.38        144.35         6.43 o
   1   3  10        208.72        205.34        11.32 o
   2   3  10        106.84        122.22         8.49 o
   3   3  10         88.25         67.16         6.69 o
   4   3  10          0.15         -2.32         4.12 o
   5   3  10        331.76        317.78        24.70 o
   6   3  10         66.58         45.54         9.78 o
   7   3  10        159.46        160.56        17.75 o
 -12   4  10        107.82         91.19        12.31 o
 -11   4  10         52.05         58.22         9.95 o
 -10   4  10        105.12        109.68        14.41 o
  -9   4  10         51.24         39.13         5.61 o
  -8   4  10        747.71        710.85        22.75 o
  -7   4  10         95.05         90.69         5.36 o
  -6   4  10        188.18        193.89         7.78 o
  -5   4  10        271.92        260.56        10.08 o
  -4   4  10        326.04        311.62        11.55 o
  -3   4  10         31.55         28.53         2.82 o
  -2   4  10       1068.05       1103.88        27.53 o
  -1   4  10        338.12        326.97         8.71 o
   0   4  10        157.21        144.61         6.69 o
   1   4  10         75.27         73.85         7.20 o
   2   4  10        124.63        132.77         8.75 o
   3   4  10         39.03         26.50         5.15 o
   4   4  10        306.88        305.95        15.70 o
   5   4  10         63.88         69.99        13.64 o
   6   4  10        294.29        250.62        23.42 o
   7   4  10         22.25         15.70        14.67 o
 -11   5  10         42.58         39.23         9.13 o
 -10   5  10          4.63          5.75        10.16 o
  -9   5  10       1091.17       1157.97        35.01 o
  -8   5  10        197.28        202.88        10.05 o
  -7   5  10        500.12        484.02        17.26 o
  -6   5  10        177.82        155.72        11.06 o
  -5   5  10        207.72        197.80        15.82 o
  -4   5  10        263.99        246.71         9.93 o
  -3   5  10        155.14        155.56        19.68 o
  -2   5  10          7.97          6.84         4.76 o
  -1   5  10        642.63        622.04        15.11 o
   0   5  10         32.03         30.37         4.50 o
   1   5  10        216.34        219.75        11.84 o
   2   5  10        216.46        239.82        12.09 o
   3   5  10       1211.29       1211.95        38.60 o
   4   5  10        199.13        221.29        18.27 o
   5   5  10         28.51         17.50         8.75 o
   6   5  10         10.12         -2.06        13.90 o
 -11   6  10         36.96         26.45        10.82 o
 -10   6  10        507.60        500.63        21.85 o
  -9   6  10          6.59         12.39         4.56 o
  -8   6  10         80.44         89.29         8.75 o
  -7   6  10          9.07         12.00         4.90 o
  -6   6  10       1398.76       1426.16        38.35 o
  -5   6  10        425.12        410.31        17.77 o
  -4   6  10        175.69        173.75        13.90 o
  -3   6  10        121.92        138.82         7.56 o
  -2   6  10       1856.02       1886.84        45.58 o
  -1   6  10          0.03         -2.73         2.73 o
   0   6  10       1013.61       1063.40        26.80 o
   1   6  10         38.86         40.40         6.18 o
   2   6  10        457.88        398.32        18.27 o
   3   6  10         82.38         79.77         8.49 o
   4   6  10        676.81        688.06        45.29 o
   5   6  10          5.04         -6.95        12.61 o
 -11   7  10        224.92        197.45        25.60 o
 -10   7  10         29.52         22.46         8.23 o
  -9   7  10         86.81         95.96         9.91 o
  -8   7  10          3.73         -6.08         9.01 o
  -7   7  10        577.12        576.55        46.06 o
  -6   7  10          1.17         13.12         7.72 o
  -5   7  10        879.29        953.11        37.08 o
  -4   7  10          7.65         13.66        14.54 o
  -3   7  10        451.12        451.39        24.44 o
  -2   7  10        452.86        436.39        14.79 o
  -1   7  10       1252.91       1307.52        45.76 o
   0   7  10          9.00          6.30         5.26 o
   1   7  10        624.01        668.25        24.70 o
   2   7  10          4.85          5.66         6.43 o
   3   7  10        442.63        458.79        33.71 o
   4   7  10         37.41         38.08        13.12 o
   5   7  10        257.63        195.82        23.16 o
 -10   8  10        114.62         86.28         9.11 o
  -9   8  10          9.64          8.28         7.85 o
  -8   8  10        249.76        254.27        16.82 o
  -7   8  10        103.73        131.70        23.67 o
  -6   8  10         65.78         75.74        15.57 o
  -5   8  10         25.15         28.97        18.78 o
  -4   8  10        678.33        680.01        29.48 o
  -3   8  10          0.17          4.17         6.23 o
  -2   8  10        777.62        762.36        32.30 o
  -1   8  10        606.20        634.95        28.82 o
   0   8  10         12.48          6.20         6.73 o
   1   8  10         23.21          8.35        21.87 o
   2   8  10        296.54        300.22        25.99 o
   3   8  10         62.63         44.52        14.41 o
   4   8  10        209.53        186.04        21.10 o
 -10   9  10          9.87          8.08        13.51 o
  -9   9  10          1.30          8.79        14.02 o
  -8   9  10          8.97          6.67         7.07 o
  -7   9  10        384.26        331.75        20.99 o
  -6   9  10          0.07         -1.13         5.42 o
  -5   9  10        297.43        300.75        24.19 o
  -4   9  10        170.04        189.19        13.48 o
  -3   9  10         48.13         42.48        13.12 o
  -2   9  10        216.89        222.63        24.57 o
  -1   9  10        684.95        733.78        84.79 o
   0   9  10         85.37         95.80        17.50 o
   1   9  10         25.10         19.04        13.90 o
   2   9  10          3.43          4.12        13.12 o
   3   9  10         22.54         31.65        17.50 o
  -9  10  10         40.95         25.64        10.32 o
  -8  10  10        122.31         83.37        12.48 o
  -7  10  10          1.33         -9.91         9.91 o
  -6  10  10        693.17        677.55        33.79 o
  -5  10  10          6.40          5.20         6.70 o
  -4  10  10         51.16         37.90         8.13 o
  -3  10  10         25.21         19.53         7.17 o
  -2  10  10        133.99        130.70        13.46 o
  -1  10  10          0.52          0.26        10.04 o
   0  10  10        348.39        261.69        28.82 o
   1  10  10         51.47         46.06        12.61 o
  -7  11  10         85.06         75.63        23.67 o
  -6  11  10        194.88        190.93        23.42 o
  -5  11  10         26.80         31.00        10.00 o
  -4  11  10         22.05         33.04         9.02 o
  -3  11  10        354.06        294.11        31.91 o
  -2  11  10         10.12         57.64        15.95 o
  -1  11  10        542.26        504.59        41.17 o
  -1 -11  11         25.83         15.18        12.09 o
   0 -11  11        153.47        147.57        12.37 o
   1 -11  11         69.41         64.60        10.19 o
  -4 -10  11         82.48        110.39        16.47 o
  -3 -10  11        662.03        720.22        44.77 o
  -2 -10  11         29.77         35.25        12.61 o
  -1 -10  11          7.37         15.41         7.17 o
   0 -10  11        101.43         96.60        20.07 o
   1 -10  11        103.63         89.66        14.41 o
   2 -10  11         49.86         63.36         9.82 o
   3 -10  11        295.26        264.49        16.81 o
   4 -10  11          4.63          1.92         7.29 o
  -5  -9  11         22.49         37.57        13.12 o
  -4  -9  11        295.76        327.30        25.47 o
  -3  -9  11         16.54         11.58        11.06 o
  -2  -9  11        258.72        261.95        20.84 o
  -1  -9  11          4.66          9.14         6.00 o
   0  -9  11        331.76        360.17        18.31 o
   1  -9  11          0.16         -2.19         7.07 o
   2  -9  11         88.45         92.67         9.73 o
   3  -9  11          0.99         -6.58         6.73 o
   4  -9  11        687.16        785.29        33.80 o
   5  -9  11          9.29         -3.27         8.16 o
  -7  -8  11        665.29        618.59        46.32 o
  -6  -8  11        237.42        209.20        20.33 o
  -5  -8  11         12.62          5.66         7.20 o
  -4  -8  11         39.79         67.42        12.87 o
  -3  -8  11        241.65        281.25        21.61 o
  -2  -8  11          3.95         -4.73         5.44 o
  -1  -8  11        543.46        580.09        23.29 o
   0  -8  11        113.64        113.44         9.26 o
   1  -8  11        180.81        167.28        11.46 o
   2  -8  11         58.80         48.23         7.91 o
   3  -8  11        134.52        114.11        10.51 o
   4  -8  11        178.80        205.91        14.53 o
   5  -8  11        531.73        549.48        27.91 o
   6  -8  11          3.96          8.15         7.19 o
  -8  -7  11        369.02        324.22        30.11 o
  -7  -7  11         29.34         23.13         9.63 o
  -6  -7  11         64.43         66.39        10.81 o
  -5  -7  11         20.72         26.50        11.32 o
  -4  -7  11        608.80        649.46        37.31 o
  -3  -7  11        144.81        130.37        19.04 o
  -2  -7  11        306.63        260.93        12.23 o
  -1  -7  11         45.82         35.93        14.15 o
   0  -7  11         15.08         10.54        11.45 o
   1  -7  11        211.71        179.85        12.48 o
   2  -7  11        642.75        649.39        24.45 o
   3  -7  11         97.90         97.81         9.23 o
   4  -7  11        188.79        161.17        17.11 o
   5  -7  11        229.30        255.78        15.56 o
   6  -7  11        116.67         97.43        10.57 o
  -8  -6  11         20.59         13.38         7.46 o
  -7  -6  11        112.51        100.35        12.35 o
  -6  -6  11        160.57        166.80        12.27 o
  -5  -6  11        123.45        124.28        14.92 o
  -4  -6  11         11.88          3.60         8.49 o
  -3  -6  11        140.88        111.48         7.38 o
  -2  -6  11          0.16         -4.25         4.25 o
  -1  -6  11         71.18         81.66         7.35 o
   0  -6  11        118.12        100.85        14.80 o
   1  -6  11        585.68        595.07        22.30 o
   2  -6  11         32.94         23.05        10.04 o
   3  -6  11        210.39        203.32        16.60 o
   4  -6  11         62.05         59.44        24.83 o
   5  -6  11        373.01        382.39        18.57 o
   6  -6  11         26.41         10.04        14.15 o
   7  -6  11        177.36        197.36        24.44 o
  -9  -5  11         77.86         68.70        11.58 o
  -8  -5  11         49.81         41.17         8.49 o
  -7  -5  11         21.53         27.14         6.43 o
  -6  -5  11        298.36        261.58        38.98 o
  -5  -5  11         43.06         37.31         7.72 o
  -4  -5  11         39.89         46.46        12.87 o
  -3  -5  11         76.72         80.25         5.44 o
  -2  -5  11        954.75        931.63        53.78 o
  -1  -5  11          5.71         13.16         4.27 o
   0  -5  11        221.65        245.56        24.06 o
   1  -5  11          5.43          4.76         3.47 o
   2  -5  11        119.67        114.32        13.38 o
   3  -5  11        124.75        123.32         9.15 o
   4  -5  11        442.00        479.52        20.15 o
   5  -5  11          0.05         -1.41         5.32 o
   6  -5  11        160.85        169.83        17.75 o
   7  -5  11         47.16         39.88        15.44 o
 -10  -4  11          0.65         18.01        14.92 o
  -9  -4  11        184.14        203.54        14.41 o
  -8  -4  11         21.39         22.64         8.49 o
  -7  -4  11         28.46         42.71         8.75 o
  -6  -4  11          0.85          6.27         5.44 o
  -5  -4  11          8.07         15.22         3.33 o
  -4  -4  11         76.58         71.72         8.75 o
  -3  -4  11        385.36        395.75        19.56 o
  -2  -4  11        199.09        183.47         6.95 o
  -1  -4  11         29.51         11.88         3.70 o
   0  -4  11         32.77         17.86         4.19 o
   1  -4  11        396.02        410.86        12.99 o
   2  -4  11         39.47         53.74         6.30 o
   3  -4  11        245.93        269.99        14.54 o
   4  -4  11        131.64        130.73        17.50 o
   5  -4  11        215.86        230.56        14.41 o
   6  -4  11        143.61        143.84        18.78 o
   7  -4  11         82.64         79.00        18.01 o
 -10  -3  11        144.87        107.56        17.24 o
  -9  -3  11          8.08          3.09         7.72 o
  -8  -3  11         65.53         65.87        10.04 o
  -7  -3  11          0.81          6.69         7.72 o
  -6  -3  11         68.39         72.82         9.26 o
  -5  -3  11        571.10        579.35        46.32 o
  -4  -3  11        252.70        257.52         8.00 o
  -3  -3  11         15.17         16.10         4.37 o
  -2  -3  11        408.17        409.34        15.05 o
  -1  -3  11        121.28        100.21         5.84 o
   0  -3  11          2.70          4.14        11.32 o
   1  -3  11         93.70         94.58         4.90 o
   2  -3  11       1769.73       1698.78        50.31 o
   3  -3  11         40.11         50.14         6.36 o
   4  -3  11         71.40         81.74         8.49 o
   5  -3  11        123.85        133.03         9.78 o
   6  -3  11        115.25        101.12        16.47 o
   7  -3  11         31.85         22.64        13.90 o
 -10  -2  11          0.15          2.06         7.20 o
  -9  -2  11          9.30          8.49         6.95 o
  -8  -2  11        188.10        225.41        14.15 o
  -7  -2  11       1103.47       1133.73        39.88 o
  -6  -2  11        652.20        651.52        19.56 o
  -5  -2  11         22.71         16.93         3.04 o
  -4  -2  11        323.87        329.87         9.30 o
  -3  -2  11        317.93        281.26        11.19 o
  -2  -2  11         83.82         85.46         5.15 o
  -1  -2  11       2179.74       2185.23        43.33 o
   0  -2  11        567.70        528.09        13.35 o
   1  -2  11        312.91        287.54         8.27 o
   2  -2  11        346.28        330.28        11.65 o
   3  -2  11        589.65        590.14        21.49 o
   4  -2  11        136.91        145.27         6.82 o
   5  -2  11       1721.11       1819.99        57.64 o
   6  -2  11         74.21        104.47        15.70 o
   7  -2  11          8.46        -13.38        13.38 o
 -11  -1  11          3.31         -6.65         8.27 o
 -10  -1  11         99.32        112.06         9.89 o
  -9  -1  11         61.14         67.60         7.76 o
  -8  -1  11        392.22        421.62        35.12 o
  -7  -1  11         40.10         35.77         7.46 o
  -6  -1  11         63.57         54.18         6.56 o
  -5  -1  11         44.45         36.87         3.51 o
  -4  -1  11       1055.36       1078.49        23.13 o
  -3  -1  11         14.10         10.32         3.31 o
  -2  -1  11        721.02        691.19        16.09 o
  -1  -1  11          0.20          0.39         3.28 o
   0  -1  11        631.39        662.11        18.73 o
   1  -1  11        113.83         99.50         5.68 o
   2  -1  11        517.56        509.46        14.96 o
   3  -1  11         15.13          9.94         3.40 o
   4  -1  11        327.74        342.23        16.98 o
   5  -1  11          6.03          5.92         4.37 o
   6  -1  11        381.35        420.20        31.65 o
   7  -1  11        148.80        189.38        21.10 o
 -11   0  11        295.38        301.05        24.70 o
 -10   0  11          1.22          6.17         8.23 o
  -9   0  11        314.10        318.98        14.31 o
  -8   0  11          0.17          9.80         5.42 o
  -7   0  11        534.05        524.16        14.47 o
  -6   0  11        772.16        818.39        16.94 o
  -5   0  11        146.56        160.80         6.43 o
  -4   0  11          1.15         -2.57         2.84 o
  -3   0  11       1410.39       1406.04        28.65 o
  -2   0  11          0.43          4.61         2.96 o
  -1   0  11        389.05        413.51        12.35 o
   0   0  11         32.87         21.10         3.09 o
   1   0  11         86.88        109.36         8.49 o
   2   0  11        149.95        136.89         5.66 o
   3   0  11        884.30        855.57        27.53 o
   4   0  11        198.58        181.92         9.78 o
   5   0  11        323.55        352.52        25.73 o
   6   0  11          6.36         -1.29        11.84 o
   7   0  11        262.94        242.91        25.47 o
 -11   1  11         89.54         98.02         8.99 o
 -10   1  11          5.70         -3.11         6.42 o
  -9   1  11        159.24        145.01         9.99 o
  -8   1  11        710.00        715.28        62.01 o
  -7   1  11        300.69        308.03         9.70 o
  -6   1  11        258.36        274.83        31.26 o
  -5   1  11          1.68          3.93         2.76 o
  -4   1  11         18.34         22.49         7.20 o
  -3   1  11        497.42        492.28        12.54 o
  -2   1  11        853.33        870.50        19.30 o
  -1   1  11        424.04        426.11        10.29 o
   0   1  11       1227.38       1270.11        36.80 o
   1   1  11        376.85        377.22        16.21 o
   2   1  11          5.59          8.75         4.89 o
   3   1  11        273.85        214.86        11.84 o
   4   1  11        664.31        729.23        24.96 o
   5   1  11        119.69        118.36        14.92 o
   6   1  11        314.19        352.78        27.02 o
   7   1  11          4.77         11.58        13.38 o
 -11   2  11        159.41        176.15        15.49 o
 -10   2  11          8.40         13.06         6.56 o
  -9   2  11         33.89         28.09         6.30 o
  -8   2  11        212.25        194.23         8.32 o
  -7   2  11        870.30        928.09        22.82 o
  -6   2  11         42.94         47.95         3.76 o
  -5   2  11         32.03         34.22         3.57 o
  -4   2  11        121.37        109.09         4.64 o
  -3   2  11       1105.32       1043.83        22.48 o
  -2   2  11          0.30          2.06         2.83 o
  -1   2  11       1013.47       1013.56        26.76 o
   0   2  11         94.86         93.41         7.20 o
   1   2  11         99.08         94.69         7.72 o
   2   2  11        351.85        320.61        14.41 o
   3   2  11        795.33        774.78        27.02 o
   4   2  11         18.37         12.09        10.55 o
   5   2  11        283.06        288.71        24.19 o
   6   2  11         14.31         50.43        15.18 o
   7   2  11        101.63        149.76        20.84 o
 -11   3  11         37.89         25.13        10.00 o
 -10   3  11        333.86        326.18        19.64 o
  -9   3  11         35.51         35.45        11.06 o
  -8   3  11        853.57        921.21        38.47 o
  -7   3  11         98.06         94.41         6.92 o
  -6   3  11        152.42        142.92         7.91 o
  -5   3  11          3.04          2.50         3.71 o
  -4   3  11       1575.76       1657.90        33.78 o
  -3   3  11        675.50        677.24        16.40 o
  -2   3  11        448.38        422.57        11.57 o
  -1   3  11        142.28        132.52         7.20 o
   0   3  11       1894.96       1982.36        59.18 o
   1   3  11          1.00         12.35         5.92 o
   2   3  11       1032.39       1077.12        38.60 o
   3   3  11        112.57        108.84         8.23 o
   4   3  11         25.74         41.43        10.04 o
   5   3  11          2.94          7.46        11.32 o
   6   3  11        246.55        234.67        22.13 o
 -11   4  11         58.24         49.57        12.48 o
 -10   4  11         85.99        103.96        11.74 o
  -9   4  11         19.43         15.49         7.59 o
  -8   4  11         85.82         85.13         8.88 o
  -7   4  11       1001.14       1062.62        47.35 o
  -6   4  11         18.44         19.13         5.22 o
  -5   4  11        407.61        428.03        43.87 o
  -4   4  11        468.90        434.67        21.87 o
  -3   4  11        475.52        472.68        16.98 o
  -2   4  11          3.54          5.37         2.63 o
  -1   4  11       1083.17       1118.40        23.38 o
   0   4  11         57.48         69.99         5.40 o
   1   4  11         21.50         18.53         5.40 o
   2   4  11          6.05         11.06         5.40 o
   3   4  11        370.05        338.88        16.73 o
   4   4  11          1.82         -8.23         8.23 o
   5   4  11        110.69        154.13        20.07 o
   6   4  11          4.51         38.85        14.67 o
 -11   5  11          4.76         25.06        10.46 o
 -10   5  11        118.05        126.60        19.30 o
  -9   5  11         10.46         12.06         5.80 o
  -8   5  11        419.66        431.41        16.55 o
  -7   5  11         34.17         27.31         5.47 o
  -6   5  11       1003.15       1014.29        27.58 o
  -5   5  11         13.11         11.40         4.32 o
  -4   5  11         68.94         68.37         6.22 o
  -3   5  11        109.60        109.81         8.23 o
  -2   5  11        874.43        870.43        57.38 o
  -1   5  11        246.53        253.86         9.60 o
   0   5  11        385.76        389.06        17.75 o
   1   5  11          7.78         15.44         6.18 o
   2   5  11        280.36        284.85        15.18 o
   3   5  11         53.28         31.14         6.43 o
   4   5  11        113.36         93.41        16.73 o
   5   5  11         22.63         20.33        14.15 o
 -10   6  11         64.34         74.27        12.02 o
  -9   6  11        426.66        432.95        18.42 o
  -8   6  11         50.28         48.47         6.03 o
  -7   6  11         17.38         22.41        13.25 o
  -6   6  11         76.87         91.32         6.92 o
  -5   6  11       1791.86       1887.09        50.98 o
  -4   6  11        738.60        779.20        23.85 o
  -3   6  11        518.20        476.37        16.18 o
  -2   6  11        266.56        287.63        11.51 o
  -1   6  11         22.11         20.59         5.66 o
   0   6  11          5.67          9.01         6.43 o
   1   6  11        877.01        918.36        33.71 o
   2   6  11          7.87         17.75         6.43 o
   3   6  11        696.42        711.48        41.43 o
   4   6  11        115.79        128.40        17.75 o
 -10   7  11         40.16         44.01         9.13 o
  -9   7  11         38.10         55.32        27.02 o
  -8   7  11         95.96         76.36         8.10 o
  -7   7  11         30.35         37.75         6.04 o
  -6   7  11        295.26        267.11        13.32 o
  -5   7  11         22.04         20.33         6.43 o
  -4   7  11         27.17          9.76        11.06 o
  -3   7  11         17.30         13.03         7.98 o
  -2   7  11        900.50        894.30        26.75 o
  -1   7  11          6.20          4.93         5.56 o
   0   7  11         81.44         86.22         8.18 o
   1   7  11        105.19        133.29        11.06 o
   2   7  11        453.83        422.77        21.87 o
   3   7  11          1.10        -11.06        13.38 o
   4   7  11         51.05         75.65        17.75 o
  -9   8  11          1.39         -0.47         9.26 o
  -8   8  11         36.65         49.13         7.28 o
  -7   8  11        217.85        216.40        33.84 o
  -6   8  11         19.95         28.20        16.85 o
  -5   8  11        250.27        231.28        15.27 o
  -4   8  11        110.63         80.02        14.41 o
  -3   8  11         65.18         44.09         9.39 o
  -2   8  11         31.06         42.63         8.23 o
  -1   8  11        216.77        220.65        15.58 o
   0   8  11          1.66          1.19         6.36 o
   1   8  11         85.86         98.17         8.43 o
   2   8  11          3.85          3.77         9.31 o
   3   8  11         81.32         73.08        16.98 o
  -8   9  11         19.05         -6.70         7.90 o
  -7   9  11         90.22         70.49        10.73 o
  -6   9  11         96.68        109.97        11.91 o
  -5   9  11         20.89         17.83        15.44 o
  -4   9  11        338.51        360.49        22.71 o
  -3   9  11          0.30          6.49         6.66 o
  -2   9  11         41.75         32.71         7.54 o
  -1   9  11          1.13          1.16         6.55 o
   0   9  11        171.64        242.13        24.96 o
   1   9  11         34.91         68.45        14.41 o
  -7  10  11        346.90        339.28        23.50 o
  -6  10  11          4.34         26.03         9.45 o
  -5  10  11        120.58         87.80        12.55 o
  -4  10  11          3.73          9.29         7.25 o
  -3  10  11         80.31         76.94        17.37 o
  -2  10  11          2.23         -0.91        18.53 o
  -1  10  11        380.31        372.83        23.56 o
  -1 -10  12         84.56         29.85        13.12 o
   0 -10  12         97.21         89.29        15.44 o
  -4  -9  12        166.28        209.97        21.61 o
  -3  -9  12        342.82        322.42        28.05 o
  -2  -9  12         27.13         23.16        11.84 o
  -1  -9  12         36.72         29.33         8.23 o
   0  -9  12          0.00         -7.73         7.73 o
   1  -9  12        402.57        366.76        22.00 o
   2  -9  12         45.45         28.94         8.45 o
   3  -9  12        329.51        318.99        50.82 o
  -5  -8  12          0.96          7.20         8.49 o
  -4  -8  12        292.46        286.65        23.16 o
  -3  -8  12        109.28        101.90        14.41 o
  -2  -8  12         55.89         47.60        10.81 o
  -1  -8  12         87.26         56.16         9.91 o
   0  -8  12        234.01        258.08        29.46 o
   1  -8  12          0.50         15.89        12.74 o
   2  -8  12         96.07         99.20        10.00 o
   3  -8  12          6.16          9.24        15.31 o
   4  -8  12        312.42        299.85        17.97 o
  -7  -7  12        125.07         99.58        19.30 o
  -6  -7  12          0.51          5.07         8.71 o
  -5  -7  12          9.86         20.33        11.32 o
  -4  -7  12          2.18          2.06         9.78 o
  -3  -7  12        197.65        201.74        20.59 o
  -2  -7  12        310.82        343.30        16.34 o
  -1  -7  12        257.93        278.17        16.98 o
   0  -7  12          7.43          4.62         6.44 o
   1  -7  12          2.30          9.32        10.55 o
   2  -7  12         17.18         28.42         6.54 o
   3  -7  12        709.95        712.45        38.98 o
   4  -7  12          0.33         21.42        10.94 o
   5  -7  12         67.24         73.43        17.11 o
  -8  -6  12         48.56         42.97        12.61 o
  -7  -6  12         25.94         30.82         6.74 o
  -6  -6  12          8.65         10.79         7.40 o
  -5  -6  12         14.87          9.52        10.55 o
  -4  -6  12        611.67        736.95        39.37 o
  -3  -6  12         37.57         33.72         6.48 o
  -2  -6  12         23.45         28.56         9.13 o
  -1  -6  12          6.40          0.57         5.13 o
   0  -6  12        416.72        425.02        18.92 o
   1  -6  12         61.41         59.35        10.04 o
   2  -6  12        457.50        435.25        20.74 o
   3  -6  12         32.81         33.18         7.84 o
   4  -6  12        359.84        351.50        23.29 o
   5  -6  12         63.97         66.64        12.61 o
   6  -6  12        156.51        154.90        21.87 o
  -8  -5  12        110.06        115.53        12.87 o
  -7  -5  12         24.35         23.93         7.98 o
  -6  -5  12         30.06         22.82         5.59 o
  -5  -5  12       1176.51       1146.99        43.40 o
  -4  -5  12         82.44         76.42        11.06 o
  -3  -5  12         54.18         49.06         7.45 o
  -2  -5  12        330.72        325.81        18.91 o
  -1  -5  12         64.32         67.93         7.20 o
   0  -5  12         22.22         22.12         5.81 o
   1  -5  12        838.52        872.69        32.31 o
   2  -5  12          2.34          4.39         4.27 o
   3  -5  12        552.28        600.14        24.28 o
   4  -5  12        205.27        235.91        13.90 o
   5  -5  12        112.52        104.47        18.78 o
   6  -5  12         23.67         36.02        16.21 o
  -9  -4  12         45.37         49.40        11.06 o
  -8  -4  12        291.15        278.67        18.78 o
  -7  -4  12         16.38          1.80         7.98 o
  -6  -4  12        224.49        223.86        14.67 o
  -5  -4  12        227.93        248.35        11.92 o
  -4  -4  12         74.08         84.51        10.29 o
  -3  -4  12         36.88         19.42         5.68 o
  -2  -4  12        680.03        709.21        40.78 o
  -1  -4  12         67.29         86.92        16.98 o
   0  -4  12         31.10         43.11         8.11 o
   1  -4  12        273.49        244.88        12.82 o
   2  -4  12        684.65        689.48        25.37 o
   3  -4  12         24.07         23.26         5.61 o
   4  -4  12        524.28        535.31        33.84 o
   5  -4  12          7.57          1.54         9.78 o
   6  -4  12        131.42        113.22        18.01 o
  -9  -3  12         60.91         67.16        11.32 o
  -8  -3  12         22.46         15.70         8.49 o
  -7  -3  12        141.59        145.38        12.61 o
  -6  -3  12         28.00         19.04         5.66 o
  -5  -3  12        547.11        532.13        17.24 o
  -4  -3  12         19.09         15.59         7.20 o
  -3  -3  12        521.62        532.94        24.83 o
  -2  -3  12        251.51        223.50         8.54 o
  -1  -3  12         29.53         38.95         5.81 o
   0  -3  12          0.03         -0.35         4.75 o
   1  -3  12        836.01        781.41        25.79 o
   2  -3  12          4.56          8.81         5.92 o
   3  -3  12        234.35        203.40         9.05 o
   4  -3  12          8.98         10.04         6.18 o
   5  -3  12        103.45         82.08         8.75 o
   6  -3  12          4.90         -8.49        12.09 o
 -10  -2  12        446.17        510.00        27.28 o
  -9  -2  12          0.75         -7.72         8.49 o
  -8  -2  12          1.48         10.04         6.69 o
  -7  -2  12         90.28         95.98        10.04 o
  -6  -2  12        610.53        647.66        26.25 o
  -5  -2  12        179.97        177.80         8.75 o
  -4  -2  12       1239.95       1270.81        81.57 o
  -3  -2  12          1.02         -0.68         2.97 o
  -2  -2  12         30.18         18.56         4.45 o
  -1  -2  12          2.77          3.58         3.60 o
   0  -2  12       1072.96       1154.51        29.94 o
   1  -2  12         28.55         43.67        12.61 o
   2  -2  12        743.42        697.56        20.51 o
   3  -2  12         27.68         27.00        11.97 o
   4  -2  12        178.13        176.52        12.35 o
   5  -2  12          1.81         10.81        12.09 o
   6  -2  12         67.40         70.50        16.47 o
 -10  -1  12         90.57         74.62        11.06 o
  -9  -1  12        172.44        183.72        13.90 o
  -8  -1  12         64.44         69.48         9.78 o
  -7  -1  12       1135.56       1211.18        42.97 o
  -6  -1  12        137.46        141.27        10.81 o
  -5  -1  12        156.92        144.10         7.46 o
  -4  -1  12        110.01         93.48         8.88 o
  -3  -1  12       1765.53       1798.06       151.94 o
  -2  -1  12         69.11         64.59         5.40 o
  -1  -1  12        814.91        806.17        21.87 o
   0  -1  12        268.86        267.61        13.12 o
   1  -1  12        359.35        357.15        15.70 o
   2  -1  12          1.42          1.80         4.63 o
   3  -1  12        725.64        833.19        32.42 o
   4  -1  12          4.99         17.75         7.20 o
   5  -1  12        264.06        226.18        21.61 o
   6  -1  12         25.38         29.08        14.15 o
 -10   0  12        173.91        165.47        18.14 o
  -9   0  12          2.08          8.52         8.62 o
  -8   0  12        250.64        254.04        12.93 o
  -7   0  12         87.45         82.77         7.72 o
  -6   0  12        338.10        399.24        25.35 o
  -5   0  12         34.87         32.16         4.63 o
  -4   0  12        536.09        534.70        17.50 o
  -3   0  12          4.55          8.49         3.60 o
  -2   0  12        572.72        569.95        16.73 o
  -1   0  12          9.75          8.23         5.15 o
   0   0  12        431.06        448.24        13.64 o
   1   0  12        316.19        324.73        15.44 o
   2   0  12        136.60        110.39         8.23 o
   3   0  12         22.59         20.07         5.66 o
   4   0  12        503.13        484.52        21.10 o
   5   0  12          8.82        -10.81        10.81 o
   6   0  12          7.16        -12.09        12.09 o
 -10   1  12          4.82         18.15         7.00 o
  -9   1  12         32.34         33.28         6.32 o
  -8   1  12          0.35         -1.15         6.30 o
  -7   1  12        370.96        367.06        19.94 o
  -6   1  12          6.29          6.95         3.33 o
  -5   1  12        589.73        622.38        14.84 o
  -4   1  12          8.01          9.52         3.86 o
  -3   1  12         41.00         37.57         4.37 o
  -2   1  12        329.30        328.33        10.81 o
  -1   1  12        326.14        357.41        10.81 o
   0   1  12        274.89        254.74        12.87 o
   1   1  12        399.55        365.64        16.73 o
   2   1  12         10.80          3.09         4.63 o
   3   1  12         39.64         43.23         6.43 o
   4   1  12         56.03         69.99        13.64 o
   5   1  12        124.49        141.01        16.73 o
   6   1  12        183.93        206.88        22.39 o
 -10   2  12          2.24         10.21         6.23 o
  -9   2  12          0.46          2.31         6.12 o
  -8   2  12       1352.93       1347.07        43.61 o
  -7   2  12         22.72         28.55         4.51 o
  -6   2  12        139.33        131.49         6.72 o
  -5   2  12         88.25         93.71         5.35 o
  -4   2  12        102.89        100.18         4.90 o
  -3   2  12          0.07          6.95         5.15 o
  -2   2  12        659.08        655.90        19.56 o
  -1   2  12          0.73          3.86         4.63 o
   0   2  12        503.47        504.59        19.81 o
   1   2  12        770.28        807.71        28.30 o
   2   2  12        671.53        695.27        25.99 o
   3   2  12         46.41         37.83         6.43 o
   4   2  12        291.17        306.20        26.50 o
   5   2  12         21.58         20.59        10.04 o
 -10   3  12         11.08         -4.86         9.41 o
  -9   3  12        138.73        124.25        17.50 o
  -8   3  12        443.59        469.08        17.48 o
  -7   3  12        232.81        207.41         9.96 o
  -6   3  12         26.76         37.84         5.06 o
  -5   3  12         20.91         30.12         5.27 o
  -4   3  12        154.62        131.86         5.91 o
  -3   3  12        395.15        391.42        13.22 o
  -2   3  12          0.31          7.20         5.92 o
  -1   3  12       1198.98       1136.30        31.39 o
   0   3  12          0.54          0.51         5.92 o
   1   3  12         16.06          6.69         5.15 o
   2   3  12          2.45         10.55         6.18 o
   3   3  12        177.94        146.15        11.32 o
   4   3  12         31.70         48.89        13.64 o
   5   3  12        103.97         82.86        15.18 o
 -10   4  12         43.78         64.06        14.67 o
  -9   4  12         21.62         17.50        13.25 o
  -8   4  12         82.99         69.91         7.27 o
  -7   4  12          3.75          6.56         4.65 o
  -6   4  12        843.70        895.94        31.26 o
  -5   4  12         88.49         73.67        13.38 o
  -4   4  12        392.60        385.00        14.56 o
  -3   4  12         55.80         43.83         5.28 o
  -2   4  12         16.47         19.81         6.05 o
  -1   4  12          0.36          9.01         6.43 o
   0   4  12        774.08        786.35        31.91 o
   1   4  12          9.62          5.66         5.15 o
   2   4  12        151.12        151.56        11.06 o
   3   4  12          2.39          3.35         8.75 o
   4   4  12         33.04         25.47        14.15 o
 -10   5  12          1.76          9.10        10.46 o
  -9   5  12        118.16        129.12        19.43 o
  -8   5  12         73.42         74.73         8.27 o
  -7   5  12        204.49        196.45        18.53 o
  -6   5  12          1.09          6.67        10.16 o
  -5   5  12        586.86        591.43        20.94 o
  -4   5  12         67.69         69.28         6.19 o
  -3   5  12        397.99        406.22        20.46 o
  -2   5  12          7.32          2.57         5.40 o
  -1   5  12        676.74        643.03        26.25 o
   0   5  12          3.01          0.00         5.40 o
   1   5  12         23.73         15.95         6.43 o
   2   5  12         12.51          6.43         6.95 o
   3   5  12        294.39        333.22        27.28 o
   4   5  12         48.50         57.90        15.70 o
 -10   6  12         34.57         40.64         8.94 o
  -9   6  12         41.70         35.13         7.94 o
  -8   6  12        501.94        545.51        28.30 o
  -7   6  12         25.20         39.71         6.42 o
  -6   6  12        328.06        314.26        14.61 o
  -5   6  12          0.50          1.60        12.61 o
  -4   6  12         79.12         85.59        21.61 o
  -3   6  12        224.68        219.05        10.95 o
  -2   6  12        499.71        505.63        24.56 o
  -1   6  12          2.23         10.55         7.72 o
   0   6  12         10.14         16.98         7.98 o
   1   6  12          4.34          7.98         7.46 o
   2   6  12        509.31        478.86        24.70 o
   3   6  12         52.46         44.77        11.84 o
  -9   7  12          8.15         13.51         7.12 o
  -8   7  12        229.68        225.89        13.04 o
  -7   7  12         60.01         54.46         7.91 o
  -6   7  12         88.07        108.23         8.87 o
  -5   7  12        600.55        672.14        31.52 o
  -4   7  12          6.30          6.52         5.29 o
  -3   7  12         16.15          5.74         6.61 o
  -2   7  12        127.53        139.88        27.92 o
  -1   7  12        170.57        214.32        14.98 o
   0   7  12          9.68         11.88         6.70 o
   1   7  12        291.53        257.32        17.24 o
   2   7  12          9.29         15.18         9.01 o
  -8   8  12         10.74         12.34        11.84 o
  -7   8  12         21.76          6.63         8.11 o
  -6   8  12        119.51        113.68        11.32 o
  -5   8  12          5.07          9.46         6.11 o
  -4   8  12          8.68         30.98         8.94 o
  -3   8  12         31.59         33.41         8.28 o
  -2   8  12         61.64         47.68        10.11 o
  -1   8  12         46.55         36.03         9.34 o
   0   8  12        174.98        134.03        13.09 o
   1   8  12         16.07         21.03         8.49 o
  -7   9  12        130.20        122.32        17.88 o
  -6   9  12         25.43         31.18        12.35 o
  -5   9  12         65.97         59.12        17.11 o
  -4   9  12         30.99         20.44         8.94 o
  -3   9  12        437.01        447.76        25.53 o
  -2   9  12         20.48         29.73        18.53 o
  -1   9  12        108.84        102.22        11.49 o
  -3  -8  13        145.09        169.57        18.53 o
  -2  -8  13         17.52         32.94         9.26 o
  -1  -8  13        390.46        398.32        29.08 o
   0  -8  13          0.23         -5.94        12.74 o
   1  -8  13        164.08        186.72        27.40 o
   2  -8  13          5.06        -11.16        15.44 o
  -5  -7  13         11.38         15.18        11.84 o
  -4  -7  13        241.24        212.54        21.61 o
  -3  -7  13         48.34         44.00        13.12 o
  -2  -7  13         45.96         65.36        13.90 o
  -1  -7  13          0.11         -7.37         7.37 o
   0  -7  13        315.99        320.47        17.28 o
   1  -7  13          4.97          7.64         6.41 o
   2  -7  13         12.32          2.23        11.71 o
   3  -7  13          6.19          5.58         8.53 o
  -6  -6  13        146.28        174.75        33.58 o
  -5  -6  13        116.35        139.98        17.50 o
  -4  -6  13         18.34         16.47         8.49 o
  -3  -6  13        326.39        355.35        26.76 o
  -2  -6  13         38.03         37.10         6.82 o
  -1  -6  13         72.03         80.31         9.19 o
   0  -6  13        411.83        424.39        19.67 o
   1  -6  13         12.19          9.40         6.67 o
   2  -6  13         68.73         72.99         9.15 o
   3  -6  13       1314.09       1412.08        54.58 o
   4  -6  13         10.06         20.59        13.90 o
  -7  -5  13         79.72         77.97        11.58 o
  -6  -5  13        149.45        138.59        10.33 o
  -5  -5  13         49.48         61.99         6.85 o
  -4  -5  13        317.87        285.36        22.39 o
  -3  -5  13         11.08          3.00         5.76 o
  -2  -5  13        108.14        106.57         8.90 o
  -1  -5  13        349.94        337.98        16.19 o
   0  -5  13        257.15        251.95        14.28 o
   1  -5  13          4.48         -6.23         6.23 o
   2  -5  13        387.45        351.28        19.83 o
   3  -5  13          0.90         10.40        16.73 o
   4  -5  13        208.12        212.54        20.07 o
  -8  -4  13         63.35         49.66        11.06 o
  -7  -4  13        253.39        250.62        16.47 o
  -6  -4  13         21.93         23.67         7.20 o
  -5  -4  13        450.30        470.86        18.86 o
  -4  -4  13          3.32          7.17         5.56 o
  -3  -4  13        114.66        110.89        28.69 o
  -2  -4  13        221.01        218.51        11.81 o
  -1  -4  13        609.30        619.63        33.97 o
   0  -4  13         32.50         38.53         8.11 o
   1  -4  13        251.87        232.82        14.02 o
   2  -4  13         37.62         28.82        10.42 o
   3  -4  13        228.26        194.23        11.19 o
   4  -4  13         21.01         31.14         7.20 o
   5  -4  13         30.25         42.20        16.21 o
  -8  -3  13        242.90        234.67        16.73 o
  -7  -3  13         35.31         34.74         8.23 o
  -6  -3  13         98.60         92.89        10.04 o
  -5  -3  13         15.25         18.27         7.46 o
  -4  -3  13        627.59        665.42        20.07 o
  -3  -3  13         92.56         76.35         7.20 o
  -2  -3  13        479.68        528.32        17.80 o
  -1  -3  13         76.21         94.24         6.92 o
   0  -3  13        138.07        127.33        12.99 o
   1  -3  13         22.73         16.26         5.19 o
   2  -3  13        667.07        674.17        21.58 o
   3  -3  13        196.41        204.57        13.90 o
   4  -3  13        139.29        115.28        11.06 o
   5  -3  13          2.46          6.95        13.64 o
  -9  -2  13        178.07        133.55        14.15 o
  -8  -2  13          5.13         -5.40         8.49 o
  -7  -2  13         77.58         64.33         9.78 o
  -6  -2  13         16.50         33.71         8.23 o
  -5  -2  13        319.10        296.17        15.95 o
  -4  -2  13        193.01        162.11         8.75 o
  -3  -2  13       1426.87       1503.23        36.28 o
  -2  -2  13         47.21         36.02         4.89 o
  -1  -2  13        162.15        154.09         7.89 o
   0  -2  13         26.48         12.44         4.72 o
   1  -2  13        611.90        630.02        19.43 o
   2  -2  13         97.48         94.66         8.88 o
   3  -2  13        258.57        225.92        14.67 o
   4  -2  13         21.86         20.84         7.72 o
   5  -2  13         80.75         97.01        17.75 o
  -9  -1  13         54.25         47.86        10.55 o
  -8  -1  13          4.16          4.12         8.49 o
  -7  -1  13          0.11          6.95         6.95 o
  -6  -1  13        906.51        986.55        37.31 o
  -5  -1  13          6.31         -4.37         5.66 o
  -4  -1  13        110.17         86.20         6.69 o
  -3  -1  13        312.19        319.33        12.61 o
  -2  -1  13        202.20        205.59         9.26 o
  -1  -1  13         24.52         19.56         6.95 o
   0  -1  13        700.24        705.30        28.82 o
   1  -1  13          7.27         -2.06         4.89 o
   2  -1  13         12.28         15.44         6.95 o
   3  -1  13         39.36         36.02         7.72 o
   4  -1  13        572.87        689.09        51.46 o
   5  -1  13          0.22         -8.75         9.52 o
  -9   0  13         90.98         77.19        10.04 o
  -8   0  13          7.26         -1.80         6.69 o
  -7   0  13        158.57        141.52        11.84 o
  -6   0  13        119.58        108.69         7.42 o
  -5   0  13         64.43         71.28         5.92 o
  -4   0  13         42.67         37.83         4.89 o
  -3   0  13        420.99        431.52        15.44 o
  -2   0  13        150.85        163.14        10.04 o
  -1   0  13         15.34         26.50         6.69 o
   0   0  13         92.56         74.62         8.49 o
   1   0  13        237.75        268.64        13.64 o
   2   0  13         71.84         83.37         9.26 o
   3   0  13        189.43        197.36        12.87 o
   4   0  13         17.42         34.48        13.64 o
   5   0  13          1.91         31.14        14.15 o
  -9   1  13        206.56        230.92        13.42 o
  -8   1  13        294.39        251.52        13.34 o
  -7   1  13        116.26        102.49        13.64 o
  -6   1  13         23.74         19.81         7.20 o
  -5   1  13          0.01         -2.08         3.27 o
  -4   1  13        411.49        421.48        14.92 o
  -3   1  13          0.27         -1.54         5.15 o
  -2   1  13        320.42        310.06        14.92 o
  -1   1  13         79.88         84.66         8.75 o
   0   1  13         38.96         38.60         7.46 o
   1   1  13         17.43         21.87         6.95 o
   2   1  13        627.82        603.15        29.59 o
   3   1  13          0.60          2.32         5.40 o
   4   1  13        172.09        180.38        18.53 o
  -9   2  13          1.11         11.42         9.01 o
  -8   2  13         11.56         13.13         6.30 o
  -7   2  13        501.65        531.10        18.18 o
  -6   2  13        246.43        248.09        13.51 o
  -5   2  13        221.51        243.03         9.37 o
  -4   2  13        117.36         96.75         8.75 o
  -3   2  13         61.62         61.76         7.46 o
  -2   2  13          3.33          8.75         6.69 o
  -1   2  13       1020.20       1111.34        37.83 o
   0   2  13         39.59         22.90         7.46 o
   1   2  13        108.64         96.49         9.26 o
   2   2  13          1.65          5.40         7.20 o
   3   2  13        211.22        228.75        22.90 o
   4   2  13         17.60         29.59        11.58 o
  -9   3  13         47.10         37.05         8.18 o
  -8   3  13        490.85        476.11        25.01 o
  -7   3  13        131.37        153.50        14.15 o
  -6   3  13        125.80        129.53        18.40 o
  -5   3  13          0.26          3.09         4.13 o
  -4   3  13        667.91        682.27        19.65 o
  -3   3  13          0.90          0.26         5.15 o
  -2   3  13        389.79        379.28        18.53 o
  -1   3  13         37.65         27.02         6.69 o
   0   3  13        136.74        145.13        11.06 o
   1   3  13          3.75         -5.40         5.40 o
   2   3  13        317.86        332.45        17.75 o
   3   3  13          0.00         -8.75        12.61 o
   4   3  13        229.44        236.99        24.96 o
  -9   4  13        488.35        432.65        24.02 o
  -8   4  13         70.25         97.99        11.94 o
  -7   4  13          4.22          7.29         7.46 o
  -6   4  13        147.16        161.79        11.06 o
  -5   4  13        249.79        262.19        11.88 o
  -4   4  13         81.58         85.17         6.80 o
  -3   4  13        708.63        662.33        26.50 o
  -2   4  13          9.50         10.55         5.92 o
  -1   4  13        262.98        235.19        13.64 o
   0   4  13        307.53        289.99        17.24 o
   1   4  13          9.80          4.89         6.18 o
   2   4  13        216.66        219.49        14.67 o
   3   4  13        391.55        315.98        27.53 o
  -9   5  13          9.95          7.54        14.80 o
  -8   5  13        102.14         84.61         8.56 o
  -7   5  13          0.50         -0.73         6.06 o
  -6   5  13        752.48        833.42        39.76 o
  -5   5  13          2.72         -2.88         4.88 o
  -4   5  13         87.80         84.64         9.78 o
  -3   5  13         13.17         12.67        15.95 o
  -2   5  13        406.72        397.81        21.10 o
  -1   5  13        359.68        368.22        21.61 o
   0   5  13          3.03          2.06         7.72 o
   1   5  13          4.19         19.30         8.23 o
   2   5  13         36.90         26.76        10.55 o
  -8   6  13          5.38          6.82        18.01 o
  -7   6  13        366.24        356.64        17.29 o
  -6   6  13         98.13        138.60        23.54 o
  -5   6  13        222.58        213.89        12.08 o
  -4   6  13          0.09         12.24        14.15 o
  -3   6  13        176.03        175.66        36.80 o
  -2   6  13          0.04          6.99         7.95 o
  -1   6  13        362.09        313.67        19.04 o
   0   6  13          0.06         19.56         8.49 o
   1   6  13        107.53        111.42        11.84 o
  -7   7  13        325.45        360.44        20.84 o
  -6   7  13         69.04         79.38        22.52 o
  -5   7  13          7.67         -8.35         8.35 o
  -4   7  13        176.63        176.63        14.76 o
  -3   7  13          4.89         -2.77        10.42 o
  -2   7  13        152.62        122.36        12.31 o
  -1   7  13          2.68         -1.09        16.08 o
   0   7  13          1.59          1.07         6.37 o
  -6   8  13          2.87          9.68        21.49 o
  -5   8  13         21.40         10.35        10.94 o
  -4   8  13          1.79          3.51         7.43 o
  -3   8  13         80.26         51.00        12.99 o
  -2   8  13         16.89         10.75         7.71 o
  -2  -7  14         29.60         33.45        11.84 o
  -1  -7  14         83.68         65.62        14.41 o
   0  -7  14         12.02         33.11         8.73 o
  -4  -6  14         47.89         32.42        13.12 o
  -3  -6  14          1.82         -6.43         7.98 o
  -2  -6  14        558.30        615.24        42.71 o
  -1  -6  14         62.30         73.06         9.15 o
   0  -6  14         31.82         24.72         8.46 o
   1  -6  14         56.43         55.39         9.70 o
   2  -6  14         39.98         39.81         8.56 o
  -6  -5  14        134.41        102.15        18.53 o
  -5  -5  14        501.43        489.24        29.59 o
  -4  -5  14         53.03         40.34        12.61 o
  -3  -5  14        194.46        169.57        19.81 o
  -2  -5  14         42.78         38.97         7.62 o
  -1  -5  14         59.30         41.24        13.38 o
   0  -5  14         15.46         11.77        19.43 o
   1  -5  14        180.27        200.50        25.60 o
   2  -5  14         27.32         17.73         7.33 o
  -6  -4  14         48.60         48.38        10.04 o
  -5  -4  14         11.21          6.69         8.23 o
  -4  -4  14        294.49        288.43        14.77 o
  -3  -4  14         17.92         22.09         7.73 o
  -2  -4  14        386.40        406.52        16.40 o
  -1  -4  14         63.04         74.94         7.60 o
   0  -4  14         29.28         36.52         6.78 o
   1  -4  14         36.90         38.35         6.69 o
   2  -4  14        604.48        590.02        27.02 o
   3  -4  14          6.79         10.04         8.75 o
  -7  -3  14        151.37        127.37        13.38 o
  -6  -3  14          9.36         10.81         7.20 o
  -5  -3  14        187.26        213.83        14.41 o
  -4  -3  14         55.38         52.75         8.23 o
  -3  -3  14        309.76        283.82        13.12 o
  -2  -3  14         42.57         54.70         6.79 o
  -1  -3  14        833.41        920.39        30.90 o
   0  -3  14          0.68         -4.65         5.08 o
   1  -3  14          9.08          4.16        14.67 o
   2  -3  14         43.20         22.13         6.18 o
   3  -3  14        211.33        201.74        14.15 o
  -7  -2  14         35.78         25.73         9.78 o
  -6  -2  14        136.03        133.55        11.58 o
  -5  -2  14          1.24         -0.26         6.95 o
  -4  -2  14        929.41        932.25        31.91 o
  -3  -2  14         19.30         23.42         5.40 o
  -2  -2  14        210.97        227.47        14.41 o
  -1  -2  14          1.41          3.35         7.20 o
   0  -2  14        152.14        130.46        11.84 o
   1  -2  14          0.25         -2.57         6.43 o
   2  -2  14        358.16        345.06        20.59 o
   3  -2  14         22.89         26.50         8.23 o
  -8  -1  14        162.89        184.49        14.92 o
  -7  -1  14         87.55         74.88         9.52 o
  -6  -1  14         31.50         21.87         7.72 o
  -5  -1  14        735.03        765.77        32.16 o
  -4  -1  14         53.36         48.89         6.18 o
  -3  -1  14         81.38         51.21         9.01 o
  -2  -1  14        140.64        117.85        10.29 o
  -1  -1  14         81.57         78.74         9.78 o
   0  -1  14         12.20         19.56         7.72 o
   1  -1  14        470.71        545.77        24.44 o
   2  -1  14         42.41         40.40         7.46 o
   3  -1  14        147.41        123.25        12.09 o
  -8   0  14        335.20        327.82        19.04 o
  -7   0  14          1.35         -7.46         7.46 o
  -6   0  14        195.05        185.78        12.87 o
  -5   0  14         91.76         65.36         7.72 o
  -4   0  14        112.27        111.67        10.55 o
  -3   0  14          7.66          1.29         5.92 o
  -2   0  14        108.08        108.84        10.04 o
  -1   0  14          1.65         -5.66         6.95 o
   0   0  14         95.28         95.98         9.52 o
   1   0  14         14.02         27.79         6.95 o
   2   0  14         79.67        100.61        16.98 o
   3   0  14         13.84         19.04        14.92 o
  -8   1  14         17.13         11.32         8.49 o
  -7   1  14        427.58        532.90        39.63 o
  -6   1  14          0.41         15.18         9.52 o
  -5   1  14         77.83         73.05         6.98 o
  -4   1  14         11.85         13.12         7.46 o
  -3   1  14         60.61         68.70         9.01 o
  -2   1  14         12.24          7.98         6.95 o
  -1   1  14        125.86        142.30        11.84 o
   0   1  14          1.84          1.54         7.20 o
   1   1  14        158.16        143.84        11.84 o
   2   1  14          3.41          0.26         5.92 o
   3   1  14        207.47        162.37        19.30 o
  -8   2  14        132.44        126.46        13.17 o
  -7   2  14        428.58        482.81        48.76 o
  -6   2  14        102.38         87.10         7.47 o
  -5   2  14        215.53        219.27        14.94 o
  -4   2  14       1226.21       1268.05        48.89 o
  -3   2  14          0.01          5.66         7.46 o
  -2   2  14          1.69          5.15         6.95 o
  -1   2  14         81.12         64.84         9.52 o
   0   2  14        321.52        373.88        21.10 o
   1   2  14         64.90         66.64         8.49 o
   2   2  14        278.38        265.55        16.98 o
  -8   3  14         12.80          8.86         8.88 o
  -7   3  14        531.11        614.64        32.16 o
  -6   3  14          3.56          8.68         7.04 o
  -5   3  14         82.70         67.31         6.88 o
  -4   3  14          4.18         14.91         5.93 o
  -3   3  14        402.36        375.94        21.61 o
  -2   3  14        305.54        306.72        18.27 o
  -1   3  14        259.07        251.91        15.95 o
   0   3  14        211.14        172.14        13.90 o
   1   3  14          9.65         -4.63         7.72 o
   2   3  14          8.10         13.12        10.29 o
  -8   4  14        296.47        304.86        20.40 o
  -7   4  14         19.93         23.21         6.33 o
  -6   4  14        110.55         91.33        16.21 o
  -5   4  14          0.14         -4.82         7.59 o
  -4   4  14        149.80        130.79        15.44 o
  -3   4  14        123.64        128.91        11.84 o
  -2   4  14        220.64        203.54        15.18 o
  -1   4  14         38.78         18.53         8.75 o
   0   4  14          3.34          5.40         7.20 o
   1   4  14          0.01         -7.46         7.46 o
  -7   5  14         31.08         46.46         7.43 o
  -6   5  14         14.12         21.77         9.15 o
  -5   5  14        308.98        342.34        20.59 o
  -4   5  14        175.96        173.16        16.21 o
  -3   5  14         77.79         91.15        12.99 o
  -2   5  14         18.97         10.55         7.98 o
  -1   5  14        166.81        136.12        13.38 o
   0   5  14         44.74         18.01         8.75 o
  -6   6  14         36.53         31.74        13.64 o
  -5   6  14         42.98         28.12        15.18 o
  -4   6  14         21.77         14.46         9.26 o
  -3   6  14         25.88         33.06         9.64 o
  -2   6  14        579.87        555.75        32.45 o
  -1   6  14         10.56          6.69        12.99 o
  -3  -4  15        190.35        164.17        20.84 o
  -2  -4  15          5.43          3.71        12.87 o
  -1  -4  15        235.07        232.63        12.41 o
   0  -4  15          5.28         -2.95         6.08 o
  -5  -3  15         96.20        132.00        20.59 o
  -4  -3  15         16.94         28.30        13.64 o
  -3  -3  15          3.22          8.75        12.87 o
  -2  -3  15        205.39        200.71        14.92 o
  -1  -3  15          4.73         21.87         8.75 o
   0  -3  15        431.24        424.06        22.64 o
   1  -3  15         42.11         45.54        10.04 o
  -5  -2  15         23.03         -5.92        13.38 o
  -4  -2  15          3.50          9.52        13.90 o
  -3  -2  15        397.24        375.42        20.84 o
  -2  -2  15          0.81          8.49         6.69 o
  -1  -2  15        106.24         68.45         8.75 o
   0  -2  15        141.16        167.51        13.64 o
   1  -2  15         45.04         38.85         9.78 o
  -6  -1  15        214.87        205.85        25.73 o
  -5  -1  15         28.54         20.84        11.84 o
  -4  -1  15          9.77          6.69        12.35 o
  -3  -1  15          6.56          9.01         6.69 o
  -2  -1  15        151.94        137.66        12.35 o
  -1  -1  15          0.26         -7.98         7.98 o
   0  -1  15         38.81         27.02         6.69 o
   1  -1  15         20.63         20.33         7.72 o
  -6   0  15         33.65         40.66        15.95 o
  -5   0  15        228.40        278.16        25.99 o
  -4   0  15         63.12         40.66         9.01 o
  -3   0  15         84.85         79.77        10.29 o
  -2   0  15        104.73         95.46        10.55 o
  -1   0  15         89.39         92.63        11.32 o
   0   0  15        150.57        153.36        13.38 o
   1   0  15        135.07         99.58        12.09 o
  -6   1  15         27.29          4.89        14.41 o
  -5   1  15         79.45         82.33        10.12 o
  -4   1  15         62.18         57.12         9.78 o
  -3   1  15         84.84         92.89        10.55 o
  -2   1  15        339.93        295.14        18.01 o
  -1   1  15          0.55         -6.95         7.72 o
   0   1  15         69.71         66.90        10.55 o
   1   1  15          5.41         18.27         8.75 o
  -6   2  15          0.67         -0.26         9.52 o
  -5   2  15        157.74        131.06        11.84 o
  -4   2  15        109.73         95.72        10.81 o
  -3   2  15        287.52        291.80        17.75 o
  -2   2  15          0.01         -3.60         8.49 o
  -1   2  15        209.50        232.61        16.73 o
   0   2  15          0.20         -6.95         8.23 o
  -6   3  15        186.54        173.94        21.87 o
  -5   3  15         79.81         49.80        10.14 o
  -4   3  15         86.85         79.27         9.33 o
  -3   3  15         18.14         18.01         9.01 o
  -2   3  15        151.45        163.65        13.12 o
  -1   3  15          5.67         11.06         9.26 o
  -5   4  15        135.75        135.27        37.44 o
  -4   4  15          0.05        -11.47        19.94 o
  -3   4  15         59.75         38.06         7.81 o
  -2   4  15          1.56         -4.89         6.95 o
                                                
